# Supplementary material for: Effector prediction and characterization in the oomycete pathogen Bremia lactucae reveal host-recognized WY domain proteins that lack the canonical RXLR motif
Source: PLoS Pathog. 2020 Oct 26;16(10):e1009012. doi: 10.1371/journal.ppat.1009012 (PMC7644090; doi:10.1371/journal.ppat.1009012)
Supplement: S1 File — (XLSX) [file ppat.1009012.s009.xlsx]

## Sheet: Sheet1
Supplemental File 1. Sequences and NCBI reference numbers of the 59 WY proteins predicted from the B. lactucae SF5 genome assembly.
NCBI_ID_SF5	NCBI_Transcript	Protein_name	Nickname	Cloning_name	Agro_glycerol_stock	Signal_Peptide	RXLR-like_seq	EER-like_seq	#WY domains	RNAseq_reads	Effect_on_PTI	Causes_HR	Protein_sequence
TDH70100.1	CCR75_008217	BLN01	Robb	SW5	A071	yes	KvLN	EEK	7	10000	no difference		MNLRVLVLAVFLAATTRGDLATDDVNSTSLRLPSIEKRADGYGNAFNEEKVLNLRQITDPSNFPNAHKKHLVAAVSKFWVKPRIPQEDLAQQTFKIFHVERVKSNLFTSKRWIKWVERVKVAIPDRTKRDEELTRIMVEEFGLPLFFQKLHEASKNPETSETAKYFERLEYDRLLKNKVFPEEFREQLGLQHLESDIELTRYYLKFRSRFLMLATPVEELKVPKLLKEVMDEPTKRTIELFGEFGKEEPDMVAKMFELKFNNEREVEHPLFNIWIDFMMAYLDEKFVASATFLQTFRLLESSAAAGNKRSLQIKETFSRRWISSDRSLKDVAKMLQLGKNQADSSWINRLELQLYMSYMRKYILTHRKADPMLSWVLSKLVGLKHERSRKYQTRFVNFF…
TDH70014.1	CCR75_008226	BLN06	Sansa	SW15	A135	no	KIK		5	341	no difference	yes	MDKIKNNIIKSPQWKRWARSILEQNSMQNSHVIITKKMMDDLKPTNFFLVLLEASKDKNTKAVAKILEETQFARWCTIEHESISPMEFYDVLQLNLNEPIAYMERLPVLLRYWKYYKSVHSPMSSVATPKDIIDKQTVNRFGPYWKHTGEIAELLRLDFDSDSFFNHPARNVWLDLMKTYLDDTKTAEPLMIKTFQLLGNAAAKNLQNNVYSPIHFAERWIQANLQPIDVVTILGLDIHDSNLATNSAFSFLKVFIEKFLVNHPEADTTVVKIFSRLGSDESEKALALRKSFVSFFLRTPKFTPKTVMSIFDLTISADYVEKNPVWAIWMEYVNVYLVKNKVCPEGPLADTLEFLGSTAAADGVVRKKSIELLYSSWSGKTSQDTRIKQFLTAAARLNQ…
TDH72051.1	CCR75_000769	BLN08	Ares	SW1	A063	yes	RFN	EER	2	965	no difference	yes	MNLHFLLLSLLLTTANAALNKNASENSAQPPSSLPEHSRPFLPKSPNKDLAIQGPRFNDAHDMTGSQATSIEERNLLDSIKHTTLDAVYKLAAKLRASPRFMFYAMGIFISRLTKKLHKKINLYQWLLYVDKHMFQPCKSHDELLAASSTFFSFFQREFTDIQLAGFFRSLRTYPGLSNLGDWMQTYMATNVATSSAMREAWSWYGDTIDVVFKTLRVENEADLVGSRVVTAWLEYCHARRHVATRDPMINLIALENIVRLLKTTKPDQDLKTVFKTFSGVNGMEEFAKELIEVIEREAQIEAWAAKKVHPSKVYDELELGTTNSIDITRFIQWLRYLQKIQVENDVFVHFSKTIPKGQEIEYASILKDMTLFPDLETFSKDLRSVLYKNWAADTDMTP…
TDH69160.1	CCR75_008762	BLR07	Demeter	SW12	A129	yes	RaLR	EER	2	810	no difference		MHLNHVVAIFLVGVVTCFTETIEGSKRRSEIIREHLAYPVDVAIGSRALRHTVASEVKDKGDTGPDLEEERAWWENAVQELRWRVKGPGDFFKSLDAVRKGKDLHTDRSFQWWLHRAAQFRNGYNGFDTSFLKVLQQETSYEQQAKLFVWLQYSNFYRDMNAFAKDQLLIMEANPASRHAVYEAWLQDGKTPGDICDSSRIGLNFESWLGYVVYYRSKGNQFTNEDILKTLTSQDLIKEAVKKLILLPGKKAN
TDH72286.1	CCR75_002525	BLR13	Apate	SW8	A123, A124	yes	RrLR	EER	2	240	increase	yes	MKFVFVFGALFALFIRLNRAALVAREANPLELSHDRANFRRITRRLRIDTLNASEERNIFNFWRRKKHANWEGLLNVDDVPQFTPRQIQENIKWSKKDLKEVLTALNFRKVTSPEVTRQKMFQLDEYLDSLDLKTEVKTMDEIVAKRLKVLGMLKGNDWEHTKELKRHLAHVWVIKRIPVRNVYRGLKMNEEESLENLFSIRSGEETLDFFLDFFYATRKYHNDKEELAELFLETYDVATVLHLINVGSRLDSAQVFVAQLEHSLHRKWSSMSHNKVFFDILHLDKKGSQVFNTFEMQTWYRFIKGTDPDEAEAKTLIFLIHSYGTAFLSDVLIRGQGQSISSLRPIFRKALLDHWAKQKTGS
TDH68663.1	CCR75_003753	BLR20	Artemis	RW1	A072	yes	RlLR		1	516	decrease		MRFVLVIFMTAATICASRETISVEKDGEHDKLLVITSTTRYLKEDYGAVSNSRLLRVSVGSNQSGTMQDEADIGEDSYMDTVYFKLWRLIGKTPGEVYTDSFGTMDPASAAQNPSYNRYIRYKRYYNNHH
TDH68883.1	CCR75_003751	BLR20*	Artemis-2	RW1	A072	yes	RlLR		1	649	decrease		MRFVLVIFMIAATICASRETISVEKDGEHDKLLVITSTTRYLKEDYGAVSNSRLLRVSVGSNQSGTMQDEADIGEDSYMDTVYFKLWRLIGKTPGEVYTDSFGTMDPASAAQNPSYNRYIRYKRYYNNHH
TDH68255.1	CCR75_004760	BLR35	Zeus			yes	RsLR	EER	3	493			MARVLIPALAILLAQANSVPTSVAFELILANGQPEAAAKQNNVSPPRSLRSKSQAPVEERGIEAFDASKTIVMSDVSPIVLLMDEYFGKTLDRDAFLLHENALKRIQLHISDIKQLHQIASTYSHLVERYGVSDVVHALYSAVLKCDEKVPQTITDLVMQQREAWHLLPGGDEKILELLHMGLDGAKAFANGKVWAFMDYVAWKNLEKIFYTEKQLFRRLLTEFGGEKKLTTSLLEATSATFDKSVGRTEFIRRSATIRKVKKPLMIKWLEDELTLDQVWTQKEIVQSEDGNLSFGTLAMFRAYLIAYLNGRTFPKMSAASFGSVYVEKALQNSFIRGYESSKSSHTPAFEMLDMIWRAREASSSEFYEMLQKMDILSVGERFINLKERLDFIKDGSKR…
TDH72376.1	CCR75_003408	BLR36	Aphrodite	SW9	A125	yes	RaLR	EER	3	781	increase	yes	MRGHNLRFLFLAVIAAAVVLLMAGKQRQCLELISIEYFSKQYIAAVSNVSDPDSRALRYASKPGIGTEERGIGSSLKNKLYDSAFKWALKFHMNPKLLLYLLNVPFSHPHAEMDRNFGRWIHYVIKFESFQDEAHRFSESTFYKLLETKLTTEDMAMLFQSLETWPDGERLAGKMQAYMILNAPSRDVMHIAWNRVREPPEHVFRILNLENETIPDRDRLITEWLRYCRSYRETESAVAFQGLRIPDELFYSELLRLLRKTKADEDIIAFLQSIRNIDGMETFTDHIEAVADRTLLTHEILLKRVEHPETFFNRLHLQNAFLAYNSNFLKWLSYIAVYNKQPGIAPFTMEKAFEFIRSSSEVRRLDLYFGEFLEAKMKDVPELKEELRKMQIEVFKYWR…
TDH67508.1	CCR75_008452	BLR37	Tytos			yes	RrLR	EDR	5	1093			MTLKPTVKACQCTFFLLWGVASLLCIETATVHATAPSTEGHRRLRQLVNPTLNETNYRSEDRMFPSGVGLKRTAGIPFETRPLKMSKSEADAVIKRIYHHANEHIDIALKNSNILSSNILAKKHIERIIAEKVVALKSQPQSLPFGLAFQENVFKDWERRGITIEAAYEKLSLEHEINLGVGDSVLEVWFSFACHLKKEKYSTQFLLSKLLEHFLFEPFALFNFLVRLHSNATMSATKNLVLELIKELLERHSRLRIDIFTSLFTDQDLDTILKSPSFEVYANYVARYANEAEIKEKFLYLKEHTNPIQLAKHVAAFQNSQMDAAMAMKFKSCLIDVWHSDGYLESQVYQMLQLDVQDGKGLNEPLLDLWAEYYQQYADGTVQWSSQLLSRLKLLYSNA…
TDH69956.1	CCR75_007501	BRW25	Greywind	SW7	A095	yes	RSLR		7	85	increase		MRIRYLYIALLLDAVASPAVADLALTNGSKATTDSSIMHRNNVVPTRSLRYVKLASTNNEARANVNFKALRNLVNKINHNDIRSRLLGRIKVKSITVAKLRNQLLNLDDVPFADRIRALVEMGEFTRKLSTKIAERMQDNKLLVIYLQQLDKLAKEPALRRNCAILRSNAYSCLTVEDFGGNYFELIDLVSSPNYSKLVKSKKLVEKLIAACYDDKMQLADMATMLKLEKPGSYLINSPVLGAFLEHLSLRSQNTNTGDLIKELIHIFGEERLSILFHAASISSDHNMDMIGTSFEILQFELWRKYKASPDKLQTMITANDLRNEYSDKILFTYNAYYDAITSTEAWASKSKNFDLIATPEYQEWSDALMKPFPDDLTKPFPDDYPIKAKICSLVYGDE…
TDH69609.1	CCR75_008860	BRW26	Ygritte			yes	GcLR	EER	2	202			MKNLHWLIVLLALTLLTYIETKSVEIPISNTNVRAHGCLRLLTSSTSSQAQTFNEERTFEILEKVRQVFHRVLEKIKGSRFWRFVSRKRKNIPHPVDSDPAEKLRAATDRVAPASSSSIVRFSKSIYKYRGDQSINPLKTTAFTVLLATTRTKHADDIYTFLIQELLTTCNVKKLFQVLYDAELDPTISSTAIALKKALFQEWFPTTDDVTKVSKLYDIFKLDVANPNIFQDPAFDMFIAFVIGAKVSTFKVAGVLLDKSIEKLKTLPEVDVAIDVANAKSHKYDFIVSLLQIESWRRQELDAAGAASKLKLYELDRDSEIKKVKAWATMVSLESEDATTFIKVLKKHMTQDQLKIFLDKTVQDDYYFEDLAEGLAKTSTWWYQPLLDYFEKAYLYTTS…
TDH70024.1	CCR75_007021	BRW27	Lady			yes	RsLR		4	1098			MRFCYLYIALLLDVAASPAIADTATTERSTVTSHMPIKYRNNVIPTRSLRYEKPARTDDEARTNIELEGLGNFVRNISHMGISNFLSRLIDESNPTHTNLWNHILNYNEASLADKVKALVEMGGFTLDSSTEFAIKMRNNHLLAQYLQQLDQLAMDPAMTENCVILQGQAVLNLSLEEFKEYSPTLLNFLFSPKFAKFPERKKIIEYLIAACIKSKSQQGDIATPILGSFMEHLSLRSQSTDTMDLLEGLIRNFGEENLAILLHAAKLSTDSNLRTIGTTFEISQFELWRKYGADSNKLHTLMTANNLSNDFRENILDSYTTYLDVSRELRAKAKNSKKYRFIATTKYEAWTNELKKHFFDDHIVKAIIFRSVHGDKNLIPALRFSDNGIILHEIQQLV…
TDH69963.1	CCR75_006386	BRW28	Shaggy			yes	RfLR	EDR	3	1525			MRFWYLYTALLINAETSSAPAESATADATMFASNTHQIVSNNVASNRFLRFEKQTSRGDEDRTFGALSGVFTRNVDLLNKLAPLVHQNSLLVQVIFKVQTWLYAGKSVPYIVQELMSSLGTISFLLHLDMLSQGVKNLPVKPNQESSKTITMISREMRDIFFEKVQLTDFGENYLDMIFLMALPNNAGYTRSQQLVDELIANAVKENIHPADFAIMLQLNSIDPSEANILVLGVFMRYLKSLNHDTPQLIIDLEENIGQVRLAMLLQAAKTPFDHEQSSIATSFQIDQFKIWQSNRVNIVLMRNNLNEAEFYGTGSALYNNFLNAFTVYVDAVSQYIEMASVLSPNNLLASKQFQDWSENLLAKFPNDQAIVTKVLRHIYTDDELFASLTSQDSALTPT…
TDH68495.1	CCR75_003745	BRW29	Athena			yes	RpLR		1	268			MRFAFVVFVTAAAICASLETISAQKDAEHDTFLAATTTTRSLKEDNGAVSNSRPLRFGVVGSNQSESMPDGVDLGEDSYMDTVYFKLWRLHDKLPGEVYNDLFGTMDPASAAQNPGYGRYLRYVRYCEKH
TDH70507.1	CCR75_007058	BSW02	Poseidon	SW2	A077	yes	RFK		3	660	no difference		MVMLVAHRRWFLFMWLLALVLYINTTTATNAAIRAVENVDASRFKMRTNATMDRGNNDTESRDFHKLETNLKELLGRAFILMKQAGRDTNTVNFLDLAEATAQLSHETADAQKIIMQNTYHNLKARYGDLTVAYFIAAAKSRHDIASELERCQLDDWASQGLKLQQVFSLLNINSANGNALLNPLLLTCLAYAKKIESVTSTDLFFFYNSLRKRFTDLAFANMVSSLDITDHSILNELALNMRHMLMDELRNDDPVDLFHRLFKEVDMGNIIRNSAILIWLELAWSHNVDPYQVLLLELITSRDAHYVDIAKIAAAPYEGEGIRAVALNLEMALAHHWYKEDLKDEAVFAILGLDKLTETDVIKSPFCETWFYYYYLKNFYSSVGNIKMLKSYFKDDIF…
TDH67087.1	CCR75_007317	BSW03	Ned	SW3	A090	yes	HLR	EER	4	466	increase/no difference (tagged)	yes	MSSAKPQMSLFWPIWLLVSCFAHRASSTALVKITAFKTETSDHLRVQTRRSNEKFFEERMFDGLLASVADIVAEIAPSLHIRLASNKEAAVTRIFERIHLTAETSRLFESTQFQQLAKIMSKAFPEETTGYEALYSELVKFYGDEKLAVFVAEGMNIPKTKDIAEIYQGIQFDAWSTKADPVQYAYDVLRLGEVRGNMFHSPLLKIWATFAKKKIVSTSVTSSVIFDFLFRMLKKSYSEENLIVMLGTANDVAESQTDAGMVATALFRHWDVTKGSAALKLEQTDLNEIDYSFLKLRILYDQAKMTYNDFKEHMEALIDGASGFNAARVIAILQEHKSTSDLAAKELPKLLQSWKNNELASDTVLTILQLDIAEFKDMQESPIFSIWLSYCDEIGVLLS…
TDH70078.1	CCR75_006371	BSW04i	Icelos			no	QYLK	EER	4	302			MDSNTTLSPSVQPLEATAIGYPITPRDNTEERSSFAEILISFLRQYDHSFKWKLLDEAYIKTATLDKAAERIGLNKLCLVLQDAIQSEDKIRRKHALILRLELYTLWKAQGLRGEDLFLKLELHEINYNILKTQQYLIWHEYMNMLSHENVLKAEFDIITSFYKDRNSWASLFGFSEHTSNPLVAYFLKATLDFCMLQKTPADDVLKLLKVSRNDQELFSDPLLPIWTTYIQKSSGSASSQVYKKAMDILSKSRRVGSLMKLLHMAGIDKPENARYLDGLMLFLIDQGVRPVALLVGLLSEDFVAVGSYHLSIMKVLTTPILFLWTQYAHMYYGADKAEVAVVQILLKAISKEELKEAVEIALRDIPDGTPNKAGLVKMEKLLTEDAKSLVFTSLEKLD…
TDH70079.1	CCR75_006370	BSW04m	Morpheus	SW4-10C, SW4-10F	A068, A094	no	HSVN	EER	5	156	increase	yes	MDSNTTLSPSVQSLEATAIGYPITPRDNTEERSLFAEILISFLKHYDHSVNWKLLDEAFIKTATLDKVAERIGLKKLCLALQDAIQSGDKIRRKHALILRLELYTLWKAQGLRGEDLFLKLELDKIIYNITKTQQYLIWHEYMNMLSHENVLKAEFDIITSIFKDGNSWASLFGFSEHTSNPLVAYFLKATLDFCVLQETPADDVLKLLKVSRNDQELFSDPLLPIWTTYLQKSSGSASSQVYKKAMDILSKSRSVGTLMKLLHMAGIDKPENARYLDGLMLFLIDQGVRPVALLVGLLSEDFVAVKPYDLSIMKVLTTPILFLWTQYAHMYYGADKAEVAVVQILLKSISTEELKQAVKIALRDIPNGTPNKEGLVKMEKLLTEDAKSLVDTSLEKLD…
TDH70075.1	CCR75_006378	BSW04p	Phantasos	SW4-10D, SW4-10E	A069, A070	yes	HSFK	EER	4	516	no difference/decrease (tagged)	yes	MHLLDVAILAGVLAKIAATAEITMDSNTTLSPSVQPLEATAIGYPITPRDNTEERSSFAEILISFLRQYDHSFKWKLLDEAYIKTATLDKAAERIGLNKLCLVLQDAIQSEDKIRRKHALILRLELYTLWKAQGLRGEDLFLKLELHEINYNILKTQQYLIWHEYMNMLSHENVLKAEFDIITSFYKDRNSWASLFGFSEHTSNPLVAYFLKATLDFCMLQKTPADDVLKLLKVSRNDQELFSDPLLPIWTTYIQKSSGSASSQVYKKAMDILSKSRRVGSLMKLLHMAGIDKPENARYLDGLMLLLIDQGVRPVALLVGLLSEDFVAVGSYHLSIMKVLTTPILFLWTQYAHMYYGADKAEVAVVQILLKATSKEELKQAVEIALRDIPDGTPNKAGL…
TDH70077.1	CCR75_006372	BSW04p*	Momus			no	QVYK		3	395			MDILSKSRRVGSLMKLLHMAGIDKPENARYLDGLMLLLIDQGVRPVALLIGLLSEDFVAVRSYHLSIMKVLTTPILILWTQYAHMYYGADKAEVAVVQILLKATSKEELKQAVKIALRDIPDGTPNKAGLVKMEKLLTKDTKSLVDTSLEKLDGVDTEAEHLPEMKTMAVRFCLRSKKWPVEALRMMTSNGTKEPIRNLTYSLSKYRHTREGLHTILRFAMEAEDIITRNIVWHIKQVLFRRYSGNSKTRTYDFLIGNEMDNILDAPNFAIWHEFVMWRDNLSLDGTIKAEVSFIRSTYSDDVLVKKFGLIKMAKMTTDSSKRFQSYANAVIEVLGKKKFLQQILELLELKEDGMDLFTNSVFEKLDVYLRALNINIDVFAEIYPVGTLFKMLSAENPP…
TDH69997.1	CCR75_006368	BSW04ph	Phobeter			yes	HSVN	EER	5	477			MHLLDVAILAGVLTKIAATAEITMDSNTTLSPSVQPLEATAIGYPITPRDNTEERSLFAEILISFLRHYDHSVNWKLLDEAYIKAATLDKAAERIGLTKLCLVLQDAIESGDEIRQKHALILRLELYTLWKAQGLRGEDLFLKLELDKIIDNITKTQQYLIWHEYMNMLSHENVLKAEFDIITSIFKDGNSWASLFGFSEHTSNPLVAYFLKATLDFCVLQKTPADDVLKLLKVSRNDQELFSDPLLPIWTTYIQKSSGSASSQVYKKAMDILSKSRSVGTLMKLLHMAGIDKPENARYLDGLMLFLIDQGVRPVALLVGLLSEDFVAVRSYHLSIMKVLTTPILFLWTQYAHMYYGADKAEVAVVQILLKATSKEELKQAVEIALRDIPDGTPNKAGL…
TDH70004.1	CCR75_001559	BSW10	Arya	SW10	A126	yes	KDFK	EER	5	417	increase		MTLLHCWLLLVGHLASTAYADFITKDFKSLPPPAYDTNATQALVSYNAASEERNGPSYSSALLQYIDHKPDLLKKPLANLSIRFAPPTIEVLPTPTDMLRINKIKNNIINSHQWKLWARKKIEFNPGTDPLVVITKAMVDELGIDTFFLMLIKAAHNKRTKAVAEELEKIQFQIWTPDAAGAYLPMEFYKLLQLDPNDSTVFMERLPILLRYWRHYMDVCHPGIVETLPVDKMDEETVKRFGPYWKYAIDIEALLGLNSNGDDLLQHPAINIWLDFMRMYTARLKEADPLMITTFQVLGKGVDSKKQVRVDAIFHFVKRWTRKDLQPDEVLNILGLSLNTGSLVANPAFIFLKTYMKKMLATLDLNSNPTSMKTIREIFRHLADDKSGEAEKQRATFVS…
TDH69772.1	CCR75_008128	BSW11	Catelyn	SW11	A127, A128	yes	GLFK	EER	2	985	increase/no difference (tagged)	yes	MFSMLTILVAFHVARAATSLMAKQDVLPRANVSARNDKVTRMNTTPIALIKSGDEERLFGLFKSKEEIAQASKSKIERKIVKLVERFDKKLEPTELPKLKYVMKKLKSVSSSTSKTSHEDLVSHLAGKLKAKLGLKKLYLYIQGGKGSTAARELEQGLYQSFGTLVVESSANAFSLGNKETTTLKELFENPLLEAFISYSRATVGKEFDLYVALSLILEYEDELAKMVNEIMVMKGSVYQPTAKILNDGLNYPIAEMFHFLHLDKAVENPFDDALLSSAIFYAEQYSKRHPKEQTFIQQMAIIYGKEKLHQNIQAALKKGPPTNGVVTKIQAMQNLQKTSTKAAKPIRTTNSMSPQSFEKPVDGASTNDHVASTTLKTADAHIASMRPKPASPLHTFFT…
TDH67406.1	CCR75_007486	BSW13	Gaia	SW13	A131	yes	RrLN		1	28462	no difference/decrease (tagged)	yes	MVFPALFLLIAFAFGDAAATSMSNSLQTIPFSGTSVVSRRLNLDPVTVEKAAQAINVEHLLDICGKEKIVVGDIPSEFYKLADHTKHQELFERLGSHLKTLPFDDAHKDHAVISLMEKKYGEPAVAKFVNKALSLDPKSTEANRIQSAMLDRWKKEGLSVQEVAEKMTPKKFKLTKETLEDFPREMLMRYAVKIGSAEEDADFVTSAVLVVQFINKINTEEKLSALLPNLKAIQDLSSSDLTRILHVEKDATADIFNRQVGFVFLLFNRLRTSQDPFKTLGRVRSLYENDGRLKPFAKNFWPTAKDVAISSKMDIFVENVLPTTFAGKIRYFFRRMWFKLVSIFKKKSTPAVVSNHEIPKSEIPETTVTDVVDDTSNILKTPVNDDIAATSERPSSVGR…
TDH69168.1	CCR75_009494	BSW14	Rickon	SW14	A133, A134	yes	KaLN		4	179	decrease/no difference (tagged)	yes	MRPKLKRPTSRRCFFLLLFFGFTLLACLVTFSLKTLTFTTTAKALNQVAAPPRILMEAKITSSAISRLKEWATPYLAKITSFWFVKYVAPSLYLRLASDKTAAIDTLFKLFQVDKDAPNLLQSKPFEKWYKAVLKAYKHNPQEGRRAMIKTLAQSFQDEARLSRVLAEAKESSSREPRAHAQLLEDALFDRWIHLHNKAARIAKARGLKISQGNDIAEAAYKLLKLDAAKSDFLSTVSLRTWFLYMNEAHVSFHVQHSFLLSKLRHANDSEELDRKLVDAISKGGLMSGIASDLMVASYKMRGLSIEDLLKRVKDEKQRDSIEIALLNAWVLAEYKTHLNVDTLMQNLLQHLSEQKLIDLIAKTNISRDYLDALKKGLVNLWQARHLTSFQVFKLLKLD…
TDH69308.1	CCR75_008859	BSW16	Talisa	SW16	A137, A138	yes	GhLK		2	392	no difference		MAYFRWLLVLLGLSLLASIEIETVGTRLTSTSGQVHGHLKVLSSSSRRDHERRLGEVWSTGIMGKMKQWFTRFVKKIKRTRLWQYLWPTKEAEIIPPVLEQSVVKLVNDYKPGTENPIGMRPFQQMYNLLRYHKGRLADAILIETLLRHSSIDKVARVVAEAASKHSTKLEGEMLNKALIDAMLRASPPYETNKVFDILKLDVENADLFRDHLLDTWIAFKKKSDRFETDFVHELLKRFTDKFDDKHINSIFEQGSIHTRHDSLPYLQSFYWISTNRSPDAVAKILKLKTINTDKEFYKVKAWVSFVMLDPKSDTTFMPTLRSHLNSDIMKKLEAETTLFDPYARKLFQGLRDEKATNSSTRWIDAFTDVAAYILQWMP
TDH67886.1	CCR75_003450	BSW17	Thanatos	SW17	A139, A140	no	RFR		2	219	no difference		MYKLKDVKTDLLMHPDYIDWVRFRIHYVKNYPESKNKYLHILVEHFDEPYLMQLFLTDTRSMTSKSNKPVIETILLDIRKHVAKRLATAEHDVEKVFKMLNLHLSDEAIFSVDSQRGSSIAPSLLE
TDH70015.1	CCR75_008225	BSW18	Jon	SW18	A141	no	HIK	EER	5	1632	no difference		MNFNSTPLPVIDTSAKEALVPTSVAAEERNGQTETSFVVDHIKNMRTSKNFFSDLFPKVDKQLWSGNPFTNHEWKDWANEMISTNLDTKDIDALIAQHMMKLLGPEGFFRALDKAAKDTSTKALAKKLEETQFKIWDTLNPGGKMTSSVYTALQLGNLDVNTFNKRLPILFRYYRHFMDKHFPRSAELPLDIKDSIDKETVKRFGPYWADTTAIAALLGLNFESPNLFKHPAINIWLDVMKMCTSRQKLVDPLIIRTFQWLGARADMENHALDHAILDFADRWNRENVQPFEVLTILGLSLNHNNLASQSAFPILKAYLKQFVLKPGRKNLKSVHNIFYDLAVDQSDVAAFQRTNFVSFFVMRDFDAADVATILGIETTFKSWKQNVVWIIWVEYVVEY…
TDH69146.1	CCR75_008176	BSW19	Bran	SW19	A142	yes	KFK	DER	4	629	decrease/no difference (tagged)	yes	MKALRCVLLLSSVALLTCVETAVENAVATSQSLGHRSLLQSTMTSDSDLADERLLQGLIEKFKGTWLGRMLAKTWIGKWLQPEVYLAHASNKQAAITNLFPRFNKKSLETSNPFESTKFTTWYNIVNKQFKTNFRDGHMYMLETLKTTFGELKLVTLLAKADLVPKSRPATTNLLETLIDTWLVPTPKTTEDVYQFLKLDESNDLFKDPLFSVWLEFAYKANGEDVDKWYSKVLATLKISAKEALKSNLLRASIEGDSVFIKNLQVEIWKEQGFTSREVHQFMNLKIIETAEDLAKYKLFLLFAQSTSTSFAAFEKNVSILAPETLVQLYSRSTKDDPYCAALEAVIYEDWYRVHATTEELFNLFQYDKFEETVLKNPLLIIVMKFALRNYRRAGSDVD…
TDH70169.1	CCR75_002199	BSW20	Tywin			no			3	250			MILLRFDAKAQDFLKNPLLNLFMTYLDQFHFGNYEIVRDKLMEAYVNRKEELKTLLLTSGQIETKILGIIPKRWMDDNYREPLVLFKDLTLDRLSSKELLESSYLKYWCELVESNAENPYPILLQILLRRMSLFKLLIELVSVSRELQSETSYSVLKKLENLIYERWKSNNLSAARIEIFLQLNAVPDNDFFRAPLSRIYLSYIKYCHFSMHGLRLDRMIHFYGGVPQMIQAARDCDFVIASIVESTLEEVWKEKTMAYVFENLNLHHVALMECLRSRWFAYWARLAHKFSKTDEATNFVFPWLSDYMKKNKVELLKSAMLETSSQDVQYLLSNVLSKHIEQLS
TDH65547.1	CCR75_005693	BSW22	Apollo			no	KLN		1	41			MMPSRSSGLTKARAEILSTLRDHFRDEPLARLICQSKVSKSAVTRRNARQLDRAQLDTWQLHNLDEIVVYTMLKLNPGAPTDIGFFQ
TDH69736.1	CCR75_009515	BSW23	Eros			yes	RpVN	DER	2	523			MVRVYVTALTAFLAFSASVSSTSKLARANPRPVNTDHSDAPAQLRLRGYTATNVETDERVVLTEIYAFVRKFMNPLSLPTEEMVAIVNCVKDLNTPVKEVLRSAELQHLSDLVKSYNRRNREYPASLYALLEFKYGAINLAEAMETAKIEIGNIGVIKQLLKEQKEHWKDWTEDGVDFAKELEIGKDDYKAFQNGKIKELQAFIQDKTQAGSDEILLSVLLSEFDGDAKLAIALAKAYANGKSQYILDIIETLGLKWRLDQLTLDKAWFKVCGRGEMSVDESKDRINMFSHLYGISLRPTKKKTTSAEYGSTLVEMNLLTAYKENNNDVALNVLIHIRLARWLPKSYPTYNQLGLQNLSLQDVLCSLASRYTTHKRATTNKKLWRSSETFVDQLRMIFP…
TDH72258.1	CCR75_002509	BSW31	Moros			yes	RLR	EER	2	402			MTGATLALLMRLNYAVQATTETKAIVLNHDRANFCCTKGFTTVRLRSDSPNAGEERNIFNLWRWKKSVNWMDIWVADNVPYLTSRHKLEVEKWLTWNLSVKELLKRLKFSKLTAPDAIRTKIVQLDHYCDLIDTISSAKTMNKIKKNRLELLSLLGGKHASEKRKVLAHVWASKRIPLQDVFTALKMDDLDSLKKLFLINSGQATLEFLSVCFLLLINTAKRKKSWLMCSSRRTITQLSCTSFVMDITLNLQKYYQHR
TDH70246.1	CCR75_000192	BSW32	Cersei			yes	RaVN	EER	2	1640			MVKACWGSVILMCTLALHPYNEIAQAREESALRAVNASTKGEVLQSHFEERAPSYTDLARKAAGFADKIHNYISSVRHLNISNEKVQLMYRNWRIYRKQSLRKINPATEKDKIREALSDEFQLKFSDFQRAVIIAACLSRSDSKFQRHIKIERKLLFEEWMAMSPEEVFDMLGLDATHSNFLTDPLLELFVMFLENYNKTYEVVRDKLMEAYMGDRGALIQLLKDGGEIGAKVFKIMPKDWEKIIYYPPRELLRELRLDQIPFKKLLNYPDLKFWCEEVQKTGDNPYRILLDKFLNEMDELNFVKELDAASNQALSNFLDMFLAELENALYERWNQVEKLTAPKVAKVKLQLDLTAATDFFQRPLCRIYLSYIKYCKSSVHQSILRNLKKSYKGVAQMI…
TDH66748.1	CCR75_002457	BSW33	Chaos			yes	KIFK	EER	2	219			MQLRLLLSIFLLGTSNCVVFNLNASSLEDTRIASRDSTSKSVAKNTPNFKTLPKSNATSTFESVPFATKNEEERGWWSQLWYWILHKWAWWRRPTPSNTINAIPAVKIFKKKEWVGNDFENWLRRAVKQLRKEPYTKFTADNIHFHLRRKLGFREVVKLYYHLQSDSIVGSFAEKKLGELTLGLATSTNMYKFWLDIVKNPGDIFKLAPFENQKGRDHTFWEWFVYIQEYNHLKSVANTQRFTEDDIFRVVMEKVKLNDAKAFFTRLRKEKVSQEVGFKLQARLVMQLATTDDGIQSLKELANPGLLYTYLKDKLTSRSDLRLQWLQYVNKYWILKGEVAGHEQFSYDDVIRVLLEVVPHQNKLAFFKTLKDTNGMESFADEMMAYVTNVPSWLVNKRK…
TDH69758.1	CCR75_002357	BSW34	Ghost			yes	RVR	DER	8	1094			MRINFVPLIVTALIVAGADSALVPPATASNLRNALDAHSNVQSPAAPCADNRVRNEADERMENMISPLKKIFQPSQSKLKKLLAKVVEADNFWAEPIYVDELNQLVQEHKMGSRSLRNDLFASWEKSGLSFEDMQHELQHTKPMLSIKDLTILHDYFRHVYTKRNPILNASKGNKIHKYIILLVDAQRKSDTKNLATANLNDLLATLKFHRVTVSEAFKLLYYGKSASDVIQSQYLTVLEQYITLLYKPTTLLKTLASHFGEASVAEALEMVSRTRVDLQDFVTKLQSEQFATWDKLCNPGGGRYSKAIRDVVSGFDDLLNLKSALLENPRFLALWKYIKRARVSGDSLSLMETVTTGMDETIMYLSILADAAEHLSSRKLAIELQNEGIADLVNKYDD…
TDH71556.1	CCR75_002192	BSW35	Hephaestus			yes	HLR		3	135			MRCYILVVPSLLALASSALPNLSLTTESSLADASANSHLRSSSTSPDDHSERGNPIISTVTKKLKRVFKHKKVDSEMMWLDYLNSNSDLKTFLTNPNLHIYAQFLDIYALSTSSSVRDKWLTALQTKFGDTVVAELKKVYTELEPNTYPKKLVEWLLKQDPLQKEADHSLNVKHFNDLIKYDILNALDNGNLEVFQDKTGATPETLLGVLVDSAPDKELFYKDLSKALPGLQTYWKVEKSFVLKDLWKRLCIGVDANNVVVSGRLSFFYNYATAFEDREKQVLEIMVNTFGERTTAIAIEKGFTSMNTRDSAHHLQSAQLNQWISENATPDDIRDLLQIRNHLRDEDVGSSIWVLDKYICKQIKLGMYASYANEHDGYDNLMIAVITRGLDPETTLKKF…
TDH70510.1	CCR75_007057	BSW36	Hera			no	KVK		4	272			MNASRLSQRSLTTRDKTELPYNRKLLVSIIQMWHNNRNDLSKVKLVAHRCWFRLLWWLALVLCINTTTAMNAAPNAIENQGACCFKMLTNATMDGGSNDTESRDIHKLEKNIKELLGKAFLLMKKAGRETDAVNFFDLAEATSELSHETADVQKTIIQNTYRNLKARYDDLAVANFIAAAKTRHDIAAELERCQLDDWASQGLQLERILSLLKINAVDGNALNKRLLLTCLAYAKKINIGPSTDVKLLYDSLRERLTDLDFANMVAQLDIDDHSIVNELALALREMLLDEWRIVEPVDLFRRLFENVDVDEIFNTPAIHIWIYLALSFQREIRDIHPYQILYLQMREYKHAEDSDIARIVAAPQKNADTRVFALGLENELLLDWTRRKVKHEAVFQILG…
TDH67884.1	CCR75_003456	BSW37	Hermes			yes	RQFN	DER	3	1860			MRLPTALLLAAVALLVDTDPVLSAELINGIPDAFKLAHTRQFNETKRVFKPLPNNHDERTNEDLMLLIRRGAQKLSDLLEHAAFDLKISEGVSAELGNDLAKLPRKRDVLSTSKRLLENWTSWLRTNWPQHSINQLIEKFGEEGLIWMSIEWALRQPEPDIKTNALQLQDTLMKTWFVQPRNVMSVYDKLLFGDKKNNLLLRPLQTLFDYGDKFNKEFKGKTIALKFSFAFYLFHGLSDKDLAKTMVEAGQSSVPKDIYRRLKSILFRMWYNELKEIATNNELNFLWPEYKKTRDKISSNFVNALQEQDQRYASQNPHLPDSTPLLFRLKTICDDMNKNDAEEPLKFYALLKNSFNDFKIINMIKAAAGYDASSTLDLVTKNAQMEDWVKRFSLKKVFE…
TDH72029.1	CCR75_004464	BSW38	Hypnos			no	QYLK		1	64			MRSELTQDKQATTSVINDLIEMCQPSKHNDPATKCFQYLKLNKMTTGLIDSPQYIVWTEFMKTARIQFNIISKLMPNSTWTTLCLAFQSIRKIL
TDH70125.1	CCR75_000180	BSW39	Jaime			yes	RaVN	EER	2	1484			MVKACWGSVILMCTLALHPYNEIAQAQEESVLRAVNASTKGEVLQSHFEERAPSDTDLARVAASFAEQIHNYIRSAHILNVFSQKKVQNMYRNWHISQKESLQKINPAMKNDKVLEALSDEFQAKFSNSQRAVIISACKGMASTPITRSMYVARILLFKEWMAMSPEQVFDMLGLDASHSNFLTDPLLELFVMFLEKHNKTYKVVRDKLMEAYIGDRGALIQLLKDGGDIGAEVFKIMPKGWENITDNRPRELLRELYLDQLPFKNLLRSDDLKHWCKSVQEIGYNPYRILLDKLLNEMDELNFVKELDAASNQALSNFLDVFLAGLENALYERWNQVEKLTALKVAKVKLQLDLTAATDFFQRPLCRIYLSYIKYCKGNVHKVILRKLRKFYEGVPQM…
TDH70259.1	CCR75_000178	BSW39*	Jaime-2			yes	RaVN	EER	2	1432			MVKACWGSVILMCTLALHPYNEIAQAQEESVLRAVNASTKGEVLQSHFEERAPSDTDLARVAASFAEQIHNYIRSAHILNVFSQKKVQNMYRNWHISQKESLQKINPAMKNDKVLEALSDEFQAKFSNSQRAVIISACKGMASTPITRSMYVARIFLFKEWMAMSPEQVFDMLGLDASHSNFLTDPLLELFVMFLEKHNKTYKVVRDKLMEAYIGDRGALIQLLKDGGDIGAEVFKIMPKGWENITDNRPRELLRELYLDQLPFKNLLRSDDLKHWCDEVQKIGYNPYRILLDKLLNEMDELNFVKELDAASNQALSNFLDVFLAGLENALYERWNQVEKLTALKVAKVKLQLDLTAATDFFQRPLCRIYLSYIKYCKGNVHKVILRKLRKFYEGVPQM…
TDH70245.1	CCR75_000193	BSW40	Joanna			yes	RaVN	EER	3	736			MVKVIWGPVILMCGLALHACKETAQAREEPAPRAVNASATGEQLLSNFEERAGNDMYLLKPVSKITHAIAQDIFDTVNTVQKNLMGEEVESFTFAHLSKWINDIKKDYNAMSQKDRDAYKAMYDALAAYYSVVDRARIIATCQMASKLQRHMENMRSFVLNDLVAQKKSPEQMYNMLGFDAKDPYFLKDPLLELFLTYLDRNHSKNYKIVRDKLMEAYVGDKQKLMDLLKENGQIAKKLKYIVPDKWEQINYRPPLQVLADLKLDQLSGKELLRSSVLDLWCTTVEANKDNPYPILLKKLLTTMGQLELLEELVAVLNQEQSFVLSSTYEKLENLIFESWVIAKQKPSAASIKEFLRLEYVPAGAFFKMPLSQIYLSYIKYAQLNMHFLVLHSMIKHYN…
TDH70143.1	CCR75_000168	BSW41	Kevan			yes	RVR	EER	3	2838			MVKARWGSFILICSLALHACNEAVRVRGMSVSYAVNESTKGEESRSHFEERAPGDMNSISEILQTALSNIQSGLNGQLVKNEIEFVNLIKDALHDWVMGTKISLFDDWRVGTKNSASKAEIEEMYQQSVQLFNAFKAQFSEFDRARIIATSLNVRAGRLVIDQHIKDMWELLMEEWKAKSQEQVYNMLRLDATHSDFLTSSMFQLFVKFLDKYHNKNYNILRDKLMEAYVDNRQMLLDRLKNVKGIGKTLLGMIPRKYWDSPTFYPAILQLGRFELVHLSVKELVRSPSLEAWCFLAESNGEKPYRILVDKLLVERDNLEFTKELEAALKEEPSGNLYGKLKQLENALFQHWMDVVKFTPIEFEKFLLLDTVKEDAFFRTPLSWIYLSYINYRGFNVKN…
TDH70123.1	CCR75_000182	BSW42	Tyrion			yes	RaVN	EER	2	1127			MVKACWGSVILMCTLALHPYNEIAQAREESVLRAVNASTKGEVLQSHFEERAPSYTDLARMAAGFAEQIHNYISSVRHWNDSNEKVQLMYRNWRIYRKQSLRKINPATEKDKIREALSDEFQATFSDFQRAVIIAACLSRSDSKFQRHIKIERKLLFKEWMAMSPEEVFDMLGLDATHSNFLTDPLLKLFVMFLEKYNKTYEVVRDKLMEAYMGDRGALIQLLKDGGEIGAKVFKLMPEGWENITYYPPRDLLRKQYLDQLPFKNLLRSDDLKHWCKSVQKTGDNPYRILLDKFLNEMDELNFVKELDAASNQALSNFLDMFLAELENALYERWNQVEKLTAPKVAKVKLQLDLSAATDFFQRPLCRIYLSYIKYCKSSVHQSILRNLKKSYKGVPQII…
TDH70121.1	CCR75_000184	BSW42*	Tyrion-2			yes	RaVN	EER	2	1024			MVKACWGSVILMCTLALHPYNEIAQAREESVLRAVNASTKGEVLQSHFEERAPSYTDLARMAAGFAEQIHNYISSVRHWNDSNEKVQLMYRNWRIYRKQSLRKINPATEKDKIREALSDEFQATFSDFQRAVIIAACLSRSDSKFQRHIKIERKLLFKEWMAMSPEEVFDMLGLDATHSNFLTDPLLKLFVMFLEKYNKTYEVVRDKLMEAYMGDRGALIQLLKDGGEIGAKVFKLMPEGWENITYYPPRDLLRKQYLDQLPFKNLLRSDDLKHWCKSVQKTGDNPYRILLDKFLNEMDELNFVKELDAASNQALSNFLDMFLAELENALYERWNQVEKLTAPKVAKVKLQLDLSAATDFFQRPLCRIYLSYIKYCKSSVHQSILRNLKKSYKGVPQII…
TDH70252.1	CCR75_000176	BSW43	Martyn			yes	HaVN	EER	3	2300			MVKARWGSVMLMCSLALHAYNEAARVRGESVPHAVNESIKRQESRSHFEERATDDMSFVGPISELAQKAIAEIQSGLNGQIIKNARGNVESIRNSVMKWVRWTKKSASISKSATENDQSKQLFNVFKAHFSEVDRARVIIASLNSGANNSRFQRHMRHMRDFMMEEWNAKPREQVYNMLRLDATHSDFLTSSMLQLFVKFLDKYHHKNYNILRDKLMKAYVDHRQILRDRLTNDTGIGKTLLGIIPPNYWNSPTFYPAILLLEENELAHLSVTELVRSPKLDSWCSFVRDKNGEDPYRILIKKLLDEKFELELATELEAALKQEPPGDFYWKLEQLENALFQRWRDVLNLHSTKIRKFLLLDTVEEKSFFRKPLSWIYLSYINYRGFLVRRTILQKLEL…
TDH72527.1	CCR75_000800	BSW44	Nymeria			no	KLR		3	2517			MHASSHSRASIGSRISMVSDDAFAREAQCGVCTKSFNILRRRHHCRSCHIAICKECGQKAIDRKKPERTRPQWYCMGCLDEDATLDITGSRQSVSKRRSLSTSASFGPSSAPQVTNLTSSTKFCIECGYELPPRVKFCIECGTSVRPQVKSPVSADVKTVEVDRGNRGSRDSLGSNLMVIDENSDSPTEHTDGSDDGAPVEPNPGSVVSPKKESNGEATKVADDIALKAKEFEVLVEQLQIENEKLRNRVEKCKRKISDAERRRVEREDEHARAVSEATAAATAAAIAAAETQTANRRASDPVKPVFSPKMAPTNTGMGVAAKVHPEYFKFFNLLAMGLPAEQVKIKMQASGADPSILDDPDAVIGGNTPSVGNAKALTDTKAGTLVKDDEQYAKFFKL…
TDH67018.1	CCR75_007326	BSW45	Nyx			yes		EER	3	11342			MPSLASMPQAQLFQRIFILLYIYALLACSNSITVVAVAVRAVAIKARPHIGKHHDPNRVSALVKNEERFLDLPHISDSFYEAKLTQKAKALLKNSEFVKMYDELRKEAGFSVHTSNIAIPLPQHPISNQELAEMLYAAKERVQDVLKVPLFKKWSLHFDAEDMFFELRLDVDKFHYEFVHNPKFTIWVEYAQYLNLSLKEILDVIGKHFNLEYFLLRILEDYPVPKAKTVLTTLAEEMLSKRVVEPLSPQKTHMDVYDYLISVKEERVENHFLRPGAPWFVEYARMHELTNWPHEVIKHIQFDYNIPTSNLVQWAVEAESYSQFETVGEGIIGEFLKTWKGGIEGFVKRKAQTFEDVQRILHLHEADASQVVDNGATKVLVQYMFTTFGQAVAVKELSE…
TDH69109.1	CCR75_009145	BSW46	Summer			yes	HLN	DER	1	2655			MRHHYIVLLSAIIASDAFMRTSATNDSNARVKEHLNNDNDDDERGLDVLKSIFRSKATHTNSGTWNQNLADMVHEKKSFKSVLDSMGLTKGNFEKLSDNKLLVWIQYTSAAGKKKKSRVSVLQKQLAMNDQDFHSLLYTTSRKNPAFRALLWEFEEQRGLSRSVF
TDH72257.1	CCR75_002508	BSW47	Lyanna			no	RIR		2	503			MSLVRIWRERSSHDEVFYNFLQLNRIRYKLFDSFEMQVWNQFLTPDVAVATTLKYLMRNYDISFLCDALISGQTQLDLRKGIQRALLDLWQEQKMDLRTAISKLKLDGFTKNNEAFEVRVQMLEMHVLLVKWNENWNKEEKAWLEKTWTAFKRMRKDSEKNNDLLQWKPLMELLENPPSDLQRSNTILKLETN
TDH74430.1	CCR75_005067	BSW48	Khal			no	RVR	EER	2	782			MADLGASKKSNQAPNFLRENSSAQVRSAEDDDERAILNLPGRFYDSLATATAVKELIAKRKNMKQVLEFLQIPLAATAEELVRHSNFEVFMLYCQMKMPKIFKNGYPYGVLMKKGEPIYFSEEEFNGNLYFWLAEGYSPEKVGGILGFKNPSEADVIVSLNYRAFQKYRKWHNEYYKFAKIDDEYLDMLQTRLKLEQWAASQLPIAEARKRLKLKHGLPSKDMDFDNSLALEMYEALFEKNSKKSLKKLPRRKWWPLSWLSN
TDH69657.1	CCR75_005811	BSW49	Drogon			yes			3	572			MHLPSALFTAAMALFVDADPTSSVKPLLVSPDDQDSTILNANTVAERPRLLFSDALLVDPTSALFNPINSNDQDLIRPEPIAFSTMSDPSDHDALRVVSDTASSATPSPFNSDDQGPECYMTSFIAERPYFSDSGAQRRDPDSFSSSKPHLESLKDHNASRFKSSVFSSNSKNINYGALSSNSSSAKTRLVKPDHQNWMHSKASETKRLLMPDGLPFLEEATEFTEKFLEHFSTINKADIPASAYAQIERTLRDETPIPRINEKLIKYLYFPKYPWVERELTLRNKILDPYRSDYFDFYLHYSIDLIHPADVCELAFKDLKGLPMTFWPFKSFLEYIDFVKNTAFFKNYGFIISKNILKLRDDIDWVDFLTANQPEYLTSTVVRLKNSLWMKWINEFKY…
TDH69683.1	CCR75_002387	BSW50	Rhaegal			no			5	516			MSQDTRVATILNSYFIAVMHLPSALFTAAMALFVDANPTSYVKPLLVSPDDQDSTILNANTVPERPRLLFSDPLLVDPTSALFNPINSNDQDLIRPKPIAFSTMSDPSDHDALRVVSDTASSATPSPFNSDDQGPECYMTRFIAERPYFSDSGAQRRDPDSFSSSKPHLESLKDHNASRFKSSVFSSNSKNIIYGALSSNSSSAKTRLVKSDHQNWMHSKASETKRLLMPDGLPFLEEATEFAEKFLEHFSTINKADIPASAYAQIERSLRDETPIPRINEKLIKYLYFPKYPWVERELTLRNKILDPYRFDYFDFYHHYSIDLINPADVCKEAFKDLDGLPMTFWPLKSIFEYIDFVRDDVFFKNYGFIISKNILKLRDDIDWVDFLTANQPEYLTST…
TDH69656.1	CCR75_005812	BSW51	Viserion			no	KQLR		4	385			MKNPDIAKDYNAFYHKIDKKVQIITKMDIEKQLRHFVEMAEDLDKDVLSDPWDPYELLQAIVSKYDLAMIITASQKNEPSETIVDNAAMKMFKQFHASIKMGTFEDLVDLLKLHKIAQEKDTLFSSLEWACLLDHIDQVKNNRFVIVDTIKFLKQYFDMEALVSLFPTIGKDSRTRHIIQPLVDDLATLVDNKNPEEVLRILHFGVENSQPEDITLFCMRAKVWMSFVTSYRKTIGNSFSAMKSLRKVYGDKKLAAMLAKAENTPGFRELAKHLQDEFLRALLNHDLPIENIKNKRPTTRAKPVADDSSLQTLLSDYHALRRDIHNMLRMPQEMTLEGLSGTIETVENWYNVGPNLEHLSKYSILRTRFGESEIADLVKRGRNSHLKNIQKMASTIYHD…
TDH69788.1	CCR75_005823	BSW52	Dionysus			yes	QvVR		4	1474			MRLPSALLAAAVALLVETNAVQPDEPHVVAYNARNETTRVSKYVSAIHEARAIDIQEINQVVRDVATQLPTILKSHPNDTQEKMFKALSAANVESWTHKAENLQAKADSRGVKEVANSIKAQTNSIQKLNEPLEKASENHFLLIIEKARGMEDTKNAANAIEEELFSKWYTSKTHPQSLRHEWISTYQSLVNLPLETLLRYTVYYARKSGTHIAIADMLFKDLPEHQLAAMLVPMVSNKAYKNNAKRLKVILFRKWYNEFKSVAKDDPRFQVTTGDSENLAVLLDSYLTYCQEIKEIVQKVALDQTTKSYSSVPSLASMNNIANEYSDKFLKEPLNLYALLKSNFEDEVVTKIILADKVSDPMLFASMYSAQMTDWFSHQTPYTLFSILKLNNADKMEP…
TDH72287.1	CCR75_002528	BSW53	Erebus			yes	RsIR	EER	2	2358			MARLVPLFLVWAAIFAVILRSIRATWPPVSTNAVAPERNVAPTRRNSTRDNSISRRQRAFEERSTISRYFSKLKQMFGVKKQLGLPFHPVAMLETYHLPTMTPTEVIKKQKLFRNPRNSEQTRLEVELYDAYVEVWNKRAAYHQSGNAISKCNVLSGLREVVETDPYQLYTYLATSWINRGMSLEMVFHKLEFNDQRHVTQVLHSIHDDSAVIFYHAFFDTFRKSRSQDLELADLFVKTHGLEFVATMLLSFLPLETIQTFQSYLKRSVFRLWSQVDDQELLFRSIVSQVNFRELSADPVIHLWYQYLERQNGPSAPVVAIDLLIHLYGYPRILATFSGGSNYKVLRLHQTLQKGLYTKFILDNFSAEDVLHDLGLVQGELEKLEKPLLDARAEFWVEY…
TDH69725.1	CCR75_008348	BSW54	Wylla			yes	KVN		2	731			MHFQLVFAMFAILDHVSALLLIPGSTKVNSSTSWSEMETTSSEMLETAAKSDTQTSERLGLSKVLGELKKLIKPVKSVKVNPYARSAKVVPWAESMLTESTITLKKAWLKNIPSTMKKNLMKAKSLTDVFKLLKGEKEFFDKQDLPLFVKISEKTFDQRGGHDRYGVDVLLTQIGAETLAKMNAHGLSSKDALVVEACKQIVNGLYRKWFDKGLDLHEIKQKIIGSVDWNAYRQFYGSLFETSRFVKLKASHPAE
