# Supplementary material for: Effector prediction and characterization in the oomycete pathogen Bremia lactucae reveal host-recognized WY domain proteins that lack the canonical RXLR motif
Source: PLoS Pathog. 2020 Oct 26;16(10):e1009012. doi: 10.1371/journal.ppat.1009012 (PMC7644090; doi:10.1371/journal.ppat.1009012)
Supplement: S2 File — (XLSX) [file ppat.1009012.s010.xlsx]

## Sheet: Sheet1
species	seqID	strict_RXLR_or_HMM	[RQGH]XLR_or_HMM	[ED][ED][KR]	WY_HMM	sequence
B. lactucae	Blac_SF5_v8_1_ORF282_fr1	N	N	N	N	mgiwisslllntlivinilgelgcsvvsknltrqlctvvlyvhlknvavqaqsslcrltlrrsflcihllhprqeadtccsekfrlhgaadvemklyktfccsacydc*
B. lactucae	Blac_SF5_v8_1_ORF505_fr2	N	N	N	N	mgiwissllrntlivinilgelgcsvvsknltrllccmctlknvalqaqsslcrltlwqklfmhslassttrcryllprkippswgrrcrneaiqnicsgacydc*
B. lactucae	Blac_SF5_v8_1_ORF1016_fr4	N	N	N	N	mvqslqksfllvclyrlvklqwkwqpirshdtfchiksliftfltilrnpeklictnarkstrvsyiscsaanpcsatvavitnsqlsarnplkglpiit*
B. lactucae	Blac_SF5_v8_1_ORF1465_fr6	N	N	N	N	malipsrrtfalrtifismlflsiydlvatiseikyrlckpgvrsfamsktwdakagfknltrialslrnelqpvqsincicchvslgfhascgeipvrvvltprhe*
B. lactucae	Blac_SF5_v8_1_ORF1603_fr5	N	N	N	N	mlclhslyvrafilslkraciahglhdkvielmksrkftvidyfgwhpaiegpsvrcsslcaicgirnapdvdvcsrchhklvfpsiftkyistllaafyagkndlaphkfymhvfttls*
B. lactucae	Blac_SF5_v8_1_ORF1614_fr5	N	N	N	N	mirlrmifglldimsnfgtlqlnpdlfgpevniifnaayvnqamisnefevvgkflqcmklfgntksaesqnmiesceryllfkhlpdgswckingstvdqykatvtcskylklifdskng*
B. lactucae	Blac_SF5_v8_1_ORF1764_fr5	N	N	N	N	mmsvlvalpapcdaspfvanmtlgplgidyvhihnclladlpllsflllllwlgclfyfcasqyytsldmlrtsdtfyfcnavgstadgyfsptlasiserlqvshdvagvtflafgngapdifsaiaayssgvgetgvnellggamfistvvvggvavastvkvqrwpflrdvgalaaalavflllavnssddigdsavaavvflamyaiyvgsvvlpacvgmyrvaddsfcdpkpkekkslmisafwhaltprgkiikgrvgnahqacqsklitrladernkknnvmeknvgnfleskeesailltderpsvhfssrvfenhfeiaeedsfsspliaddereidendqdvlkwqqhlrwrwrlrrrvlavftsdkpllikllcfpqavlvfarditv…
B. lactucae	Blac_SF5_v8_1_ORF1812_fr4	N	N	N	N	mhfqwrtlwnncvaifsrkcmahvvisslgcviicdgaqliatnsfkregtnqalhtitqrdlknflvvgfialivaqisfygp*
B. lactucae	Blac_SF5_v8_1_ORF1874_fr2	N	N	N	N	mcssftcslitslvslsssticilnfyvwkympsnlfireeaieaesmawaktvsgavkaglgsspigtvkcamfgkmqnyemeqeslkryw*
B. lactucae	Blac_SF5_v8_1_ORF2191_fr5	N	N	N	N	mawyvisfansappcslstvmfvlytnmiapqvsfgimhwvkgspddntigdyreltfyeqidqgrpwtntkkflmmiptflflaasvatdydtqhllinfpiwatlilaklpeldrvrifginstvgiddhkkn*
B. lactucae	Blac_SF5_v8_1_ORF2200_fr2	N	N	N	N	mktcssnstsvghnlhrvlmlasafthvlsqleysflrclhglsvmytklgqdglkklglphrhtasrmialdlhtnkipkfyeichlksvt*
B. lactucae	Blac_SF5_v8_1_ORF2478_fr4	N	N	N	N	mqakkmrhvlvviriwrivkraivthlfeiclqgsfrkispainalanklkvhglldmikiinhnrrvdrfvkrprasmi*
B. lactucae	Blac_SF5_v8_1_ORF2867_fr1	N	N	N	N	mnrttactssrktttwfllfcgliilssqaattsfsrqssdrfemtdliefgyfvgveiksdhaagrmtmrqtkflksvltkfgihdskpvktpqdpvlklt*
B. lactucae	Blac_SF5_v8_1_ORF3626_fr5	N	N	N	N	mlttehlllqvglssllmcatgsksggrerastmilsrpglysrrnytprrkttispffargvdylrpcgkthgpykqrmvfsqekdllfryedpvv*
B. lactucae	Blac_SF5_v8_1_ORF3786_fr5	N	N	N	N	mtfcaialmqrtifaslflmmrnwniessasysdikivgtialgyidtlsimtfcaialiqrtifaslflmmrnwnmnplrvtly*
B. lactucae	Blac_SF5_v8_1_ORF4045_fr2	N	N	N	N	mnytvllwsvisifdpgvfamrsivssdrcptlarncisdvsvwcarshfestymftsmsfftsfrhrclhmqyvrvqtyvergcaasskcttrfvvnqtkaflfelsirnnvarklgrqiyicqcnspffsvrdiklrsvftfrhle*
B. lactucae	Blac_SF5_v8_1_ORF4349_fr1	N	N	N	N	mgiwisslllntlivinilgelgssvvsnklnspvvlhvhlknvvlqaqyslcrltlrhklfkhslassttrsryllprefsaswgrrcrnslacydcwktlvepscrvdlpgirldqlirlallrpllc*
B. lactucae	Blac_SF5_v8_1_ORF4694_fr3	N	N	N	N	mprvhslllracvciwkvftfpmrseraervarlfssaaellscaggspttsvarsdvaacdggaerpgeafalpadsgaafvlvffsh*
B. lactucae	Blac_SF5_v8_1_ORF4899_fr1	Y	Y	N	N	mktcssnctsvghnfhrvlmlasafthvlsqleyrilrclhglavmytklgqdglkklglphrhaasrmialdlhtnkipkfyeichlksvt*
B. lactucae	Blac_SF5_v8_1_ORF5088_fr4	N	N	Y	N	mttfgsivstllmlmvtkslitlliaecfeltgdtilcrrvitflyrirstrcfrgfrrtwlafnaatnfriivqyglqlpqlasgilgmddrdicntsvr*
B. lactucae	Blac_SF5_v8_1_ORF5387_fr3	N	Y	N	N	miwcphgilsilshwlrlrlpasckvkqsfafaffklfansfckisialawptflcdanlrsfvfaklydksawqtvlklfispnhk*
B. lactucae	Blac_SF5_v8_1_ORF5427_fr5	N	N	N	N	massftispfislifcfpcltpyhsiakcvgrkgntflehhrefngmpnaphhvsgltlnhlilagrllqvagladflasyvamlrmegykaplttkvsqaysrnqhlaeafvcpsvsrslacacfygrvv*
B. lactucae	Blac_SF5_v8_1_ORF5633_fr2	N	N	N	N	mprvhslllracvciwevftfpmrseraervarffssvaellscaggspttsvarsdvaacdggaarpgeafalpadsgaafvllffshwliicckianctflyphyvpllfinyflchyfqrmvrrsydytqplrtvscsvariikfhqssaanshpfsg*
B. lactucae	Blac_SF5_v8_1_ORF6443_fr5	N	N	N	N	mevcrqihtislfvlwsiggqnwetlkvqggellhltssfsksfstrlsascqtsiapswtlqsrlltwqarfdirsrhqhlawta*
B. lactucae	Blac_SF5_v8_1_ORF6535_fr2	N	N	N	N	mgiwisslllntlivinilgelgssvvsnklnspvvlhvhlknvalqaqyslcrltlrqklfkhslassttrsryllpqeisaswgrrcrnrlacsdc*
B. lactucae	Blac_SF5_v8_1_ORF6541_fr3	N	N	N	N	mtirtwrvslcigvaifaencgvrgqhspsaksavaplaltfacnrntcsikhdlklatvmcsvpsnkvtrwpkfpiflksallp*
B. lactucae	Blac_SF5_v8_1_ORF7068_fr5	N	N	N	N	mqliwffatirvagrvgrsieeyrctndcrqtnkrtipiadampnlmviiakvrgphflelvtclrafddfyymrtvvfc*
B. lactucae	Blac_SF5_v8_1_ORF7147_fr6	N	N	Y	N	mrllrgichlllplvvtavchllmtndedkspaspgsvatekaaespgaesvkplgsnvtikevmtrlfnssdlfggesssddyegddhsgdismrrqelrgregksaaggkgvnlgfaprtkltltlt*
B. lactucae	Blac_SF5_v8_1_ORF7309_fr4	Y	Y	N	N	mklitlyllplsvstswcvpfsfvqvmspkrgndrvlratactrkqpppqitkgpmsmkitkkrtitvkfmrwtiltprvtmrqnswr*
B. lactucae	Blac_SF5_v8_1_ORF7325_fr4	Y	Y	N	N	mvarlllaylwqcvivppsagidprtsrsqfqclttrplrsvfglleiqfdevlllelrtphytmgnfgyrasshptithlwcglagrpsigwllvcflaylrrcvivppsagidprtsrsqfqclttrprldc*
B. lactucae	Blac_SF5_v8_1_ORF7663_fr3	N	N	N	N	mggtvptfslisplllvhlelaerqlvlllidrhqiryvdaqrvdrlssvetiwvssllgedlkhfstrsdgqpifkqgsvgsqqhpsvqmapvgaaisptysrqpiphpfsrtn*
B. lactucae	Blac_SF5_v8_1_ORF8022_fr4	N	N	Y	N	mltklvvalaavavtmaraetifretfddadwesrwvastwkpeaevgkfeqvagkfyvddddkgiqtsedarfyalsakfakpfnnkdkdlylsymvqheqqldcggayikllpadvdqttfggespysimfgpdicgmnkkthailnyarpgedavnmdhketlrtesdsdahlysfvlkkddtyevkidgkvikegklaedwpfqpekkikdpaqskpkdwvdavqipdpedlkpegwddiprtipdpnaekpedwddeddgdwepavienpeykgewkpkmidnpdykgewehplidnpdyfeddamhnvaknigaigfelwqvksgtlfddilvtdnekdfiaheealfskieammakkkkiqdeekarldaemkakeaekededetddeatev…
B. lactucae	Blac_SF5_v8_1_ORF8214_fr6	N	N	N	N	mmissywiwmtnlmsclvylglenmsqgsalaasirkdaatcssdghlmnvlerpqasgcttsecdsltcgtvvsttaqdqsvitnhpaesaaggcanaqsapdvhrwnmasglrhectpsgrhsgsipvaqkgqhddprssrestvvdptviaqshsedvkgrgphvfeekspqmvevtrllnpegliprqpvdksqeetetlnvlvndgsrvgastldlyappkltseitqlptlepkrflrdlqcgkikqicvlvteddyvtdirlavifaknervlssssmdesvldvkthigt*
B. lactucae	Blac_SF5_v8_1_ORF8640_fr4	N	Y	N	N	mthtvpvlafvchawgsivcevtfgfaclyrvevlggfifarvlfgrrmgilnrrcgllctivvstlflsthvlrrcinhltvnpegcf*
B. lactucae	Blac_SF5_v8_1_ORF8820_fr5	N	N	N	N	mpanraiwlfprffrchppfllcvskillglmipsrnkfpiniicphlqllpwlcdasdvaigclaqrplmralpikaqplqepfsspalleavlcapcslqqfmiffvkvgffspvrhlccv*
B. lactucae	Blac_SF5_v8_1_ORF8874_fr3	N	N	N	N	mqyllisilttwlhmpllaqrvavltdvegnwqyvrnvvsqsaclkltirareetlelrddcmlifggdagdkgnntlk*
B. lactucae	Blac_SF5_v8_1_ORF9253_fr6	N	N	N	N	mslrkrglilidelivclvptmrmiphrtvpspvrspapvsvegnddgtshrrksscgppasvdttrgsedskmsrlaldkkp*
B. lactucae	Blac_SF5_v8_1_ORF9319_fr6	N	N	N	N	mfirwlsalppslemaiatfcrsvknkavsmdisicliqkwrfslsfpsnvftftvrgralgsesdtetywvgidaakwsct*
B. lactucae	Blac_SF5_v8_1_ORF9405_fr2	N	N	N	N	myssiagpwtvrrtwkfikltfvrflhlceniscmqisrsvyslqakyhflgassvntacalipkrsrqlptgqfqsisrdlessld*
B. lactucae	Blac_SF5_v8_1_ORF9491_fr4	N	N	N	N	maliptrrtfalrkiffsmlfssidaivatkseiksrlckpgprsfamsktlgreawlqklnairvkfekrtptgarykwhrlsreaglpcpt*
B. lactucae	Blac_SF5_v8_1_ORF9652_fr2	N	N	N	N	mktlcdfiilallavnttflvaeanqspgtnwhystpasltptvitpkplskvvnfvdiqsfspnsafnvkkdtvgysddsddsydnngfssysnalatvavpdnikigstantrdkilatyrnwigpsigkpsdpafdkacwrkayimdtcpdgfnyntkvcwaqcpmaypvecgfecirqsdvcgaqiyakftsvansffsfqimnvfgaftklpktvgigikcaramlgtmraivnyvralqvsnpqtskdkillavyqtsyitidlpvsivmcmgrsynwevldpasvalgtvqvvlgeilarqdgllkswenfkafllrsnfsnavndlndteisslkrgmesnstcgyelrrltdrtwrtiaeikeanpyiseeslrvrvyqsdlmlydiptv…
B. lactucae	Blac_SF5_v8_1_ORF9942_fr5	N	N	N	N	mvlkslfvfatsaslalaqgsgsnnlamavgtngdtvqatggttvfmdteynpnkcvlqflslecddncanlngyelecvsqgrqngkekklcqckpdeaemcqnsvssnvtsgtvaqfgecsnenqcadvygyittsteggpicaekihcvqevnttatqpasichtcmsciaqndaaenqlanvkrfncsaicpqeiletvaernaagvgiadsysltssdsgsvepdqpsksdtdadqttsaaspvafaftvagvaivvalin*
B. lactucae	Blac_SF5_v8_1_ORF10152_fr2	N	N	N	N	mlwrwlvmlqglkiapgtfnrvvahvmrqhrayapyyfddiyvhrraevrlseieshkqhlnavfqtlddarlsvnlqkcvigvseipvlgwctsrprqgkigkgmanptts*
B. lactucae	Blac_SF5_v8_1_ORF10223_fr6	N	N	N	N	mlpvtpfasvcicslvsvtegidasrlhclgvetihlfeartftspnflacigstpdmvsnstsnqelvkltlypanvyvsh*
B. lactucae	Blac_SF5_v8_1_ORF10529_fr4	N	N	N	N	mssrksstaaalagilaaslvsanvdvsvnrdatytlsescglpcsgnglhpagnacpkagdvataectpsmmsyngkdcvapvdaqcvlmshkvwgcefpisetplgvncevvnapsehmggkeesglyhsaqestpsvkythpysekhpseykstmhfdsvatgktegdfthygtpsmtheskhghsmghddygttksalkeyhhshgydehltmyapkelqqtnayhspmyhgdeaaapygnlvpsayhnnydsvystpysskmesvyttekpcdtdvpvystldpistlpfpitlppitlppisvpilpisiepslppiltlplplplpvpalplaeapsetvpesseetaemdvfpqilpfsplseslsepmpestqeaserkllllplllpsl…
B. lactucae	Blac_SF5_v8_1_ORF10970_fr1	N	Y	N	N	mraaqcfilcsittstssgivlavcihrlrlqisrrrteeqwytcfvdrfgkkvrlllqyrsrsqpkallgslktryfdsmnfprtglrsrp*
B. lactucae	Blac_SF5_v8_1_ORF11084_fr4	N	N	N	N	mrlarcflpsplvkkvlllgvfaragpwhrashnmtaltafkvdyicitqlhgssiyplgrrllpscrrdslrdcssnkaiwnassiivgiflkracrdephrssfisvgtlmcsgigptvmdadserisctyscrdcfacrapekra*
B. lactucae	Blac_SF5_v8_1_ORF11218_fr6	N	N	N	N	mrhtilslvvisvekiptaqsfrviggpnfmngsahmfahaklanwynprrmllphwrvflfplvagsplvwilfvdyrki*
B. lactucae	Blac_SF5_v8_1_ORF11387_fr2	N	N	N	N	msislllrvlsfllillfsmrshsaslsksviaillllslplsmlirssllsfaltlvlmrdeqelegsllervpptlnkspsqis*
B. lactucae	Blac_SF5_v8_1_ORF11422_fr6	N	N	N	N	mhqgalayillvcidsstisrrsrwffksdrpyssrigqkfhlnkpattlmtteqlrhqtikcsqcngepkwhnqpttpvvyrlrc*
B. lactucae	Blac_SF5_v8_1_ORF11879_fr6	N	N	N	N	mhrtvmsilrsmvfasnlplyfwgdaaeyatyilnrsrtksnpggvspmesltkkvpllsaswcsvlhgnarneslgecgkatlvidkkdetkgstvyiskdkvvlvt*
B. lactucae	Blac_SF5_v8_1_ORF11907_fr6	N	N	N	N	mnlgmlklilvlstrwnvlarhgdvpnayvkaekeehldiymkapkgkvlndqvlkafgpkipsnlvlllkkslyglkqagrlwsklfnfklrqgrfqqctvtcayttskggrctvvsvngndllvtgtkqsavidfcvetsslsikdvgvvrkflglkiglnettgyvldqetmiellpkdfgle*
B. lactucae	Blac_SF5_v8_1_ORF12008_fr3	N	Y	N	N	mlkvlpmplsillntgvglycarkaeasgylplyviedcelvffltsdlspsvsvrykkqpttktykhsrtarnridcllsrgrlrrphlmnllvkssditeavarllvrtvy*
B. lactucae	Blac_SF5_v8_1_ORF12050_fr2	N	N	N	N	meppltllirycilylicsihhfeyrehpidgatcrfvnekmtkslhgqynkvsrlfpirviitiifyrenneeakinii*
B. lactucae	Blac_SF5_v8_1_ORF12671_fr5	N	N	N	N	mdwraafndsrascatilsaslvwfkpvwavwcafsahcscftcsiatfsvstsfsialrigsatfswkatverltaakridlgpskpfrntrhassnsasevtlmqspsasvyctmklpgarlnvstnravstssenavrstrrrcsspl*
B. lactucae	Blac_SF5_v8_1_ORF12705_fr6	N	N	N	N	mveskvavrilnfisicllndlvaycfqrpnptvlvvslisgplngpstterlvkrnvefnsefqlgtfeqkdtcvvllndgeelyisqrvlgsdrrsllksskqieittparsqplqpqvvsikklfgtl*
B. lactucae	Blac_SF5_v8_1_ORF13049_fr2	N	Y	N	N	mkssslpvrlallfgavfaledvkstiavfgnlgnykldpsvqhipvdpndqrlrpppamipatflihigssvfrdgvrcgktiftalkravkpdrfrfgiveqlldtdpkcldeycklaaiewpqdtecryknfiqvnprpaaeasgcttarhlqqqmiqdeefclqvdghsiftngwdeimlnewkridnemailsvyphdlhdfvkengdnnapdwiphlctivkggnglarigsasiihgskfpqlsalwggglsfgkchaernvpidshtpwlwdgeefvraanfwthgydiyspsrlgtvmyhnysakpanfwkssvdpavkalntershnrvrlqlgidfkgqvdaseldkyqfgsarslheffqfakvrldgfmnetnscqqlhwvpysna…
B. lactucae	Blac_SF5_v8_1_ORF13881_fr2	N	Y	N	N	mthtvpvlafvchawgsivcevtfgfacryrvevhggfifarvlfgirmgilnrrcgllctmvestlflsthvlrrcinhltvnpegcf*
B. lactucae	Blac_SF5_v8_1_ORF14619_fr3	N	N	N	N	mtrstpsfcmsalaiakllesqttlkglpasgdakigaftrdcftdvnasscrgigysftdftlsgfartpcvptmqpstgiswtsmtqfgs*
B. lactucae	Blac_SF5_v8_1_ORF14759_fr2	N	N	N	N	mpatllirwhlinvlerpqacgcatsecdgltcgtvvsttaqdhslisnhtvesaaggcanpqavpevhhsnkssglrhectpserhswsipvatkgqhddsrssrestvenptviaqlhskdveekgptylrrnllk*
B. lactucae	Blac_SF5_v8_1_ORF15517_fr2	N	N	N	N	mlyhlahsltchlltilkqmvrqnvksylrrdtsrilplvceleriladsrichqqfsacfyiaytsfesnsysrrardsl*
B. lactucae	Blac_SF5_v8_1_ORF15773_fr2	N	N	N	N	mslrksstaaalagilaaslvsanvdvsvnrdatytlsescglpcsgnglhpagnacpkagdvataectpsmmsyngkdcvapvdaqcvlmshkvwgcefpmsetplgvncevvdapsehmggkeesghyysaqestpsveythpssekhsseykstkhfdsvetgktegdfthygtpsmtheskhghsmghdygttksalkkyhhshgydehltmyapkelqqtnayhspmyhgyeaaapygnsvpsayhnnydsvystpysskmesvyttekpcdtdvpvystldpistlpfpitlppitlppisvpilpislepslppistlplpvptlplaeassetipenfeetaemnvlppiplgepllepmpqsiqepaetnplflpplpflplpfpplpfp…
B. lactucae	Blac_SF5_v8_1_ORF15942_fr3	Y	Y	N	N	mntvinvcswtgllviqlaksrmcwayactsrlpclsfrsseralnsalggsnvclsrvlktssdpktygsrnlrpnaqvlarparfd*
B. lactucae	Blac_SF5_v8_1_ORF16329_fr3	N	N	N	N	marsfrfarlrgalgtavacglfesdtmthanscmlrlreleigvtfqanenegsvaeklvkqaidllrrvsldmatdve*
B. lactucae	Blac_SF5_v8_1_ORF17188_fr4	N	N	N	N	mslalrvlfvvgevgpiafclhrplhpndarltvgvtigllnqmgicdliwvyipfqtthvkygvrlhkrgkgepinkvsnlfyhrkgpnetrqqlrstfr*
B. lactucae	Blac_SF5_v8_1_ORF17272_fr4	N	N	N	N	mifswviviltklcpsfapsiaspptktraahkrdwrprmaqsvnikrcltrtgvdtvtysklhkgqllapffgscyia*
B. lactucae	Blac_SF5_v8_1_ORF17555_fr4	N	N	N	N	mipllvivmltklclsfapsivrgpstktraaherdwrprmaqsvnikrcltrtgvdtviyreldkgqllapllgscyra*
B. lactucae	Blac_SF5_v8_1_ORF17720_fr4	Y	Y	N	N	mktcssnstsvgynfhrvlmlasafthvlgqleyrilrcfhglsvmytklgqdglkklglshrhtasrmialdlhtnriskfyeichlksvt*
B. lactucae	Blac_SF5_v8_1_ORF18046_fr6	N	N	N	N	mvllfcgliilssqaattsfsrqssdrfemtdliefgyfvgveiksdhaagrmtmrqtkflksvltkfgihdrkpvktpqetvlklt*
B. lactucae	Blac_SF5_v8_1_ORF18133_fr3	N	N	N	N	maaiargasvfcnslqlivllfvsfechpcrlaqlvqklyspsfqwwasgiasfplksslesssrpasliaasacmcvsaaaigeasarvfrtsriisagavdfvptrptfpngvvvagagadksfatrsagtllrqhsnrqgpcsstgtcsstlrlplpvarspprktasalrslvcaahlpkarsrr*
B. lactucae	Blac_SF5_v8_1_ORF18306_fr5	N	N	N	N	mprvhslllracvciwivftfpmrseraervarffslvaellscaggspttsvarsdvaacdggaarpgeafalpadsgaafvllffshwliicckianctflyphyvpllfisyflchyf*
B. lactucae	Blac_SF5_v8_1_ORF18712_fr5	N	N	N	N	mltgfwhipkllcnllsvgrftkdvgpvtfkrngcfakasciflkvqgreckgvyklcmapvimeeanvtrsmgchgnttscfwhhrlghigrggldaiakkyyglgvnia*
B. lactucae	Blac_SF5_v8_1_ORF18856_fr1	N	N	N	N	mtdvvpsptssswarlssimllaagcmtstsrrmalpslvitippmgsrsilsiergpkvvrtmsdtalaasmlpncavrpvsrlvlvsilergirrwykrgdearrty*
B. lactucae	Blac_SF5_v8_1_ORF19119_fr4	N	N	N	N	mprvhslllracvciwevftfpmrseraervarffssvaellscaggspttsvarsdvaacdggaarpgeafalpadsgaafvllffshcthnllqns*
B. lactucae	Blac_SF5_v8_1_ORF19337_fr3	N	N	N	N	msmrlliilyltlvlhislssipniplascgncnpywtmirkfvaalnashvrlkprkhrvdrilykkvitlrqrivspvnskhsainnviklfvtisisnvetidpnvviqfikhgrrlwgen*
B. lactucae	Blac_SF5_v8_1_ORF19601_fr2	N	N	N	N	mflmatllpvlvatlirvmaltsilflvaavtnpsdqsfaqwvsqqnepsdlvpdasigmskwisavyktakalvqndsltwrfynvlifsvvyvptreryafgvfgiwrwadeygdvvkslcqspwvlkvsrggilssmdryqviesasdsanlhrqrrdatpsgfqdvetashrrirakalqckvrkdwqqaamlfadaakvatalviqasyeleaawcsleildtfpssqngifqtirsvcdalasagyfdeaargvselalrlkrkfpkdcktvakakdvaelyvlakdiaeaggngysaaeyglyaarvyadaglwslaetcfeavggirrengqnelaneaygnavlchlsrldfvsaeeklhryskllgeiscssdmnlflssvlracknws…
B. lactucae	Blac_SF5_v8_1_ORF20335_fr5	N	N	N	N	mssgttmtwsllfygfiilslqaattrfsrqlsmrlvtdliemsyfvgveiksehaaghmtmrrtkffksvltkfgihdskpvkkpqdhvlklt*
B. lactucae	Blac_SF5_v8_1_ORF20857_fr3	N	N	N	N	mpfgiskiligcnsmclltlitmltdsasktiilvrtimlslkgrmtspqcepvalktqikpsqqenfcwlenstwcmwqsvgfirakcarllmqvcpsrr*
B. lactucae	Blac_SF5_v8_1_ORF21579_fr3	N	N	N	N	mlllivawliplkrlnrsfaqeansdwlifwstaftflidetlqfcymvtyqhadplcnppmnapnkqgvivvltkikssndisatllfslvdriylplgl*
B. lactucae	Blac_SF5_v8_1_ORF22322_fr4	N	N	N	N	mwsrrswmttfdplfvfdapqtvvdlsvplvsypagthdpwfdrvhpqhskpsaelareladmvqkykgkeqqsqretarrerkshyymensrfdqhsdkenqqpaalhelmtqlkqlkqlyersetlpmkkkikrlktkktyeppqhsvrivkqvscriryllifcanaiffsgneqqkevftp*
B. lactucae	Blac_SF5_v8_1_ORF22503_fr4	Y	Y	N	N	mktcssnstsvghnfhrvlilasafthvlsqleyrilrclhglavmytklgqdglkklglphrhtasrmialdlhtnkipkfyeichlksvt*
B. lactucae	Blac_SF5_v8_1_ORF22754_fr1	N	Y	Y	N	mllqmlysvclklmhvflvfrchsslllpppfawvressgfrfqllrqliqmkkevnpnedrsqsgsssdtwnqskhyanvqimlkhlnqiktmvrsvfistgcilisvphsvqfealvfvrefvkclrgmktiiyhqvelsgmisglvedvfvmmdygfqstyvscavlrllsdflevlkywndrkddnnwtsvrpvylmslkqctiwvlqsscsttalhlltdkkrnrshenfianmsfysftqhwllfssrvgvavveaskpqtndfslellpltgackklyaqlpsrhqlfvvlaeqdsvlvkvlnnvtriadgvddfrflllpeftellaeydpdllfadlidtirhdhlilldllisngyafvisv*
B. lactucae	Blac_SF5_v8_1_ORF23225_fr1	N	N	Y	N	mliklilvsfaltlvlmrdeqelegsliergpplnksysqtrwmrkpftkngvcfveerteclmansiicknslqlvkvslreyglraqsyhlfqngqkltf*
B. lactucae	Blac_SF5_v8_1_ORF23461_fr6	N	N	N	N	mnkpgtsalcfrtynirfllycstacgssfssarlismdsgltdgpevlneltlspcipmredfkphsafnaivtaatkvagwdr*
B. lactucae	Blac_SF5_v8_1_ORF23501_fr2	N	N	N	N	mgnaictifllcmlttgedvqqrclallvfvtalwvtealpyfatallvpplvvflhilndkahpenlltastclikllhceaynthmslrtaygraicqgsnvnacqshdypnygrvrvikl*
B. lactucae	Blac_SF5_v8_1_ORF23512_fr2	N	N	N	N	mlmglflsmwisnhtapvlcvsvllpiirdfptnstyvktlliglafacnlggmmtpisslqntlavsflekagytvtfgqwmaiavpfctvgtilvrsllyfalkpqlfanisansvghscyglwnqamlhtshrlymikskqsaafmlllfr*
B. lactucae	Blac_SF5_v8_1_ORF23629_fr5	N	N	N	N	mssgmtmtwyllfyefiilslassndeflasnkyafsdrfemtdlielryfvgveiksdhaaghmtirrtkffksiltkfgihdskpvkkpqdhvlkpt*
B. lactucae	Blac_SF5_v8_1_ORF23966_fr3	N	N	N	N	miqmfvivfvvdlckplikhdtlivvhcqiqtthhyspvhnstnfhipfpldilyvhfgrfgwsrigslsqidassgvsllakssgrcpsmilscicsllsftkkldssfptasilffpnatvsfkrelklfsrsllrvkllasaenasalaptpfssikldlsa*
B. lactucae	Blac_SF5_v8_1_ORF24056_fr1	N	N	N	N	mvtlsmiqflvfavekfaasavnrvlmqkgvstafamilklgvvssilplqsfpmllssaselqselhrifpehfppasttnqtqthsnsimsaggspgrspsfilsptlqsptmhspvrqspiqqspirsspnganspatsplgsqspphsdvsmggggstsdtnslgalsflpeneqtveittemasaidattpltvnlpkkcaidipeiivtlgrddverfqqtipdpctcpseafmeclndvlilwtrqsngieiaaplgtflhvsleklfvsshisltdspnltsagvfvsmldqvlsdppelyipflkamyardvtiayrllafccsrrdlkspdialepyalfveavggtlaknivkdlnlsqqiddarvqacalmkkelplivskdemnav…
B. lactucae	Blac_SF5_v8_1_ORF24122_fr6	N	N	N	N	mlfsalcsliiqslnlnslfaqsfaacldinvkvrvccpsnttrcaarvncsiiflvasvralastssrssdlrgidlpsriwaeisaistpstsew*
B. lactucae	Blac_SF5_v8_2_ORF24816_fr3	N	N	N	N	myslarrmnvhllvlalvaalastnaqtlgdsivagveldpetyanavadsvanitatnttttppststqednaepdtapiptdddssnsgsdesedatadgpqasapassdasrpllgtcvtvlavaiatvl*
B. lactucae	Blac_SF5_v8_2_ORF24968_fr4	N	N	N	N	mqyvktisfiallcvasvtaqvrlqnqeqkeglqttdrfegesggnfsnvekgfevaqvnfatsdtseeigenktpgsntvlivaavgacacvgvlgvvlmkrrkgsekklsgdiftiddknsvl*
B. lactucae	Blac_SF5_v8_2_ORF25390_fr4	N	N	N	N	mtcylpiffkldafemifllgamalilvpigakadnfffaagapdhnnkivgnllarvssirgngeayavfdwdntcmfgdisytsvlyqvenlnfrlnpdnfesffslgynasssdiclphgtnsvlrqdvndndvtlakvlastaedykvlysayiaptyifkdatakvtlkeikksieyhnfrakiafllfgleamdggddhaqcamtiamtvlpqllvgmtrdeiqdlirssirwnlaealddptfiskgdlqvegsytkglrffsgqestmralraaavevyiisaspqlfaaearnligldnivpsanvygvrfqfdaarrftgklidkypitwgpgkakiitsllmpkhhgafpiyasgdsdgdcemmdlvrdgvidtnnrlkdsdscihef…
B. lactucae	Blac_SF5_v8_2_ORF25866_fr5	N	N	N	N	maliparrtfalrmifismlllsidglvailseiksrlckpgarsfamsktldakpgfkdltrialslrnelqkvqsincigchvglsfhasrgvisvrvvlttrrg*
B. lactucae	Blac_SF5_v8_2_ORF26143_fr4	N	N	N	N	mlaaslgalgvlatlwlpawrcdcsywltwplirfpvlnhpamghsdyvcfllpadgslscdacasrllilsrmiapmssgrrwvfhncstdfei*
B. lactucae	Blac_SF5_v8_2_ORF26189_fr5	N	N	N	N	mrpgrerpnslikslapsllmpqlilslsdglrrsmdlclgrvlerifhdphlcvqvlpsvgghvlathpstarkrldrlllravs*
B. lactucae	Blac_SF5_v8_2_ORF26884_fr3	N	N	N	N	mlwewlvllralrhvnnllrsvrnfaqsyfndvfvqsramngksyvevhrtnvlkaltltrkhklytnlkkclfagsdslliylti*
B. lactucae	Blac_SF5_v8_2_ORF26963_fr5	N	N	N	N	mllltlitmlkdsasktilvrtillplmrritspqcdpvalktkikpsqqvifcwlekqwsvsnripslmrwtdrngaltkm*
B. lactucae	Blac_SF5_v8_2_ORF28050_fr2	N	N	N	N	mnlnrlalvpvitpfivesgflelcitthqsstigqvlktirplllriaqffflynninlenwpntafvssldrfslvcgrtrdt*
B. lactucae	Blac_SF5_v8_2_ORF28258_fr6	N	N	N	N	mhiswqgipchalsncvqlvaadtignrrrapsrlyrialrtadcemagvtdhmewsvlicnrqdgrlhqasldtlcsrtndrttseaialtgststrlldaprrsadghlmnkwqaslqidaas*
B. lactucae	Blac_SF5_v8_2_ORF28451_fr4	N	N	N	N	mhiswqgipchalsncvqlvaadtignrrrapsrlyrialrtadcemagvtdhmewsvlicnrqdgrlhqasldtlcsrtndrttseaialtgststrlldaprrsadghlmnvlerpqacgcttsecdsltcgtvvsttaqdrsvitnhtvesaaggcantqaapkvhhskkssglrhectrggqhsrsiflapkeqhddprssrestvedltviaqshsedvkgisfhvlegksnqiinaevtrlqhpegliprqpvdksqeetetlnvlvddesredaytldlyvppkltseitllptlepkrllrsa*
B. lactucae	Blac_SF5_v8_2_ORF28530_fr5	N	N	N	N	mtagslvpswlltlrassvsmtrsirwfrspmgkhaplarvdrsqnvnriprlnrdassspgrkngidisfyplrvvittrtgitpreawksasrdtdaiytlhrlefvsrsflntirvkl*
B. lactucae	Blac_SF5_v8_2_ORF28597_fr3	N	N	N	N	mkkvpqscsliacfantvclwqlslietpvsrvysgdrfsecsvldwacsqrtvrrptvnlivsiaslktffavcklehqsagaqcpr*
B. lactucae	Blac_SF5_v8_2_ORF28911_fr2	N	N	N	N	mtsgmilfhffftpcftpdnipcnqssakaqfqpstlaamkayyvtsslaseikqsysqdnhcrlpldhfggrkvtlpshlkaklnrfsysdglkwhqlpprdplrffvprdtdlklmilhelhdapsnvhvgrgrtflrvseklwwpylyrwvaifalansvsalslpr*
B. lactucae	Blac_SF5_v8_2_ORF29025_fr2	N	Y	N	N	mvplalevifvkcvlavmdskhtasqpksfntcsaplpyppqsqrlrtklpknrtcecststtkhepvnslpqltiafdtyvlapaasyhelnsrhkgvdlyllklvrhntnirypnslrr*
B. lactucae	Blac_SF5_v8_2_ORF29052_fr6	N	N	N	N	mhalisagplgficfqggycfsvksggnidddtpidvisilkviqktflspksypknfsiisgfwwchlwhasrsdntstcvp*
B. lactucae	Blac_SF5_v8_2_ORF29667_fr2	N	N	N	N	mrpgrehltvllraslrllmaqlilslsdglhrsmvlclgrgsplseheclkrlqlsnmllrrttqesgqglftkslrhvpcylpmmlrevgnvtpinvkahphvhtqrcgslggfqvlpslgrhvvmrprst*
B. lactucae	Blac_SF5_v8_2_ORF29957_fr2	N	N	N	N	msisasllsksaialslllslssimlidstlvyfaltvesmcdkqeldlfclseslpslneshsqtsrlyvdgvihsrktvyallthaqifdgkffrqqelaptqnrvdasakylsedmictfcltiglsmvgs*
B. lactucae	Blac_SF5_v8_2_ORF29972_fr2	N	N	N	N	mltywcvvalihdagpqtimgrndytwcvasngsnainycvlcidllridtistillriivmefkdgssnlsepylldrllyvvk*
B. lactucae	Blac_SF5_v8_2_ORF30192_fr1	N	N	N	N	mhwrticlcactrallanglngfpyptnpaphdygqkchrvslcitsmrakqlrhqtikccrcvgkplwhnqplpkhaawgltavsgislarvsnw*
B. lactucae	Blac_SF5_v8_2_ORF30265_fr5	N	N	N	N	mpekfaaaanvpilslrllwafswcsnsfmsrppllasgistmsaarfsrqrdrfvwwakgpvkitgrlhvrrvrlneliprikmsfwialvqp*
B. lactucae	Blac_SF5_v8_2_ORF30519_fr1	N	N	N	N	mtagslvpswfltlrastvgmtrpirwfrkpigkhaplahvdrlqnvnrtphlnrdaspspwrsrgidipfyslrvvnttrtgitpreawkpsvm*
B. lactucae	Blac_SF5_v8_2_ORF30749_fr5	N	N	N	N	mvvmyvvilmarfvlrlikdlsgatslrmclihngrrtllnlframkaatsytdvplsmfsqrpngiaspvsipnqlsplmptgtsvpfletanicpfll*
B. lactucae	Blac_SF5_v8_2_ORF30814_fr3	N	N	N	N	mrcflictsmllvhphlssgerldvklldvwrlhhqldtllalekrahhdsashvltpklratrrewqppsprhflnhimrhyhghaqiahmevlyhvaqrphae*
B. lactucae	Blac_SF5_v8_2_ORF31278_fr5	N	N	N	N	mllvvilaapvdivgpasttiataswalvfsflfgpapfcrvppfsavramvlftldterlggvfsldyrnlcilpldmlvs*
B. lactucae	Blac_SF5_v8_2_ORF31686_fr6	N	N	N	N	mssnkvddgtfvmsvvtvrimlllecaagsksgrrdnasattlsrpglysteklysakknshlailfercglftavrndawtvytmsglsprr*
B. lactucae	Blac_SF5_v8_2_ORF31801_fr3	N	N	N	N	mlligsttlnlgvasesasvghpaptslphfptpqwsmqnscvshagschrplgkdsscwaslpqqglwhssepsygfacri*
B. lactucae	Blac_SF5_v8_2_ORF34200_fr6	N	N	N	N	mllvvilaapvdivgpasttiaaaswalvfsflfgpapfcrvpqfsavrakvpftldterlgrvynldyrslctlpldmfvskhlhdvp*
B. lactucae	Blac_SF5_v8_2_ORF34368_fr6	N	N	N	N	mmccrpmsminwyipvslahfeahpcqqqlvrnlaaravdlqydayddsntlryripmenpqtedwtavkrilaickvpslmgsai*
B. lactucae	Blac_SF5_v8_2_ORF34519_fr6	N	N	N	N	myssiagpwtvrrtwkfikltfvrflhlcesiscmqisrsvyslqakyhflgassvntacalipkrsrqlptgqfqsmsrdiessld*
B. lactucae	Blac_SF5_v8_2_ORF36076_fr4	N	N	N	N	mtagslvpswlltlraspvsmmgpirwirrsignhaflalvnrlqsvnriphlnrdaspfpgrrnrvkisyhsfrvvdttrtgityvrhgspasrdnrcnsnlapvgvrlsdltria*
B. lactucae	Blac_SF5_v8_2_ORF36555_fr4	N	N	N	N	mmnvpyrsivgalmclmvgsrpdlatavgtlsqyaadpcptywqafkrlfrylqatpthglqflgsgcgelegyldadwsgdiesrqfts*
B. lactucae	Blac_SF5_v8_2_ORF36976_fr1	N	N	N	N	mrykiqwaaltgaqmtagrlpflillscsisgeidedeleaelegleeeyaeeeeleepqpsylappqhhdlpavplgtdrssklayttdfhglplsshpt*
B. lactucae	Blac_SF5_v8_2_ORF37958_fr6	N	N	N	N	meslflytfckivhlaavpesitapacahvlidtvfklhgfprelvsdrdprftaefwqsvfrslgtrltmsisdhpetdgqtervnrvpeeillgyvqsypngsefltmvefainnsvhastthtpffvnclrhpriptql*
B. lactucae	Blac_SF5_v8_2_ORF38066_fr5	N	N	N	N	mflrrfgaksflwitcllnrreakdtctypkfctaqrslttllsrhldflnligndismcrsrrrllcaltvrpkrttrasvassfkvcrrk*
B. lactucae	Blac_SF5_v8_2_ORF38186_fr4	N	N	N	N	mlliaasliswsmscairfgktasnsgiayglyveslissvriirtsdwikpsafatvlyqsplahwtttftiesicgwygsivcvstsrrrndsassfkseclsstacrifgikrpm*
B. lactucae	Blac_SF5_v8_2_ORF38756_fr1	N	N	N	N	malipakntialrkifililflsidgivattskikynladarlervfcnvkdigheawlqrlnairvkfekrtptgarkkrcigclvrqdfhascgvipvrvvsttrne*
B. lactucae	Blac_SF5_v8_2_ORF38775_fr4	N	N	N	N	mrliifqstivglcvfgvalctakhmsglvkcaiqsklltttnissrlhcfsrssqggiwvlsifslqsssfkdrtpfrhfepiarfierllhsppphpaskmrtpkgliskkpsrqktcllqhsmslwptshprklqlp*
B. lactucae	Blac_SF5_v8_2_ORF39749_fr1	N	N	N	N	mkpwllstrtaatlvyklaklmqlsltginvfsqyghdlhwrarrrilsfrersvflrllyqsycsrktllaakktlssvntsl*
B. lactucae	Blac_SF5_v8_2_ORF40017_fr6	N	N	N	N	mlivatvglcsllivatislssllfcapdskqirsarnyiddditsswfifhgkivlreednhlailcersglftavrkdawsvyttnglsskssilttasayfmarsslscte*
B. lactucae	Blac_SF5_v8_2_ORF42064_fr3	Y	Y	N	N	mtakslvpswlltlrassvsvtrpirwlrrpigkltplalvdrlqnvnciphlnrdasfypgrrkgtdipfyslhvvnpmrtgitpretwkpslt*
B. lactucae	Blac_SF5_v8_2_ORF42140_fr1	Y	Y	N	N	mrlqdivllfpffvihacghtrssdyfpdhlyiepgvvaefaiiaglvicfcgfrllrvmtflsgflvtgllfstaltnifglktwvlaaswisfvilglaggcvalaffsfgvtlvgmllayvltlslpyrmlpivsstvldgavvlmggtlawllvrplaivasslvgaivtvwgvgyftgkypssedinffhssmidnrrtwinavptawwaflaamlllfivgmvkqchdvakfrrsnhignytglrsnlnlpl*
B. lactucae	Blac_SF5_v8_2_ORF42166_fr4	N	N	N	N	mlpvtpftsvctcslvalcegihascpsclgvetirlleadtftspgfpacigsiqdmvsnltsdkelgnltypanvyvslhvh*
B. lactucae	Blac_SF5_v8_2_ORF42420_fr3	N	N	N	N	marlfvlkiashwnalmsaisaeyahyealsrkcdmaydiirvsssmsyatphcstansqwtiectanlsilggsirighggcgraesistvllraslqavltpklilsfkkrlcrsmalclrrdpslsehqrlkllnehasrhpfqceftyvhhihhfvhhnqvaglvtpheaidhpvkyi*
B. lactucae	Blac_SF5_v8_2_ORF42481_fr3	N	N	N	N	mkagcallmlcetlfittiiaqedqeklrtsrglstgnssgtkerkydfnhygdidqvafesdgtlgdsifaatdtdtgatepeepatlspalkkaagidkgpvikpptdetelpvasifpspatpvgdpiavkkgigwtpdspsdspatpaptpaqsddtetvsaskigsepfsestqndssqngeqptanekhewtdpsqttspqanspttddikeeqatdapqpadppqstgtsdksqsttfwtppsdqannqqatlnasseapqapqadqnadwesqwnnkteasasnghnshwqgswretpqaqpqstpsqesdtnppspsvslspvakpsssskcsvrrvrr*
B. lactucae	Blac_SF5_v8_2_ORF42936_fr3	N	N	N	N	mqfilctfwssflklnairvkslkpgfasnvfdianerapglhkrdfislniatkpsmlkrsieikiilsakvlragikam*
B. lactucae	Blac_SF5_v8_2_ORF43191_fr6	N	N	N	N	mdliparrtfalrkilismfflsingivaltsemksrwcnpgahsfamsktldakpgfkkstrfalslrnelysmqgkncigyhvrqdfrahvgdpcpccvdnt*
B. lactucae	Blac_SF5_v8_2_ORF43433_fr1	N	N	Y	N	mllsvllvmsttarawsrpagcnldgmeidhgsmtyvtgrahrpgsiysrcsygiatcfedrglvdapqwinsrevscfeslqrrrlgvaiileediwpdhivwyritgsfsddeldmikmavdvyanvdvnvtlkecepvtmcngkyvsieqnedacyglvgyvndgkpqimnlgetcfdggpgnvvhefghalglyhehthperevivltdldlpvsaenyakkssqvatltpydpksimhygraaglcfpkshyplkafcdvehvrnciqpvvqhcntsrdaeigtravlsagdihtlrtlygslrnervrdvrfptrtssfvgngaafdtisertertlkpqqhrdqtssfakptgdvtlertildpeyrpasvhselk*
B. lactucae	Blac_SF5_v8_2_ORF43516_fr4	N	N	N	N	mllfkqaslfvtlnlmkwsnfdaacacpqplvsnstvwrafiprscavvqttepqvrpshslvrrphacgcpntfirlpsae*
B. lactucae	Blac_SF5_v8_2_ORF43895_fr4	N	N	N	N	msatttttiplcnlvtlspllndqnlnkcadesnfnfadatlptqdeinrmctmqscldllsaalaldptecilpvgdnirlredllegiparcpvsntrntpaksvaandattqseeddatddpttapssdsdpneeqsaamghyatavspvkrflsvmslgalafmtyyl*
B. lactucae	Blac_SF5_v8_3_ORF44902_fr4	N	N	N	N	mlavilgallfvickasgqhptssryryipkyfsqrdpsqsppasypphmglqdgytwhdvhaevaagrlegrnvkllvflrhgegihnvatnkygmfawdgyysklpeyldspltktgviqagkaskmldgeismglhldnvlvsplertlhtysvayqnqqnikstvvelareilgvstcdqrrsisekrleyphldfskiksdadpwwtsdhretdaeikiratkflnfifsntssqsvgvvshsifaaallgvvnhpvykiataeflpllieafppan*
B. lactucae	Blac_SF5_v8_3_ORF45006_fr5	N	N	N	N	mlscsllelkmivsfvwpglnamshvlirgkrfrnaegrdcddvngqlgptnmlalvypppphllvdsngqkcflveiylnhrdmgggvervisfdgegiqprmiv*
B. lactucae	Blac_SF5_v8_3_ORF45498_fr4	N	Y	N	N	mvhllvfaaarisdmvrvtmatkrsdaillvydltrpetfqrlrrwldciakskeipvvlvankvdinavtpttdapyakqvlhlvntypvssigdnfaecmlnvnytccssscrrlsaqrktllk*
B. lactucae	Blac_SF5_v8_3_ORF45778_fr3	N	N	N	N	mvrifslkiahvgsaflsaisaeqahsgalprrcdmacdiirlsssmscapphcstaksqwtivcaavpsnlggsirisfgcmrpwrai*
B. lactucae	Blac_SF5_v8_3_ORF45828_fr5	N	Y	N	N	mnvgsnkfllgilvqfrvlhsqgnanaikllcrmrthstfyigrlrpyyqyevtfvcvtqrygpkhppetddlgsdvslnstktkyrdelllarceglvalvrlpialpqyliglstdrcedrspssvshaddhlydprpqaiatvimlansra*
B. lactucae	Blac_SF5_v8_3_ORF45944_fr2	N	N	N	N	maqhwvrcapdgtiirkpvllvvntcvslhrlfltcacggridtalllyslpntflpisehykhklqqnknvcnilrfatipsrenl*
B. lactucae	Blac_SF5_v8_3_ORF46294_fr5	N	N	N	N	mitsflgigvqagtvtafsllnafnirhppvtfrtekagelcgeidslawpafnqsiknlsiastcsrgsgrcfmtqyfepgwssyyrvplsfsnshgtasgnaslk*
B. lactucae	Blac_SF5_v8_3_ORF46494_fr1	N	N	N	N	mqwhflrpihrkmfhqlclfrtallssaypvklmsssqkcstnsstnnaqwqhlptllldiksykplkrikmslcwhllpsqallhqmlcfskmqgwlcqvqsfqmaqmsllcrvgfmerrvkrkatwlqltpa*
B. lactucae	Blac_SF5_v8_3_ORF46554_fr3	N	N	N	N	mqwhflrpihrkmfhqlclfrtallssaypvklmsssqkcstnsstnnaqwqhlptllldiksckplkrikmslcwhllpsqallhqmlcfskmqgwlcqvqsfqmaqmsllcrvgfmerrvkrkatwlqltpa*
B. lactucae	Blac_SF5_v8_3_ORF46969_fr2	N	N	N	N	mvflyllivlarwyillpsrsrsqakavlvslltryfdsmgytvnsdrdprftaefwqtvfkslgtqlkmstsdhpetdgqtewancileeilrgyfhflrigasawylchqqfsasflkhtpffvngllhahiptlfksksylrgedsleqrtf*
B. lactucae	Blac_SF5_v8_3_ORF47317_fr1	N	N	N	N	mqrfgdqprarkhrrrrafpllsqclfvlnkllgktcpplifnlfcrlfqdilhvsrqrgvflhcllkvmtltlrflsw*
B. lactucae	Blac_SF5_v8_3_ORF47903_fr2	N	N	N	N	mrslsfsmsfsstltslaslifstrdehepeldlllrvhphlnkripligwvcedgvspsqrtvyayrrmhriidgefdhp*
B. lactucae	Blac_SF5_v8_3_ORF48050_fr4	N	N	N	N	mcrrfdgpcivltcqvafifrmwitngalndtelgdtflvyartgnsgkakqdfssfivekgyegfslgqrikdkcgmrasntaelvfenckvpvenvvgaegsavlcmmrnleiervtlaamslgiarrslevmnnyakereafgrilnsfgqiqkniaesyaefmagrayvyntarwavrtk*
B. lactucae	Blac_SF5_v8_3_ORF48910_fr3	N	N	N	N	mnwvvlsaafscldtnaitrscpstsvcnralpmaksdasqttlkrqfgfgsarigawirlsltarkaflvlvqhhylsflrrldnglaisa*
B. lactucae	Blac_SF5_v8_3_ORF49498_fr3	N	N	N	N	mtcfciatttsmllvqsstricvlgsftsitmpplmsiqaakrlsrlclatssgpsctsgtqlnsykrdlstgessqaplrplqvalkvwrsvwmdsifglapdsqdqtgalvfstslar*
B. lactucae	Blac_SF5_v8_3_ORF49508_fr3	N	N	N	N	mstaadtvefllflpcvaprrlvaslwvggegdkkrssaahgilteyshpiqgevcyfdsswrgvpfldgmrrhlltrlrvrvhllpttrrlsrcdhlttwlcrilssnvkpspdlsvvtsvcsg*
B. lactucae	Blac_SF5_v8_3_ORF49535_fr5	N	N	N	N	mhpstpccrftakkcsfclfivtrpctllnsdslshsappthskstsgtlpltnaqaaslaaayipvfgssavassiradlfgcsiesqferlv*
B. lactucae	Blac_SF5_v8_3_ORF49638_fr3	N	N	N	N	mlhdillslgfcqcytdsclyikvesdgktlvgiyvddvlatatgpqkvedffhdmqvvelknlgvvskfigilfhydddnrwnstkkmlltrwssgld*
B. lactucae	Blac_SF5_v8_3_ORF49683_fr6	N	N	N	N	mrpgrehlnnpverlalsllmpqlilslsdglrrslalclgrgpplseheclkllqlsnmllrrttqepgqdlftntlrhkpchlplmfgevgkmspinieayphvhtqrcgswrdfkcyrv*
B. lactucae	Blac_SF5_v8_3_ORF50118_fr6	N	N	N	N	mivaimlqsigtswtttaiifmlpqpiqlrhlelrkvslvasnprlrklghtlctlsrpsslkvvpayrtldyhrgrgrstcatphascsecdvvivnsvlttstlalfkpgmklissrrlafwclmnahqdrcsvslvyelsvafayrcavsrekrpq*
B. lactucae	Blac_SF5_v8_3_ORF50510_fr3	N	N	N	N	mwhvpihhlfylrievsvmkltwfrepnivtqqwplpreqcdvidnffrakheagmireskfphstptfyvkkpngkwrivhayyklnaftipaqthiprkmffrticwdaqctvhwt*
B. lactucae	Blac_SF5_v8_3_ORF50547_fr5	N	N	N	N	milikisilfafliltkikmatnkservdreaaklaaaqisvavskanvsvdayastawdmsppapigvdwcngvyrymkltlkgcy*
B. lactucae	Blac_SF5_v8_3_ORF50596_fr4	N	N	N	N	mvvtcsrlqilmlnleilmlqfamkilhgdfklelippwiegldlrpvqnvthqvkdrfnkatstafgcdrlrdgskmyhla*
B. lactucae	Blac_SF5_v8_3_ORF50692_fr6	N	N	N	N	mnnpiyvhyrdcllcvcvlttlscvnslstcdyvtywlqsrlfprrnslpnnckqrnscfdrekmmrlsrswltypariyvtski*
B. lactucae	Blac_SF5_v8_3_ORF50819_fr3	N	Y	N	N	mklsvlliaavmtatqaqekddlpsdaslrigvkfrpkdchmksqlgdtlsmhytgtlrkdgskfdssrdrdqpfefplgvgrvikvgmsycyswnactlcgvav*
B. lactucae	Blac_SF5_v8_3_ORF51032_fr2	N	N	N	N	mlpikvwmlrflrqhlmlalfltissiiaaivyevvdggkpkawtydapelnsvdlegsdrpralwtnedfecigwrathdcnpygtrdvahdrecrepiprssgfcevrnrtsgdvlrvmlatckswqwylvptlscddarnftdfsiqatryshpppkypvpqfgrtednevvasrgivmiaypkvvaglyaiirtlrylgcalpvevwidptemrpkhsvllelvkyynvvvnviddpnaskflakpyaiyhsqfesllwldsdnipirdptylfetpefvmhgamfwpdfwrpsigtpfnvhhqsalwtlldmpfidmfeqesgqllvnrsrseaalnklmfyslhkprlltdwhlvygdkdlfrlawlntstpfymvqylvalgglyneednff…
B. lactucae	Blac_SF5_v8_3_ORF51043_fr5	N	N	N	N	malalalfsllsrcdwrnllfsasrslslsapsskyyqddtrrsasidfiiygnsgassyrlrdhaqsistrilgdlvprlfmesrgsfrraalgkillcffrhfwlwacvvvsmggvstdgdtssr*
B. lactucae	Blac_SF5_v8_3_ORF51088_fr4	N	N	N	N	mlaltscsltasslscstseplespetqelllyvssgecdaavislcnlclnsslhldrnlvcafemlvfmpsgnvahfkafklvktcldsydsrpsscfkdkkrlarkply*
B. lactucae	Blac_SF5_v8_3_ORF51125_fr6	N	N	N	N	msgmhtlqvtlicagdlaasdfgfmgmggksdpyvvfklgrvsqkssvvpnslhprweppetfqfqvdrpkekclevhvmdydrflkddcignanlalapflekkqsevvsyeievppdfdrqkrksilfleikltpneqvdqmlelwenqryhivkkwttdtlisgsnerkrwssvtdanvssdafekvapkvpshlraegwtldvsqgddngwiyapsfsgpwqkdpftlamvrrrkwinrctvvdkq*
B. lactucae	Blac_SF5_v8_3_ORF51806_fr6	N	N	N	N	mahmqraesitnflivalravalatlpfdtrrhsfvnveataaprkksplsnrrrkpgavsssliaalaagaayevsvayvpsasttllvtefayavpamagfsapsglsvdalsdvsaasgrlpiavnivlaasktdvsssvpptcgkvayspriqrptr*
B. lactucae	Blac_SF5_v8_3_ORF51974_fr2	N	N	N	N	mivhwllaveqcgvahllednspmvsyamshlrgkasewafsalmaevnafptwaifrqrfapyisrqtmkycfrcgslerdrtsdlcksmskrcarcrrplp*
B. lactucae	Blac_SF5_v8_3_ORF52239_fr2	N	N	N	N	mhqkatfllnglvlallcntvvsrssnctgtplnqtsggrnlqldtefgvlllaavnkervsrglsplcmnmklqsaaqkhskdmasnnfmshtgsngssmskrvsaagfkwtavaenvaagqidvmavmkawmnsaghrknilsrkfnmlgcgyaykartnlkhfwtqnfgsgqlercsl*
B. lactucae	Blac_SF5_v8_3_ORF52258_fr2	N	N	N	N	mssclgtlvsffkvsfailtnsglivhatapfvafssisatwriflstydgcsssrfswliiaqksratlaasilvacskk*
B. lactucae	Blac_SF5_v8_3_ORF54334_fr3	N	N	N	N	mvskpkttpllylymllshtvvtpikmadsydaphpseeslenfrhiadvtdpslikdspeslrhvshvttptlskkssenlrhvskltvsplsndaienlqtnlqvaaspllkvfpvnqtqdshgfedrsyyhdelrlsvislaksldnsqfhptgi*
B. lactucae	Blac_SF5_v8_3_ORF54584_fr1	N	N	Y	N	mssltkfllpqilhlfsdwltpstyihlresqgirdsldkeqssscssrinttvnakdtsvnsinievdercnnnnvitdfdnvvkrlriqknt*
B. lactucae	Blac_SF5_v8_3_ORF54662_fr3	N	N	N	N	merilhrclflasvilfyagkdvkpllqawtsikqnvqniglevwldklnafqvrsterqenggpelmdfsyvesekprfss*
B. lactucae	Blac_SF5_v8_3_ORF54716_fr4	N	N	N	N	mlnftrsplglwllisasfnnsvakellhkkprklqiyssyddyyqemlnavnaeraklslsalcaneklaaaaarhsedmasndfmghtgangstlservsgaefawtkvaenvaagqkdvasvmqswmsskghrdnilsadyimlgtsyvyrsdttykhywtqnfgasdseicdgglssvntnqtqqytdqtpqqtdqkqqqtdkrqqrthlrqqrpdqmpllsmwdyvpgeaipqnltitkalihl*
B. lactucae	Blac_SF5_v8_3_ORF55144_fr3	N	N	N	N	mtitrslssllititpaaphflafrafsskkhsprltstifpcnfplfkcnslsqasdgsaiissppgntrdvfnnlvspnsaptqgsvnnafdlplistsadkfsadifpimlrvslprdnvlpirtrskqr*
B. lactucae	Blac_SF5_v8_3_ORF55224_fr5	N	N	N	N	mashrtllvlltrrsialsthrpspllnsvrwlhdtratsdtaklngnstsafniptsmpprnskrtseqrkrsktaarvavaskisagtslneeankvkeqgnirpltsalkdgkpwitvmglggagsnavnnmiasqlegvefvvantdcqalgrslaprkitlgknitkglgagskpelgkcsaeqqndeiqqmlhgsnmlfitggmgggtctgaapvvariarelgiltvgvvstpfrsegpnrtrlanagvkelakyvdtliivpnqnllaladksttmlnafryaddvllegvkgvtdlivrpglinldfadiktilsnagraimgsgtssdnsrarkaaeqafvnpllgdlptesahgllvtirggqdltlfevdeimeiirsrvhddanii…
B. lactucae	Blac_SF5_v8_3_ORF55340_fr2	N	N	N	N	miaqhpllmsvsisipltmasqhciisdsiisdkfnfspwwwrldqppmlvkifycqrpsqsaecmptrvadvccqqiltrswfkpivilamgrqhtcdkflpimaanrdlc*
B. lactucae	Blac_SF5_v8_3_ORF55516_fr4	N	N	N	N	mpqlilslsdglrlsmafclgrgpplsehecvklpeqhvaellrktaqelgqdlftkplrqlpchlpimfgevgemspidvearphvhtqrrgswerfssstkyvlmrsrst*
B. lactucae	Blac_SF5_v8_3_ORF55925_fr5	N	N	N	N	mhrawsralarvrgrsavfrlhtlccshsatpiirgdvrsigavrfessestpsrflsladgdkiakgeggeeeegddsevgddqedsegkdgdievdaipdvnkggveeneelddlvmelflenplrwtpqvlarkfhlskprveaiiwlkrieaeltpeefrakiqeakdkaniemekqskmladalaagkekevarlkkiarqeeealqpdyeledyekaalmgdddeafrnpeffflsdefegypplvrrmgkhghtdqlypeealelqrlasnnkivpqktfanpkyskskakfrlaikdtttkkkhllvrdetrelrlatndevlsrtwvrrsahfrgldkela*
B. lactucae	Blac_SF5_v8_3_ORF56234_fr3	N	N	N	N	mqvhrrwlrfvlvvllmnsqanaqifavqsrdgdpetvlnfkedlnngrvptlatqrperpwlldqnassdssepaepstptpevlkptdapstrapltsaspgvnnkdvdatdkplpvnkpvdpakrdanrdkatgvvkpkdettevtftrspllqqtapvsdaiptadsnanfdkptssppteveikpeeskpvpnappksislkvrkqiidpesgsdddasvgsksdlnetqqtlkpptkkdastiqetlesntvdlktsktsdkttkqdnlsdngtdskqeadtsrsssssgspsaaasvladaasnatstasntlmlglmmagaialvllvalfvykktnqlvqdddpglergrhdhtqgvaqastvaanyhqnhnmsptgfsddnyppnpgns…
B. lactucae	Blac_SF5_v8_3_ORF56509_fr4	N	N	N	N	mwhvpihrlfylrievsvmkltwfrepnivtqqwplpreqcdvidnffrakheagmireskfphstptfyvkkpngkwrivhayyklnaftipaqtpiprknvlqnnmvgctmysaldlvdgyyqllmrasdipltavstlsgmlwewpqglsnvpatliv*
B. lactucae	Blac_SF5_v8_3_ORF57006_fr2	N	N	N	N	mtlssywllltfnwipptllkplqmhlllgalqsalevycaqrtriydllancveynsltphnrllichfdlqvmrvtsspeavtfseyvlginsskdmeikltlldq*
B. lactucae	Blac_SF5_v8_3_ORF57019_fr5	N	N	N	N	maatvratiaascwwtkvvllttaklagslgqvsvfemipswviviltklcpsfapsivrgppplrlglrtnetgvrrwrspli*
B. lactucae	Blac_SF5_v8_3_ORF57452_fr6	N	N	N	N	mtvtqiilhaltlaqcfevtsfalrlclvgdqtylfhsaplrshrkffqvspgrrviedasrgglatsniggasvdflprkr*
B. lactucae	Blac_SF5_v8_3_ORF57664_fr6	N	N	N	N	mmtflssllqflstatgrntrvvgstgnpveffvsgsedgdpvgilgalggvipmfnsnpgdyafgnmanvinqlmqndpnrvsc*
B. lactucae	Blac_SF5_v8_3_ORF58013_fr2	N	N	N	N	mtllftialwkclrflkvtrnvnlartrcfaakrrklmslrrglmnssirfgfaiadcasgarleteircyhsslelcvtky*
B. lactucae	Blac_SF5_v8_3_ORF58531_fr6	N	N	N	N	mihytqwvlsfclgfyyviqqdwcdgtlemsvatvrlfllleraagsksgrrenasattlsrlglyslkklysakkdchlaifcercglfttvrndawsvytmnglsprr*
B. lactucae	Blac_SF5_v8_3_ORF59255_fr5	N	N	N	N	mfrnlrlvllftvkhcactvdigmcnsevmeglidaftlinnarsikislgsicrrarrnkatlylahtlaqrgsglhllllravr*
B. lactucae	Blac_SF5_v8_3_ORF59892_fr6	N	N	N	N	mkvcllsffvrvpflsvhrtsdgilyetehcfssqheitcrldfyffsatgshcgdinlfiiessiilinsivfdaesfsivv*
B. lactucae	Blac_SF5_v8_3_ORF60181_fr3	N	N	N	N	mvvlrltffgfdltsvartsdicsgtgelqsltgfcpvrslsssktakigpnlwtfcmrraknlapqvtndcknaiaskrrattpmsvvphapcletlsetidlslgtaedadptlsrnrngeanrkktvgvsrcrapy*
B. lactucae	Blac_SF5_v8_3_ORF60454_fr2	N	N	N	N	mqlcfallslmrrleavlasqryfflfvsssicssscavlaywvlrrssssnikqsdgrfltsaawrfffafseycdha*
B. lactucae	Blac_SF5_v8_3_ORF61272_fr5	N	N	N	N	maiywyivtliraaytqiimggnndtrcvasngsinhcvlcidllrvytistptillriveiafednsstlyepyllniyl*
B. lactucae	Blac_SF5_v8_3_ORF61586_fr5	N	N	N	N	mvsitlsrirssfvywmvtilrcqlwsflertkkllhllkqpkwkeaidreisshssnhtwdtvrrphgarvigckcmhamlmgmlsgtkcv*
B. lactucae	Blac_SF5_v8_3_ORF61893_fr4	N	N	N	N	mansvellekfqrgrrrlrasilavllldamaenldddeyqelesikrsfawglsssvesltekthallstlhffdkegkgfisksdlarvsrsfgkqlsdnelnemlvggtgdpeqnassvkavdydtvkmtistlrsatyrpgeaiireghagahnvyllldgevevscknlikksmpskktendaliadrlakssadsaarpslpgpidskvisseneemklrrlpkgtffgeielvrpdgrflpriatyrcaeesdrpckvlqvvaddylnlkgtyesinhrlektahrhiqqhlfkcleaakesvklhtfnkgdfiykegdpcdsayiildgqvevlkategvvveelhpgdyfplgvsgqtraskiatrqtsvrctqpvkvveiggetfrsfl…
B. lactucae	Blac_SF5_v8_3_ORF61972_fr3	N	N	N	N	mdmkmillsismtctwsqlieddiqaivpregwtnlddslethssrvsghnnplaisppstdsqalvpvgmsdaivssrgdepveraskryrieydqanaafetpstyqdavkspqsmmwkeaieaelkaldskktwspvdnllnkkvigtkwvfaikrnengdverykarlvalgyrqtygidywqhtakhtn*
B. lactucae	Blac_SF5_v8_3_ORF62356_fr5	N	N	N	N	mtlrllclcaglgaylcssgllrlnevffqsatadslnksnaqfdrpqkldaaydrlvivlidalradmvlgsaamrkdddithvfskkelnidmpftsslvtsgralgyvahanvptvtmprlkalvtgkapafidilknfnsvaidenanllsmltakgkrivfygddtwlklfpntflrsdgtsgfytrdtkevddnvtrhlreeldpaihnhksqdwdvlvlhylgldhvghlrgprsllmekklqemdkivqlvleslqaqdalrmqkdksaraslillcsdhgmsevgnhggatveessallmfmrgdgkplhplrdnnyrqkrnqvdlvptisslyglpippystgllledvvrasfeanalsnssywhalyrnfqqlhalatikfhatalk…
B. lactucae	Blac_SF5_v8_4_ORF62773_fr6	N	N	N	N	mgvvtsvvvmtisvdgfvvcecpegvlgsvvivvvavvlrvwvpawqtrrvtfplpatgisflrvegcnevtcdqctdtlsil*
B. lactucae	Blac_SF5_v8_4_ORF63191_fr6	N	N	N	N	mgvcagivaalsllkacimrhspfdfltqnfgdevkiysrvpyhlpqressmslarkessttshcsfvkghcagntvlvpgtksisrrtplsggktdgglvqtls*
B. lactucae	Blac_SF5_v8_4_ORF63633_fr6	N	N	N	N	mlisilcllvmcachrisviscdgqslihkalslayalasnspmtplrgrsldlvvnnetsllfgstdiscresilttvklaaspwqvsvsemiptrvivimtklcssfapsvvrgppplglrtnetgvqgwrsq*
B. lactucae	Blac_SF5_v8_4_ORF63669_fr4	N	N	N	N	mscdwpffyrfylvwvcsytmctydaaqhvdvqldvtqilqhsvqmtlvrlyvalgptmhkcmvkvirrvhtvlahpvsqrwlwtttssk*
B. lactucae	Blac_SF5_v8_4_ORF64122_fr4	N	N	N	N	mctcmpfthatavlaawvlssieeilggvvrskkswldaaetatkkratldeeylmpeafclvaairtfginvfcnfrfsktnkylri*
B. lactucae	Blac_SF5_v8_4_ORF64247_fr5	N	N	N	N	malwvgfamcvvsffsmvllipidkraemltkrnnrkdeamtaksihfsdikhfrpafwllslsclvvygcvipfnnvassllmerdffkeppmpcrrcgkglyleeidckaivsgcprvppygwplpllsanctikkpfdqwncstspplipkekincddiawkfgpltkaycaaeidaaeraatpmsvpyiisatispflgfvadriglravlafvaplaltivhimlgltnvslyvplilqgigysvfaaalwpsvpckff*
B. lactucae	Blac_SF5_v8_4_ORF64442_fr3	N	N	N	N	mellkqrhktwaqaichsccqtlqlsllnilslgsdasaapcctyplpklkyallhlisisavkdignyacktlrqvqikvcqhqaaiadtrqeitqshsrscvkfvagaqtdv*
B. lactucae	Blac_SF5_v8_4_ORF64466_fr1	N	N	N	N	mellkqrhktwaqaichsccqtlqlsllnilsfgsdaitapcctyplpklkyallhlisisavkdignyacktlrgvqikvcqhqaaiadtrqeitqshsrsclkfvagaqtdv*
B. lactucae	Blac_SF5_v8_4_ORF64967_fr5	N	N	N	N	mqrncwklftamcvdlcsqrlsaasgifvtftdeyshfttvfllrnksevadkfaefvafaetqtgkvvraircdlggeytsgdmakfckrrgieqkftppytpqlngvaermnrtlvectrcliehaglpktywdeavmtsaflrnryptrgivmdksptkfgleenlc*
B. lactucae	Blac_SF5_v8_4_ORF65002_fr3	N	N	N	N	mpkqlqmlawmtllltlvvtcfaaaiggedptvvdaplydcsgpsrtsdsfidydhlvhcstllerspvlarvilvicliillyllsstadeffcpvlqaivekyripphvagvtflsfgngspdvfsniaafatpmpsiavtailgggllvttvitacvglasngqeqliprtflrdvvfyliavcylglvffdgivrlpealgflciylvyvsvvfldkylaawcypskipmdsmyalrddeegllyrssssmsdksfgesslvvpiqqkrrpylksqtipvydtfyhsqifsdseqsepsprsldqmlyrkcslptprsesyisdkhgllgrdegksllevtdahlnrpssmcagsiqeslrrmrrqrrqrkstwellgqtaqfgtsarrwtrgyh…
B. lactucae	Blac_SF5_v8_4_ORF65164_fr2	N	N	N	N	mmvlycssklqllllfwgrttlrratcltstkpssalpsaaiimralpikaqlllsgvepqhllfrpsftmgltqkslgvkvhrrhvsvfsrchkpvalsvtm*
B. lactucae	Blac_SF5_v8_4_ORF65348_fr2	N	N	N	N	mrqrhstewwltlcvstvptrlvtfndvfmhsraedglssieshkrhldtvlqtlgeaqfyvnsekcftgvprylgyaal*
B. lactucae	Blac_SF5_v8_4_ORF65570_fr1	N	N	N	N	mrpwvsvlgiwalpwdiparitsrcvvtilselristrtgllkppitlseprlavpmadalkqihddyegenslhrkrmtl*
B. lactucae	Blac_SF5_v8_4_ORF65588_fr5	N	N	N	N	mfiamgiilfsleieniiglyklrqignspftpkpesefvliignpsfaqlsailrelfhadhlsnintqqleavilgelkanftkslifklkadpifasrvtyiagdatraedldrslaqharavfvfpnkltgdagaedamnimrvlavkrfvg*
B. lactucae	Blac_SF5_v8_4_ORF65594_fr3	N	N	N	N	msdgkplslciiqlcsqaltlellisidemfgagsptvsdsdsdaikrekntkkkrkisrdgshkskkkskskhakqstsnddadkvrlla*
B. lactucae	Blac_SF5_v8_4_ORF65657_fr1	N	N	N	N	mtlestqkattwlskfvvtlttiqlsicttqtttltpsktqctiqllqfaaamppkilglamqkfrmccrswiylptpadwsfkrrgqss*
B. lactucae	Blac_SF5_v8_4_ORF65680_fr1	N	N	N	N	mllvlipttvmieaadlslsarvrlileavaalvslrvgvivvvvmlllvngkcslkmrmhilsrdeqqrrssiskcwnrqneicdrskeantcrninkhvyrilpvrfrdvmqtrs*
B. lactucae	Blac_SF5_v8_4_ORF66551_fr2	N	N	Y	N	msrvrkflgsgvlaqvllqlcrdesssisslgkdekwlwnadtqrsfdgirqslmqspilaiadrtdhsiwsvtpaisqsavrqcnti*
B. lactucae	Blac_SF5_v8_4_ORF66770_fr2	N	N	N	N	mkthssfligigglvhlhlakvaanefspnsdspvvapqfvnntvkissvpqfdvgnvsssgfqaleppnyliehtdammnlcpprfldssviksraiptnnwwgniiahdsnaaiqpiwsnpyslqmvvdkapfgmsvnypyrsrfsggnsgnngavkfyahgmvrefqfsaqeivnqkpnfqvvdwadqgvtvkftsgtssgtmvshlvsgmvyasvnyasltprlvssaaivsingqaptgqchgskfeivfnsgqkwivyalssdglndkditftadgnsalkstglfdgilrvalvlkdswvatldqhkscivqgatidlhddssyafkwktggdcscgllhyamkhhaesidqstgvrqvdgmvaysttrgayqafttpggsadslweikesq…
B. lactucae	Blac_SF5_v8_4_ORF67417_fr2	Y	Y	N	N	mrrrrkfdvsevfinlflslsewttsqswivnsrrlrcieramapcaacvlsdiidrdsshhseendadeqwlpqevdave*
B. lactucae	Blac_SF5_v8_4_ORF67451_fr2	N	N	N	N	mdrnlkrtvffllrwleskakvildgiyggkrvlvhdeltkstflgfpsemgkeevdlrlgrleeprcdgdvgfsepsiqrqsilpspegvdvyiltesfredheggkprrld*
B. lactucae	Blac_SF5_v8_4_ORF67936_fr2	N	N	N	N	mccilcivsinwqliqatipnvkeilwglwdylasirycryckrtilqasdfhkhwrllitlppqsiqqeqsldeiisstktryrr*
B. lactucae	Blac_SF5_v8_4_ORF67993_fr3	N	N	N	N	mlfvntkciasvvsflrawtlalhrfrqaelvaaliggpdrvsddgtksilfsaveassggsawacnfipqldgvyvfrlhvkrrs*
B. lactucae	Blac_SF5_v8_4_ORF68390_fr1	N	N	N	N	mpkkvaltiflcarcvnfvyenviqqkityvhckagrgrstivvvaflvqyrslsveeayqfvkskrphvrlhskqrrvlcefegnhrlhtfggka*
B. lactucae	Blac_SF5_v8_4_ORF68564_fr1	N	N	N	N	mwcvpihhmfylrievfvmkltwfsgtkycvsqhnglhqgssvtsltissllstrlewyeranllirhrhfvsksqmvngalyillislmlllyqhkspflermffraiwrdvqctvhlt*
B. lactucae	Blac_SF5_v8_4_ORF69244_fr4	N	N	N	N	mplvftvttlmllhviefektlatfgeadrdrrhraiscnvefqhrgvvrveaiqllqrlkvvkqvtlplylspllhavct*
B. lactucae	Blac_SF5_v8_4_ORF71352_fr4	N	N	N	N	mlpvtpftslctcslvslcegihascppcldvetihpfeagtftspvflacigsilsnltsdkdlgnstslsserlrvasralggfdpkcpgelaivslltlsmvpprpttlgglrratprisgilhp*
B. lactucae	Blac_SF5_v8_4_ORF71528_fr3	N	N	N	N	mwcllhhpahpllhstfvwvtvvlapqllnylqlvscyisqhrhyhgahlkprgliqkvevdgsrmecacyqisrlwicfenvlqrrtnfc*
B. lactucae	Blac_SF5_v8_4_ORF71618_fr1	Y	Y	N	N	mrafqfhallvmlrthpiflqttilcisrsktsrnlfrvilrvlrhigklrrvtsahlksisdcslipvfvkhnfrrinllrinaqlwlflsrfpyiqlqrliafiprvdpfhdhprivtrffqlvaqcctrcqfvrrqsryfsrqsfslllgfnlffqll*
B. lactucae	Blac_SF5_v8_4_ORF72309_fr5	N	N	N	N	mvrldmsiaslmtfcavcaetpkrwsislpavecalnnaipastgytpfyvnglthpripltislrcselgggeladrladvspvsvrkqvsdflstrfsvlrhvrkqvsdflatrfsvlrhvreqwliaktnrnnkrrpkaevvndsyavadevc*
B. lactucae	Blac_SF5_v8_4_ORF72332_fr5	N	N	N	N	mewwrtflgfeligcallftgagamvfnvasgikemseagvnaarkhkdhkrgneregdvvvapivdgpgdhgdqkaaivavnqkptptfigglrkatigavaapvavrwpfsci*
B. lactucae	Blac_SF5_v8_4_ORF72552_fr4	N	N	N	N	mnlgsslllpklvttcfgkctvysssrfiifnespfalpclsvfrfcrstalamesctkrttdsrasrnssadsfvlsfqcalcala*
B. lactucae	Blac_SF5_v8_4_ORF72927_fr6	N	N	N	N	mggtapvfllitplllvhkepaerqvlligrhearyvdaqrvnrfpsvkalwvsslldkdlmfllhgavgnqpsnkevlipsisisaggarkerrfgpptrgslsrirsvagaerc*
B. lactucae	Blac_SF5_v8_4_ORF73095_fr3	N	N	N	N	mggaglpfsalffsflsllnllrrkhatfrgylkvsvnvwcsslpliiltfyfaaeqvekiqaqqsascqvrkpterqvprvlmrrllsararrsrrrqfktlsragyrrkrggpdhwvlmrlsaarpslwrkghargtpes*
B. lactucae	Blac_SF5_v8_4_ORF73903_fr6	N	N	N	N	malplvvtafsfflrssfsqcskcdgsrfvddeffyfrsptstdniwiihighcwlgmptircdirattlhditdtikgilrsathlttfhsvngcwprsdapviq*
B. lactucae	Blac_SF5_v8_4_ORF73957_fr2	N	N	N	N	msstkvddgtlvvivatvrllsllectadsksgrrdnasattlsrpglyyteklysakrdshltrlcercvlftavcnnawsvytmnslpprr*
B. lactucae	Blac_SF5_v8_4_ORF74721_fr6	N	N	N	N	mrasdislttvsipsemlwgwlvlllglsdapttfnrletqrpnrgygqtyfddifvhsraeqgwsdmeghlyqlravlecirtnnlyanaskmhlwrrgnsflrvlhwearp*
B. lactucae	Blac_SF5_v8_4_ORF74872_fr6	N	N	N	N	mgllsgllslrlptsaimpiskldaqsddakggltnreavptrqlkgepkemltsstaapifsvsalgsilcrssnststgpnrrsvqtlknkelsrsrleaklssrtnhsnsnlvvkrriitraaserlagrtnnillcapsngavnelvlrimtdglldsvgkltkvcapsvhpealkedfisivrlgnagedapeivnsvclphiirremaihpkamglralqdtqrflrssirefhnkanendgkqknrkelakthqrltectgnirrlrdemtairakttetilskaniiactlskagsgdfsnlkhgfdaliideaaqavelstlipirervarvvlvgdpkqlpatvksvvaakarydrslferiaesgvapsmlrvqyrmhpflrefpskr…
B. lactucae	Blac_SF5_v8_4_ORF75025_fr6	N	N	N	N	mrkyvlmacvltrvmslptasiatllvafpymympkakftssdvlswsfpsangvtpceyecprnqsnerkraknlsfrs*
B. lactucae	Blac_SF5_v8_4_ORF75251_fr2	N	N	N	N	mtagslvsswllklrassvsmtkpircirrsigkhvplapvnrmqnvnciahlnrnaspspgrrkgidipfyslrvvnttrtgitpreawkpclt*
B. lactucae	Blac_SF5_v8_4_ORF75657_fr3	N	N	N	N	mfpqkilivkllsltrcvkglrtsnpftsagsarspmdllprrkglvvlqdetrnvqhqlgtrfpaimrgwipsptneitrsdflcltvvqeafnkkallttgihrwm*
B. lactucae	Blac_SF5_v8_4_ORF75981_fr2	N	N	N	N	mfliflgtrpfgffvatfikspdanfvrrnsrskrgpisssstrgcdsspflksieyerkktlvfhavqmmtwsspltftlctivprnvsskmflsfekaltlshwspvntklglepgaflllhlkarmdlkfekhssmtsri*
B. lactucae	Blac_SF5_v8_4_ORF76349_fr1	N	N	N	N	mspltllfltlseparstryslphpsssnstsagsltpssgsdrrfkictitmlcdrllcafefvfpvtrllcafrstsivc*
B. lactucae	Blac_SF5_v8_4_ORF76377_fr2	N	N	N	N	mliyppaqnlifllrlaasanlnsrysalplfcesaisrpyqriafvqapfaplyyplnflpssrlvlstrlqlrsrvqkrplvdahfrinhrsvt*
B. lactucae	Blac_SF5_v8_4_ORF76412_fr3	N	N	N	N	mmrsimliaalartslastgpydgwaphrycnsmdgieatripqltsqqvkrvesleqvqiiarhgarvpyaklfcwdsnihnpmgaqwnctttsvsvcniaiasnkwftllig*
B. lactucae	Blac_SF5_v8_4_ORF76499_fr6	N	N	N	N	mrqrhstewwlalcvstvptrlvtfndvfmhsraedglssieshkrhldtvlqtlgepqfyvnsekcligvprylgcaal*
B. lactucae	Blac_SF5_v8_4_ORF77283_fr5	N	N	N	N	mymllsqqfhllnilfsqhlcvsrallvkqgyfllgpvelvlyelgycrmflvcfkseqgcangwpaydgihpfdrspfkvtqmseifar*
B. lactucae	Blac_SF5_v8_4_ORF77942_fr4	N	N	N	N	mhrrglmlpiytwlvllslgyprmisnlssksttmksssyclpfnviwiptarfftvtdvpvarrtiilvrgisrsiilsqrscstptid*
B. lactucae	Blac_SF5_v8_4_ORF78048_fr1	N	N	N	N	mlpvtlftsvcncslvslcevihascpsclgvktirllkagtftsqgfpacigfiqdmvsnltsdmglgnstslsserlrvtsralegfdpnawrq*
B. lactucae	Blac_SF5_v8_4_ORF78482_fr3	N	N	N	N	mascrspilqkcfllivlsskmglafgdevylnvpnalqdscqrkqyqqniqeskllinneyfrlmvgveksseefglr*
B. lactucae	Blac_SF5_v8_4_ORF78956_fr2	N	N	N	N	mhwhtiylcaytrallanglnsfphptdpaphdygqkchrnksvhnldegktvarrlnvlgasespcgitnhshcqllgaqtavsgtslarmssw*
B. lactucae	Blac_SF5_v8_5_ORF79733_fr6	N	N	N	N	mwlinslallngapqvgdglslltpvaqwlghesgenctrgesfwllldglfagkgepfeacaageitteddafracvhtcla*
B. lactucae	Blac_SF5_v8_5_ORF79828_fr6	N	N	N	N	mrtlfikaqlllswvesqhlpfrptftmgltqksliiklhrrhvsvssrcqkpvalnvamglvvyyratsirmvligwnecvaprarysrct*
B. lactucae	Blac_SF5_v8_5_ORF80129_fr1	N	N	N	N	mncidpqkigtlhamvncifllllathfvsssppimichdarisghrvhektyftisrdfysprqyefvrryiracgvvng*
B. lactucae	Blac_SF5_v8_5_ORF80314_fr5	N	N	N	N	mtagslvpswlltlrassvsmtrsirwfrrpigkhaplahvnrlqnvnsiphlnrdarpspgrrkgidipftlfklstqhgqgsprvkhgspasrdsrcnlylhrlelvsqt*
B. lactucae	Blac_SF5_v8_5_ORF80356_fr1	N	N	N	N	mhhmswnwpflyrfflvwvysylrcspahvsrgpndallqvdvrlgvtqilqhsvemalvrlysvslssallrtntssk*
B. lactucae	Blac_SF5_v8_5_ORF81072_fr2	N	N	N	N	mcnlilhllvlkltanepldirgrilvvrarhadggladeslltlhadhigvlsirvfiqndidtaalglgnhavhvpkvyadhrhs*
B. lactucae	Blac_SF5_v8_5_ORF81468_fr1	N	N	N	N	mlpiwsitlnfgaasesasvwhpaptallpftnpqwlmhnsrvlhagschhpsgrgsscwasshqqglwhssdssycracli*
B. lactucae	Blac_SF5_v8_5_ORF81766_fr5	N	N	N	N	mhprrgislaanihflrfafnlclrisvrafwtwvrctltsafvhgsamnedviiitrweishdpthllkgcrcitkplwhn*
B. lactucae	Blac_SF5_v8_5_ORF81863_fr4	N	N	Y	N	mfltqgnmlkslatslflsqisffslvtstrdwyspptshqhcrtgsrkvgkerknsdcpllfpftrhfylkyqsatismtmqldnmvdsneergraivqtlavvvesmvhasdrmplgyyhktkfeafrapgisvcdyltrihkyascspecfvlalvymdrlhqlqgfvltelnvhrvvitsvvlaakffddhyfnnayyakvggvpcpemneleveylllinfslhvssetyaryynelanhymytrvrnssltrspyyqlrhfvapdpqhegqlvyvtesypkvpppqehrrshplplhhhhqsqqmapsfhrriaevsesgvmtsagntslsgnnasgiactkssrstgqkrrsavalgvna*
B. lactucae	Blac_SF5_v8_5_ORF81935_fr5	N	N	N	N	mislitlilsvclrssffarasssmpcligqcstcvvgvgsvalvarenavlvlsrarkllamaaklrrravctfvmrqrmvihsnrrsnrtaqldtvmidrrlliratwpqmlvamlsvkrnr*
B. lactucae	Blac_SF5_v8_5_ORF82713_fr2	N	N	N	N	mvtvvfrkiilllagwtrkpdnclnrssmditsgsrcascrkmvessthteylcasllplgtgrpvarsscsiasasisaaimksnetsghpcripgitdvktkesdllrtstcvlhltglsdgyardeycwgmtthsvrmsscrengkvnsfl*
B. lactucae	Blac_SF5_v8_5_ORF83526_fr4	Y	Y	N	N	mkavllqlltvlppmgdwmlfsgytkiakkdarllrwivrwlegtsrlcngsnttvrkavqvlphilhcltatcifydg*
B. lactucae	Blac_SF5_v8_5_ORF83529_fr6	N	N	N	N	msfqiapliaavklvlcehdsiagcphvvelvneyldasnkwtieraacagymtllerlgkkealitprqldwalrtaadhgdlkvvkwltayqpdmicstqimdsaalrghlsvikwlhyyrdegcttaaidsaaaygrldavqwlhenreegcttaamdsavagghlktvqwlkhnrtegctsiashfallnghmhilrwlneqnvelqqvtakcltrwsrrerrrsvtlreapryrprrmsaafnci*
B. lactucae	Blac_SF5_v8_5_ORF83688_fr6	N	N	N	N	manylikvirlstrvwftfvtntcvcdahrcihirrdtarpiatgpfrkvpstmeeaiqislveeqsynsasasawyksserldatpmelgnvdivcfkcgktai*
B. lactucae	Blac_SF5_v8_5_ORF84468_fr4	N	N	Y	N	mklplllalatlyhatnadendgckywnseertrvttayggnggtpytdlydaspglrmksvtinsgdringvtfnvqlsygapvvlkhggnggskkeitfsqdeyiksfvlqtgekdgknrirylkfvtsknqvieggtrgndpknqlvqevapasyqlagmhgnagkemdklgfvytklaanncpa*
B. lactucae	Blac_SF5_v8_5_ORF84504_fr5	N	N	N	N	mflrgkissfnviglfhacivpgseggtiafrrtsfvlnlqlfafvtstfhnvrswthvsqvlfndlinalnarsarqanrlakerkaesserdveseddhelqekratnvgfafladsdasedsgeeeedqvfkeiqf*
B. lactucae	Blac_SF5_v8_5_ORF85032_fr2	Y	Y	N	N	mylvisirvlfirssmpfccklystvhscliprlpqiasmrvlrthhhrhcatpcfsclqpfplpcrihptlpvlhsscawssvvd*
B. lactucae	Blac_SF5_v8_5_ORF85335_fr3	N	N	N	N	mrimwlcyliirakrllkcvtwtcplvfrrknnrllpmcqlsywlkqhwqlvepfhcflwlmlwpplrvrrcepirrpskrtlltwsahtva*
B. lactucae	Blac_SF5_v8_5_ORF85373_fr2	N	N	N	N	mastcvmigasrlsvadvcsvaalgafvtldmkseafstspkftmqlvsstssssalptvrravlvlflhrllqaksvenahyvamllnhpgktpaqvryvdlpvglsqeeqqaftnvpiellaetalavggaisllpladavaaitcetmradsaafeadfvdvvrphrgivtsahnlrmmldgskyinsldkdgaesgtvalryipqyhgpardailvayktveaeinvavegsspkcgstgihpqalksalsattdalsvifkgsvdrlqvlenkvtdvpkgtnaydlvqgtanalsrelmpsmelfekeeaqlkvhnneyngkaqeaatkaaaaaakedeklanmpeaqrnkiigrrrkkleklknkecgkkvekriglgsqaflqhlaslgdwq…
B. lactucae	Blac_SF5_v8_5_ORF85398_fr3	N	N	N	N	mglierlricihilivapvslssllicaacsnhsgaksasattlsrhglystknvvlrekrqpsrhicdrcglftvvrkdawsv*
B. lactucae	Blac_SF5_v8_5_ORF85426_fr3	N	N	N	N	mitsfrvigtlagtvaafnlfnactichppvalrtqkvgelyvgrltlspgpllsdrqricrslilftrqwpllhdkvfrtwcqidfvssafilrqlagtisentslnsinsl*
B. lactucae	Blac_SF5_v8_5_ORF85853_fr5	N	N	N	N	mmyarsgislaanvhflrfayklvlahkcnnlsevgtiylhirlsvhasamdegvikisidlnrflthllnvaeallspcgmtshsrnipleclll*
B. lactucae	Blac_SF5_v8_5_ORF85897_fr1	N	N	N	N	maaaaigrwatisssfelilgdlmwgggvpqyitpswanvpraikyrhilfetgafalsrcaasamtsrldtqsvlrrlsafvakaevrydtdgsivvdgrlsldmatrneirsknaasgafdsrwlrlaslhdmswlldknglphdvaciringdvrtladavlwewiehglirfvpvgslrtkpsstrrhigkfcvalvsnypelflrple*
B. lactucae	Blac_SF5_v8_5_ORF86548_fr6	N	N	N	N	mfalpclsafrfcrstalalefctrritdsrasrysfadlyfsvrfvrtamrlfpssmsiaststslaslltsardenepemvllv*
B. lactucae	Blac_SF5_v8_5_ORF86975_fr4	N	N	N	N	mrnhglvgtlipiflrraavtgvavhierfvnqnsincstiksvpeigkskgefptseskrffrrcrfgvkksalsdevsdigsrkegiltpflstpyrssrlaicilc*
B. lactucae	Blac_SF5_v8_5_ORF86995_fr3	N	N	N	N	msplvaeqqyqqtsasaarvadavawlllrwlllllppssglgalahiandiqtarveletvhpshgrggcvqqtragrtqnrpqrvavdihssgntrarwqsssprqssrlgtyrrsvalqarrna*
B. lactucae	Blac_SF5_v8_5_ORF87663_fr2	N	N	N	N	mvtliifiaifmgykialdeasnklreltghivrlgepfglhttilpkcitlayqgkrlsrikhqvrtactfhranlck*
B. lactucae	Blac_SF5_v8_5_ORF88213_fr1	N	N	Y	N	mrlhlhlviilvtwiaadyilassgnnnvalrktsaanasadkslsrlqtmagaseerwffdsdcsshggdkpckkkkknfiyrdwekvilwiafiifttcftailll*
B. lactucae	Blac_SF5_v8_5_ORF89134_fr1	N	N	N	N	mvavlnlfvsmnhasstcglahtkgrtavgrftvtdmsrlgsfveelidiidlffrqrplpghtilgarfqinfvldapicw*
B. lactucae	Blac_SF5_v8_5_ORF89167_fr1	N	N	N	N	mlilaialwggiplagclrtsrdlidkldrylhvldrtlntsavnvtrwsrrckltismvgksfkecvhsvgvrteisrss*
B. lactucae	Blac_SF5_v8_5_ORF89728_fr3	N	N	N	N	myssiagpwtegrtwkfikltfvrflhlcesincmqisrsvhspqakhhflgassvntacalipkrsrqsptgqfqsmsrdlesslv*
B. lactucae	Blac_SF5_v8_5_ORF90229_fr6	N	N	N	N	mllvftnsslawasanvgvtshydyvrvafavslecelvtdkdmvemwamdsgathyicydnsnfstldeqdqgklsvaddhktkimcevtiveqvvlpnvdfsefeikdalyvqkmsknllsvpinksgrfpsgv*
B. lactucae	Blac_SF5_v8_5_ORF90272_fr5	N	N	N	N	msffarllfkcwlstyastsrllkgelllayvddvlvtgsstkliarmktdlngrfemidsgkcafvlgielvdnddgsvtmcqrryvdsilkrltwmivkkvcvlml*
B. lactucae	Blac_SF5_v8_5_ORF90577_fr3	N	N	N	N	mtrstpsssfcmsalpiakllasqttlkglsasgnaktgastrdcfsdvnasshcinqthsasllrrsdnglvcqqnscyiyasnkravdiganp*
B. lactucae	Blac_SF5_v8_5_ORF90679_fr2	N	N	N	N	mvggspfflwqarlrlecsrlrharielllllllrmlkeleklnaedgigygdawleprrglelepahlqrwgltnehaalrclphagvspnvvvglgsngcsliklkltfre*
B. lactucae	Blac_SF5_v8_5_ORF90735_fr2	N	N	N	N	mkfhvlttialmactsvtgemrisfdknikdvfqlsddgnggikiskkpqmsyedtgsnkeeeinddqennddednnndgdtldgdkrkcrpfglnegiqqsstyggphgnefsdkkmvmpgqnvtsvtlwagerldglqvvtapprgvsltlkhggqggkdstyllekdehinsfavsliekngntrigylklgttlgksieggtpgkdssklhiehapanhhlggfhgrsnkeidmlgalwvrdepedcsygse*
B. lactucae	Blac_SF5_v8_5_ORF90785_fr2	N	N	N	N	mklqlllalatlhhaanavdfngcdnwsltemtqvtmahggnggtayndislvapgqrmksvtinsgdringvtfnidlpsgstivlkhggnggskkeisfrqdeyissfviqtgekegktrirylqfvtslnqtieggtlgddpdnklsqedvpisyqvagmhgnagkemdklgfvytrldpqncvgskass*
B. lactucae	Blac_SF5_v8_5_ORF91174_fr3	N	N	N	N	mptssltgvlllkaiflcpphqspakmavptanvnaasvtkisnfmwkspalisegsliilfethnsltycyakrdaiyqnrhgafyhndmigqpfgskiisrkknargylillaptpelwsralrhrtqivftldasaiqfaaalrsgsrvvesgtgsgaltssfartvaphghvftyefnahradiardefhrnglesivtvecrdaceqgfsvelegsidlvfldlpcpwkavdhaakllkqggffasyspcieqvqktcdalrianfeckfinlrs*
B. lactucae	Blac_SF5_v8_5_ORF91287_fr5	N	N	N	N	mitsrviviltkicpsfatsivrgppqtraphkrdwrprmaqsvnikrcltrtgvdavllanstkincllhslgaaivrktsattrlarsvwpsv*
B. lactucae	Blac_SF5_v8_5_ORF91340_fr3	N	N	N	N	mslivnwhwwmscrlcylttatsnsscasgtsakiyllgserplqalqpseflksietawcdrngtlihstmtnmkkifpshvmvyle*
B. lactucae	Blac_SF5_v8_5_ORF91477_fr3	N	N	N	N	macllgaicvcflaqqtalqfnsitsgkllkkwiavstgdlltldracrlacdgqlaaiklqsareratanrqfgqvisgvmrkisvaalksvfrqyrdrdddgncqgmfvtnfgipckhmlrsgaaattargivrddydshwwlvqpscftfsrnnsctttiinr*
B. lactucae	Blac_SF5_v8_5_ORF91535_fr6	N	Y	Y	N	maslvvrslvqlhkitvrllitlwsqqlaavrmhrqrlrsttrisglrhectpsgrhprkilvvqkgqhdnprssrestiedptviaqsqsedvkeisphvleekspqrvnaevtrflhpeklippqpvdksqhetetlnvlvnggsrvgainpsmkprh*
B. lactucae	Blac_SF5_v8_5_ORF91732_fr6	N	N	N	N	mtpprgrlydvvllttaslagalgkvsvvdmipsrfivimtkqypsfapsivrsppplrlglrtnetgvrgwrspliyygafpvlawallfianstkgicllyssgvafvrktsattqltrsgwpsv*
B. lactucae	Blac_SF5_v8_5_ORF92568_fr6	N	N	N	N	myssiagpwtvrrtwkfikltfvrflhlcesiscmqisrsvyslqakyhflgassvntscalipkrsrqsstgqfqsmsrdiesslv*
B. lactucae	Blac_SF5_v8_5_ORF93379_fr5	N	N	N	N	mggivlpvllitsvllvyselaerqlvlllicrqqaryvdtqgvgrflivktlwvssqldedlkllmhamvgnqpsnkka*
B. lactucae	Blac_SF5_v8_6_ORF95600_fr1	N	N	N	N	malliqvalivrlidtgskrsellnlfgeksakfrlklrsqmssglgpsmssnemgfafvrrlsasyewhtrsrlkgstarvcvrytvrsaqkllettyasg*
B. lactucae	Blac_SF5_v8_6_ORF95714_fr2	N	N	N	N	mavsrlphiyalalaaalvfgdcasdgdyphngcailsgtpsqlaanlkvkdyisdnffgksqrlykfshclfivglcvlgllslrfvnhqrkqtkwftilenilnnfgilvfymiskilgvkmllnktivgaqshvfwrirshkfqlklindgcifycfgllnnf*
B. lactucae	Blac_SF5_v8_6_ORF95836_fr6	Y	Y	Y	N	mdlfrmlliavislfaiacalsrfemrldnvhftptnldqfhhgrflrsfvpaispesnldnyadekrllsqprlrdaaktalsslkkkifswiklflswlsakvdeyipmgikttywldnnknpgyveaamgldtvplgerekhpltpvfekytkayekkfvmrvirenistysfwrwlkldqivnttddmpeaeliaalqkiqetkgfklyekyaleydklksmsdcfdkkatrlekfaraliwatsyqrrsnvrtflnlrafqgennelyqffkrmkrarleesasveynvkisknvkr*
B. lactucae	Blac_SF5_v8_6_ORF96441_fr5	N	N	N	N	mpivklnvfiaslktftqcvwaeapkrwssllpvvefllntavhastsctpfyvnglthpyvtlmlslrrsvlggkefagrlakistvtv*
B. lactucae	Blac_SF5_v8_6_ORF96463_fr3	N	N	N	N	mgwilympfmfwmlmpchghlisnafnrplhvfsksdgcsaylpmfdvinsnppiilehvngnyftalklkpgalvpgvsaywtkhhkrklrsgysslk*
B. lactucae	Blac_SF5_v8_6_ORF96622_fr6	N	N	N	N	mlpicstalilgvasestsvghpaptallhfptpqwsmqnscvlhagschkllgresscwaslpqqgpwhssepsygcacriynrqcllsptpwewhltsrptaytklsrryccriapplrqfglplpsstapf*
B. lactucae	Blac_SF5_v8_6_ORF96725_fr5	N	N	Y	Y	mvkviwgpvilmcglalhacketaqareepapravnasatgeqllsnfeeragndmyllkpvskithaiaqdifdtvntvqknlmgeevesftfahlskwindikkdynamsqkdrdaykamydalaayysvvdrariiatcqmasklqrhmenmrsfvlndlvaqkkspeqmynmlgfdakdpyflkdpllelfltyldrnhsknykivrdklmeayvgdkqklmdllkengqiakklkyivpdkweqinyrpplqvladlkldqlsgkellrssvldlwcttveankdnpypillkkllttmgqlelleelvavlnqeqsfvlsstyeklenlifeswviakqkpsaasikeflrleyvpagaffkmplsqiylsyikyaqlnmhflvlhsmikhyn…
B. lactucae	Blac_SF5_v8_6_ORF96915_fr4	N	N	N	N	mlvlaitfwvesplagrlcsfeplgfstatqqgpwhssepsygcacriynrqcllsptpwewhltsrptaytklsprhccriasplrqlglplpsstapf*
B. lactucae	Blac_SF5_v8_6_ORF97504_fr6	N	N	Y	Y	mvkacwgsvilmctlalhpyneiaqareesalravnastkgevlqshfeerapsytdlarkaagfadkihnyissvrhlnisnekvqlmyrnwriyrkqslrkinpatekdkirealsdefqlkfsdfqraviiaaclsrsdskfqrhikierkllfeewmamspeevfdmlgldathsnfltdpllelfvmflenynktyevvrdklmeaymgdrgaliqllkdggeigakvfkimpkdwekiiyypprellrelrldqipfkkllnypdlkfwceevqktgdnpyrilldkflnemdelnfvkeldaasnqalsnfldmflaelenalyerwnqvekltapkvakvklqldltaatdffqrplcriylsyikyckssvhqsilrnlkksykgvaqmi…
B. lactucae	Blac_SF5_v8_6_ORF97734_fr6	Y	Y	N	N	mrvrlvwvlllslasheavdandnptastsrastrdqdaviqkirglrnegmklndahnfrgaieklrdaiaalhdrvfgearqtitdaseisqdaalyaqilndygsvlirakqydeaievledsiamvqkiygdshpslslslrslaeaymakkeykmaikryktlrkhvkrglgatheayieaslkiaegykklhknektlevlenavkaqgsepnglttgvaelymelstayvamndiekalraagtanviflqrdgkdslsyafslnalagvkmrqkevdeaiqlleqahriavsiygekdaitiasaktlrevkehkmdlqtskdel*
B. lactucae	Blac_SF5_v8_6_ORF99326_fr1	N	N	N	N	mlhllllaarirqvvsclgrrngsschifavssfgwyqsvkvkakstatvnsyrdnvlinvcsvgwlktflkwrgrkglllfs*
B. lactucae	Blac_SF5_v8_6_ORF99941_fr3	N	N	N	N	mipsrviviltrlccsfalsivrglpheasgcaqarlasedsavryikrcfirtgvetfiysklhkgqlfdpffdsryraqyirhdpigmfflaiel*
B. lactucae	Blac_SF5_v8_6_ORF99961_fr3	N	N	N	N	mtrstpsssfcmsalpiaillasqttlkglsasdnantgastrdcftdvnasscsfysnpfcvlfmevrywfsllsifpaifh*
B. lactucae	Blac_SF5_v8_6_ORF100227_fr5	N	N	Y	Y	mvkarwgsfilicslalhacneavrvrgmsvsyavnestkgeesrshfeerapgdmnsiseilqtalsniqsglngqlvkneiefvnlikdalhdwvmgtkislfddwrvgtknsaskaeieemyqqsvqlfnafkaqfsefdrariiatslnvragrlvidqhikdmwellmeewkaksqeqvynmlrldathsdfltssmfqlfvkfldkyhnknynilrdklmeayvdnrqmlldrlknvkgigktllgmiprkywdsptfypailqlgrfelvhlsvkelvrspsleawcflaesngekpyrilvdkllverdnleftkeleaalkeepsgnlygklkqlenalfqhwmdvvkftpiefekfllldtvkedaffrtplswiylsyinyrgfnvkn…
B. lactucae	Blac_SF5_v8_6_ORF100420_fr1	N	N	N	N	mlclpflsafflmsfwktdscvaqvvllivqespavmyqslarkgvpklrdqnlfpvkslllhkyqhakqhlaqglqslaklelpht*
B. lactucae	Blac_SF5_v8_6_ORF101044_fr6	N	N	N	N	maqmnldsslllptlvttrlckftlerstrslilyilyerkfalpclyalrfrrstalamesctkritgsrasrnssadsfvlsfqctlcalp*
B. lactucae	Blac_SF5_v8_6_ORF101238_fr1	N	N	N	N	mwyviiynlfylrievfvmkltwfrepntvsqdnglyqgssvtsltissvlstrlewykranllirhrhfvsksqmvngivhaynklnavtipaqtpiprkdvyqnnmvgctmysald*
B. lactucae	Blac_SF5_v8_6_ORF101242_fr2	N	N	N	N	malymliislmlslyqhkhqflermfiriiwwdvrctvhwtksmvtincscelaisrlqrlapqaacygvagyatrafqrpgni*
B. lactucae	Blac_SF5_v8_6_ORF101498_fr6	N	N	N	N	mpasffsflrarvsavdsllcvgldphitelpeataiaaqafcinliqqtqhvaaaykpnsaffeafgaegitalhavikaipvgipvlldakrgdisttaaayavsafekleahaitlapymgvdsidpfvrghpergcfvlcktsnpsandfqtlsigsralyeevaakceqwnsednvglvvgatdinalhrvrtltphlwilapgigaqggnleeaveaglsanglgllvpvsrgiskatnpkkaaenlrdainavrkkkmatltvavaklncnvfikfalslgvlkfgeftlksgrkspyffnaglfrtgralsqlgrfyaeaiyvrwlhtan*
B. lactucae	Blac_SF5_v8_6_ORF101817_fr1	N	N	N	N	minvfvvplhqwvplsgvqvikclvlllgrspgfcrtllsslsgklllkryihyllrqsymaliparrsfasrsifismffssiygimsatseikafcvgflyvikqs*
B. lactucae	Blac_SF5_v8_6_ORF103419_fr1	N	N	N	N	mlccssiisscfsarslsvmafsvafnsctafmrensptlscgrnwhklsiwmlaasimpatflrvdsfpftchvlllsrkilrritlfplsknssisv*
B. lactucae	Blac_SF5_v8_6_ORF104587_fr1	N	N	N	N	mtagslvpswlltlrassvsmtkpirwfgrpigkhaplvhvnrmqnvnriphlnrdaspspgrrkgidipfyslcfvnttrtgittreawkpslt*
B. lactucae	Blac_SF5_v8_6_ORF105030_fr4	N	N	N	N	myssiaepwterrkwefikltfvrflhlceslsctqisgsvyslqatyrflgassvntaralipkrswqsptgqfqsmsrdlesslv*
B. lactucae	Blac_SF5_v8_6_ORF105214_fr3	N	N	N	N	milnsivlpsllftaivfdipqwaekellnlykqflwahatttvtgrhkvnlgllvtpksaggiglvdfavavktqrtkhaitwltqrhdkyfyawrirafrgctrgtsrpispapilqraqprcrhsagqdlmqqlveriaptpeqldrvktwvlansstllqraaswwdgddfvlsysdpfpprpnavgdmpeeirrfwstfrwmenpwirnkngdmlfrhkfdriddytleqlcitrtgpsefvlniprpthqprphsakqlrr*
B. lactucae	Blac_SF5_v8_6_ORF105342_fr2	N	N	N	N	mgmlkhcfkssnwmtgpcrlllprgvtavvcaedgstgidgvamgsscaqlmgltepnasklntpaelfasegkidgratstdkpvaler*
B. lactucae	Blac_SF5_v8_6_ORF106495_fr4	N	N	N	N	mwhvithnlfylrievfvmkltwfresntvsqdnglyqgssvtsltissvlstrlewyeranllirhrhfvsksqmvngalymliislmlslyqhkhqflermfiriiwwdvrctvhwtksmvtincscelaisrlqrlapqaacygsgwlchkdfptpwqhliv*
B. lactucae	Blac_SF5_v8_6_ORF107024_fr3	N	N	N	N	mpvcwifsklflavcvctsplrprsfrecstlwlaliradclnvlataytstqlisviacldrlkyllyrllagnlvneskpfcersllrllhlqesdttayfhgncvek*
B. lactucae	Blac_SF5_v8_6_ORF107102_fr4	N	N	Y	N	mhravlnmtrcmlfvsglplhfwgdavqytayvfnhsrsssssnqvspleiltrqkpsisdivafemctvireekhgslglrle*
B. lactucae	Blac_SF5_v8_6_ORF107194_fr3	N	N	N	N	mssfskhvrlfvlagsvsgitsvavrhlfdttcqrlqvfpahsrcffhciqrtvqrettrglfkasysilksgsvqshhlyhivhas*
B. lactucae	Blac_SF5_v8_6_ORF107417_fr6	N	N	N	N	mtqslkflstvsaflqtafdwqvrknsyylcampdatifvtmldeedvslrqrmhnmhvlglmiivgsklkvvigqllerstrkklhnvrdltphgrlasantfpgviasasslgstsvivrfcgqdaeaamnyvkttlkplseiigvspfqdnr*
B. lactucae	Blac_SF5_v8_6_ORF107546_fr4	N	N	N	N	mrhtilslvvipalrlckpdflvaqtykwvssyiracetfqrfkssahaaapltslptptkcwesismnlfsvyrknrqvtgivvlvdqlskmahlatmpdtidgegtswlligrvfr*
B. lactucae	Blac_SF5_v8_6_ORF107613_fr2	N	N	N	N	maliparrtfalrkvfismlflsidglvatisekksrlckpgarsfamsntldaksgfknltrialslrielnpvqsincvgchvrlgfrasrraipvrvllttqrg*
B. lactucae	Blac_SF5_v8_6_ORF107829_fr3	N	N	N	N	mrrtilnmarsmifasrlpltfwedaveyaayilsrsptsanakratlievltnqvsdlrdivafdsvctvyrnpgknslaq*
B. lactucae	Blac_SF5_v8_6_ORF107867_fr5	N	N	N	N	mtrstpsssfcmsalpiaillasqttlkglsasdnantgastkdcftdvnasscsfysnpfcvlfmevrywfsllsifpaifh*
B. lactucae	Blac_SF5_v8_6_ORF108103_fr1	N	N	Y	Y	mvkarwgsvmlmcslalhayneaarvrgesvphavnesikrqesrshfeeratddmsfvgpiselaqkaiaeiqsglngqiiknargnvesirnsvmkwvrwtkksasisksatendqskqlfnvfkahfsevdrarviiaslnsgannsrfqrhmrhmrdfmmeewnakpreqvynmlrldathsdfltssmlqlfvkfldkyhhknynilrdklmkayvdhrqilrdrltndtgigktllgiippnywnsptfypaillleenelahlsvtelvrspkldswcsfvrdkngedpyrilikklldekfelelateleaalkqeppgdfywkleqlenalfqrwrdvlnlhstkirkfllldtveeksffrkplswiylsyinyrgflvrrtilqklel…
B. lactucae	Blac_SF5_v8_6_ORF108225_fr4	Y	Y	N	N	masnpsaglvrgvlwtwllllmpawtsrnqvrslryknpmdirnllyypeediityvlsdqevslpvreveeisednaaldddigdfsivkiihelnhprsidtflasrrrsdgkfdsvrik*
B. lactucae	Blac_SF5_v8_6_ORF108511_fr1	N	N	N	N	mhwlslglslgrliahciygpcvlthgrkqstffarnsemagflhevlffvkcklgrlnvvadalsrrpdfilsrlrnhh*
B. lactucae	Blac_SF5_v8_6_ORF108637_fr1	N	N	Y	Y	mvkacwgsvilmctlalhpyneiaqaqeesvlravnastkgevlqshfeerapsdtdlarvaasfaeqihnyirsahilnvfsqkkvqnmyrnwhisqkeslqkinpamkndkvlealsdefqakfsnsqraviisackgmastpitrsmyvarillfkewmamspeqvfdmlgldashsnfltdpllelfvmflekhnktykvvrdklmeayigdrgaliqllkdggdigaevfkimpkgwenitdnrprellrelyldqlpfknllrsddlkhwcksvqeigynpyrilldkllnemdelnfvkeldaasnqalsnfldvflaglenalyerwnqvekltalkvakvklqldltaatdffqrplcriylsyikyckgnvhkvilrklrkfyegvpqm…
B. lactucae	Blac_SF5_v8_6_ORF108687_fr3	N	N	Y	Y	mvkacwgsvilmctlalhpyneiaqaqeesvlravnastkgevlqshfeerapsdtdlarvaasfaeqihnyirsahilnvfsqkkvqnmyrnwhisqkeslqkinpamkndkvlealsdefqakfsnsqraviisackgmastpitrsmyvariflfkewmamspeqvfdmlgldashsnfltdpllelfvmflekhnktykvvrdklmeayigdrgaliqllkdggdigaevfkimpkgwenitdnrprellrelyldqlpfknllrsddlkhwcdevqkigynpyrilldkllnemdelnfvkeldaasnqalsnfldvflaglenalyerwnqvekltalkvakvklqldltaatdffqrplcriylsyikyckgnvhkvilrklrkfyegvpqm…
B. lactucae	Blac_SF5_v8_6_ORF108884_fr2	N	N	Y	Y	mvkacwgsvilmctlalhpyneiaqareesvlravnastkgevlqshfeerapsytdlarmaagfaeqihnyissvrhwndsnekvqlmyrnwriyrkqslrkinpatekdkirealsdefqatfsdfqraviiaaclsrsdskfqrhikierkllfkewmamspeevfdmlgldathsnfltdpllklfvmflekynktyevvrdklmeaymgdrgaliqllkdggeigakvfklmpegwenityypprdllrkqyldqlpfknllrsddlkhwcksvqktgdnpyrilldkflnemdelnfvkeldaasnqalsnfldmflaelenalyerwnqvekltapkvakvklqldlsaatdffqrplcriylsyikyckssvhqsilrnlkksykgvpqii…
B. lactucae	Blac_SF5_v8_6_ORF108943_fr6	N	N	N	N	magilqtfiafmavqhlklhnicygivthpntfgvsffprsngflehrftgntlffsstlkfqpnimpsleihylyafstsfdaasfglygsivirqfmthlalhssvfignvlr*
B. lactucae	Blac_SF5_v8_6_ORF110512_fr3	N	Y	N	N	mvnnfiivirpstwvwctsvtnpcvcdahgcihirrddaglhplrevsrkirsqyilsvihrddiligknkylylillninqsenyfllgkcargdglplp*
B. lactucae	Blac_SF5_v8_6_ORF111007_fr5	N	N	N	N	mspatigkasllfwtnssacgvprlqsvfrfvhgkhpvcqarslglcfghsvqmlsqlgtkewhplpaymctidagkwhrrrillrphntyefgmsrttkfgidh*
B. lactucae	Blac_SF5_v8_6_ORF111121_fr6	N	N	N	N	mlflhldlpllcvgpahaptgfrdcglesrprrptigqvrsrlvtctilrcvqrqrkalcevvpvalvrilhvyldrardcadhafdhlvglrsvresrnsahlkqlaerledvrhearltivsddlaraiglvhfllvsrcdpsarlstcsrarcqtr*
B. lactucae	Blac_SF5_v8_6_ORF111177_fr5	N	N	N	N	mqrcrrlkmiarifavsfsdltpgsptwksasttspsssgsgmratwfcrssafgklssfkytmsskfdwltassaarvtcmmigrrrcvvgrgrsqlr*
B. lactucae	Blac_SF5_v8_6_ORF111383_fr1	N	N	N	N	mtletmatkftlitatlvtsaiamskdkdelimglftpecfevfavdhdfaniacikavvskalsyaiitgslilklpqilkivgakdvtgltpsafymevvlylsstiynvlrgyplttwgenlvilaqnmllvlllwtystpkilfttriglvatlcamaagmlvipdeyqwllasagipvsivaripqvskeknltikttkltkiin*
B. lactucae	Blac_SF5_v8_6_ORF111787_fr6	N	N	N	N	mkshpgtsqiiaklltitdvfaagskktrdwrhqsrqarefpartscwislnsllwtqcfsrpfvkivrlsaqsglsrgkyg*
B. lactucae	Blac_SF5_v8_7_ORF112827_fr2	N	N	N	N	mlsltacastiascdavacggrqadcagssrdtttcarvrvmegwskrastrysttrhrvqsrfrrewcvrsrcflglmrvvrsmyshramthqrfllhpsrvssr*
B. lactucae	Blac_SF5_v8_7_ORF113111_fr5	N	Y	N	N	mktgvnqyapawlyepvlavgvllvlsafmswcgasnrncsvclscssyllillalaelalavmiliqgstidhflrqhqqelkitwvkctaq*
B. lactucae	Blac_SF5_v8_7_ORF114233_fr5	N	N	N	N	mhrrlwicvivataarsaiskrtnsmissrsgvrpwvdidtpldahtitssrgdtwtlvmsdefnvpgrnfsagsdhlwtalempdgvnaaleyysvnmtetitdsdgrgifrikimeennitytvwntyakpaafethhmyyrsgmvqswnkfcfqggamevvaqlpattsygnpdmgndqdrvksnafyptwpgiwllgnlgralfsqstnrmwpwsynecneklrmsqrinacdgnpghglnpyqgrgapeidllegggtsisasiqvapgmadsfrllppindtnaycvyasqcttpganfpgipfrtykvrgqpswyqglryapntlctadrsqkqdpktvlanvkrgitsntcqgvntcpasrdgysdlslldgrglkhwgmndagncmpvin…
B. lactucae	Blac_SF5_v8_7_ORF114241_fr3	N	N	Y	N	msvkpmllislfclvlhlschmvtcvqvaasnktpfirknshqtlhqgpriveertiptnslvaiknkvlsldaiagklakitkthldklataetdsisiftptvrlrnvnsvkratesfkpyvkerllnhspnydaflqwwsaiehsfpgdpakaiaiiaivlsdelgpydairvlkelphevsevattsivtilhywrfknlqlsdllsranfmwnnnlrnviktfqdpaflvcfkyategdrrnentaflslkeifkanhldnqiediiaagqsalirgeieeksglpdvleylesqiakemspkliigefdiqkpsentlrdvfrkleiacsihkmdaskatwlleqlsgssyeyklftimhwwltydddatlpnavlnelrvhlrkstrsamnr…
B. lactucae	Blac_SF5_v8_7_ORF114244_fr6	N	N	N	N	mtaaasnlvsfgivtllfnwffacsfstfgtnvrsgpenrvyntsklatilqyrpqrhftispyiprrrkhhwslhkwvvhrisarraleriprwlphhshrffcirt*
B. lactucae	Blac_SF5_v8_7_ORF114506_fr2	N	N	N	N	mrikhlylflevtgiivqlgssqlfwppvrpgpslpngfstieevtamlfttselhivvsfcngsidddlsddanmltrnegivkslerklslnaniiqweknrialrfapeknacyplratqfvvwfdqrmlqnsflrfiqasqvw*
B. lactucae	Blac_SF5_v8_7_ORF114632_fr5	N	N	N	N	mtrltpsssfcmsalpitillvaqttlnclsassntktgtstrdcfpdvnastcsltkpilhsfkkvrqwisvlciiiavllqvnrepyeltqilhvswdrpffhslhlvlvcsttm*
B. lactucae	Blac_SF5_v8_7_ORF114695_fr1	N	N	N	N	mdlvslspgpwgvltalllsmlnfakilhanlvcrivsapiskscsisisgnylswpisvisnmwlranlvscsillvllanishrrimqqksgyartgi*
B. lactucae	Blac_SF5_v8_7_ORF114820_fr5	N	N	N	N	mrfiklfllvlinqfifqllmikkkdlilccskillrsafskrhltskslyywprvfplycivgtsfsgkpqekssnmelskkrhsiesqklnnllnrvsfntfkp*
B. lactucae	Blac_SF5_v8_7_ORF114830_fr1	N	N	N	N	mhssiagpwtdrrtcklikltfvrflhlcartscmqisrseyslqakyhflgamwknmvharirkrlrrspiglsqsmkrdfksssa*
B. lactucae	Blac_SF5_v8_7_ORF114872_fr5	N	N	N	N	matvlhlavvvatlalcmplavnavpaelcsitplsfepaktkypklasaitelekysiaawytdrqsladketmlqklvtecsedqrmtivvyglpnkdcsgghstggsvkttadyekfiadlvkavgdrkvlyviepdaigllaekdgcgkdagylenikiaiaalavnknaelymdvgywtvksetqlpvvvsamkdlsassklrgivlntsnyrttkeiselcskfqkamgntemnciadtsrnylyvlvqyycvfys*
B. lactucae	Blac_SF5_v8_7_ORF114901_fr6	N	N	N	N	mvvggkvvtigvatvagvvtalssdesvsagatvpivcitlsfadvsftslpapnwtlasllvtwsevlppivalvfssik*
B. lactucae	Blac_SF5_v8_7_ORF115119_fr3	N	N	N	N	mtthdnfprscclvltlrmickgtmtqckvpkhrlpcpflqvckdltsrtkhaivgacikrirhvvgqfigvhahnlshtvrdkiieghappyaqnellpclvldnpirclkhkiiaieihqvgvvharvvdktrsiamheivvfkhlvglqgaetpkdtkeptrcvpdvngpsvdangharvegkvvqalgfdvacemprgnhgvhscgvtfvflgmrdkiqaefqvgetqpfvairliphdkeftqnatkrlkdvrfavvfdgvvaregvetaktallpplfgfngvvaavdathvgrtrakehddeckdkvkvlkvin*
B. lactucae	Blac_SF5_v8_7_ORF115518_fr5	N	N	N	N	miyycrcsqkdvekyttrhccknrrfsvlitflgfllkcsdgsevtncniwgitttkltyyyllplrykhgsfipyqsnr*
B. lactucae	Blac_SF5_v8_7_ORF115665_fr1	N	N	Y	N	mnaknkrlisllhlflvlsyhvetclrmtvfveasllrddtlgkkphtfpqpsradtrqesmavapplsqnpvenpwqssyskedrafelvwvekfvndaanaleeigmfprirqsvipialrgkkaptridffyvaktfdsfntkfkmaskaktdtnvalidwitgrakklkyepakayvvigivlsdklgysrvatflnaiqkdyrkmffylkhavfrywdfnglnlyalmseekvhwqnyvdvvsslkkpatalyfdyavtdfddtaayisflevledvdletqikdiinaghfwgkhsigkewglskivnyldvqhvlynnnpakiiqsftfpctkihlilrtfqrllkrygtgkgvkviaqdlinssredlsmlklffimrtmyrdhvrsalpk…
B. lactucae	Blac_SF5_v8_7_ORF115682_fr6	N	N	N	N	mwpvangkermglvllysfsdaqadqepkartfisfwsrfnwndnpwalatqdkplkhtqfarvppyqiqnlniqrtgprdfaftipslcedpprhl*
B. lactucae	Blac_SF5_v8_7_ORF115908_fr6	N	N	N	N	mpwdwpflyrfylvwvcsctlctydaalhrylgdpydallradvlqslqqplnddcatllrsarprpynarirrqsngaqrngadvsrepplrrmslvrf*
B. lactucae	Blac_SF5_v8_7_ORF116692_fr2	N	N	N	N	mrpvsqhlcllkalllmqgylflglveymllefkisrvliisllseihgrngwpahgrahlldrfhssslkqvnlsrvarkht*
B. lactucae	Blac_SF5_v8_7_ORF116750_fr2	N	Y	N	N	mqqgcgksmwrkqfcliasrvaivlatgrkfnpmpccqvitytrfgwrniqegllratpfsrpcwilnsslftpltratr*
B. lactucae	Blac_SF5_v8_7_ORF116756_fr4	N	N	N	N	msscsgvtmclaegatlcnvlaescppclyvltggeyscysrnptqkcpypstyaecdklnstplnttlsntdnpndearsitpsnpsttaeistnplvntttpsfespriptnsnpidptsrtsinspttattkasasdsftainailvigaaflvlvvvifvfrrtkknvsklaasrdgtvasghnnsawsdrtldsnesggdnlystynyraedksqdisiladsqgstasgdldhsasslrptadfsnyggtshyltssqyyvdysvstgpdvdiptatfiqnptnrsnqstmaltktnnhfvdvtgsstsmrgseldpvqpltvsqllpqaidegqeegykapyrhgtkqafkttrqhassarkphllgvsmasstydivdpmtmldvetrste…
B. lactucae	Blac_SF5_v8_7_ORF118417_fr5	N	N	N	N	mtagslvfiwwltlrassvsmtipirwirrsigkhaplalvnrsqnvnriahlyrdaspppgrrkridilfyplrvvyttg*
B. lactucae	Blac_SF5_v8_7_ORF118684_fr3	N	N	N	N	mrsgsllilwvlivystfitdfvyashvtskpgnvvtfalsrinrhlnilnccfrskhhrfdqlnsfkwsnfkaacacaersttksrsqwwtfdaacacaepsesnstvgwvvtlrsctvkltknpqarpshsvvghlhacgrsktfi*
B. lactucae	Blac_SF5_v8_7_ORF118743_fr1	N	N	Y	N	mitlfcailsaaevafpvnidaeatvghlkdavkaknsvtifcdakdlqlflgkknegrgayvtqceaqssvvdsigfkkllfpdvtlqevgltrdqlgkvsaeeraagkgsihvlivlperippqavlwlltgcvhnalvtkgirstlywmassrigfydprrrigntnvafwyqgnqlcfhvlfesskwflrvsihckgf*
B. lactucae	Blac_SF5_v8_7_ORF118786_fr6	N	N	Y	N	mkrlcracltssnlvavakacclirsssssslpirlciasnlssarmfgcicsssdtnaairfsyaafivsnslsstttcasgrdeksts*
B. lactucae	Blac_SF5_v8_7_ORF118812_fr5	N	N	N	N	mtsltrfvafsmrtcifgllvsvitksalacvnrlvspskcvrsvccfayeapwrsmarivsinssfscckattsfsshrparrrsfwvfppvilpfllttmpfnvtaltfsf*
B. lactucae	Blac_SF5_v8_7_ORF119432_fr3	N	N	N	N	mllicsttlnlgiasefasvghpastallhffckmmplinykaelmrlarlflpprlhcrtswewhltsgptaytklwpghccrippqprqfglplpsstapf*
B. lactucae	Blac_SF5_v8_7_ORF119737_fr5	N	N	N	N	mwcgaatsrttagwcrtlcricavrpqsgltrrlwrtekcslhersfrqriapcislqtpkccfrraslqrdrrsgpcknmcrrcarcrrplp*
B. lactucae	Blac_SF5_v8_7_ORF120213_fr6	N	N	N	N	mkllatiaaiiahaltisadvktglsadvttgpvwgyrtndsnmlhsskwvdnwkacggisqspinilttgaskgtklpllfsgscskysvtkstglldvqaiesniqylp*
B. lactucae	Blac_SF5_v8_7_ORF120407_fr3	N	N	N	N	mhkeiafswlkltrlitddalcavcvillkctadckiagvtmewlalvcnrqdwrlhkalldihkerrqsafddhftfifikeeictvila*
B. lactucae	Blac_SF5_v8_7_ORF121126_fr4	N	N	N	N	matvcnnfilwplaqsacfnissssrvmafrfsnpvcftdkssfkdvlirsartfeayairaarsseyvavsvkhvgiktqikesnvslfpkrrlveikgvapk*
B. lactucae	Blac_SF5_v8_7_ORF121163_fr6	N	N	Y	N	matvfcyfyfrncmvfffwqfasscpddfgffnrnfsrkswmptleplsdldlskspalaamtairareapvarqgnasnessryamsaellkrlnitseedeedvadreersrmsgfdvpthkermrrgssgnvsdlgdtgifefddq*
B. lactucae	Blac_SF5_v8_7_ORF121424_fr4	N	N	N	N	mslalqvllvvggigpkafrltrttldsqsaspsvslaewecdliwvyipfqtthvkygvrlhirgkgepiikvsnlfnhrkgpnetrqqlrstsk*
B. lactucae	Blac_SF5_v8_7_ORF121495_fr4	N	N	Y	N	mpamtdmltimwclllllsvalltcvkpgswdattdatvesqvhrrvrlttnssvgqepgyneerlptilklitnslpwkaslqgkiakaiesfnfadppkhieslirevlkasssnpnnellqlfndlkkqmttsyliragldfyvsksefsndfgtflsriwtaednknldltigdlaallanidesftahplcpilvncleykanakldrfeeglinkaqnrkeltsteewtdklltaqrssssfkdvyvkaglrdpldkalstnqvfrlwaalvwrhtstvpgqkksfstfivnvtslkkdklaainllskqelrpylarpimksgsvplktdlsenehlvlinlarvlwkedmnddwasgyllaarlsasaevtlkfraildptlhdwellg*
B. lactucae	Blac_SF5_v8_7_ORF121675_fr6	N	N	Y	N	mkfhremlparrlsflvswslvfyqdeeqalkyrsrkqsqkfervqsvsirfgicgsspssqrlivaqslditpsrrnavdnstsddnksisksetvdvntrsdpddkdfks*
B. lactucae	Blac_SF5_v8_7_ORF121716_fr2	N	N	N	N	mvhllavlasitdsgcarvfiytvfklhclpcelvsdrdprftaefwqsvfrslgtrlnmstsdhpktsgqtervkrvlernfevtsnfskldrnflpmvtfaindsvhastmhtpfianglrhpristql*
B. lactucae	Blac_SF5_v8_7_ORF122048_fr3	N	N	N	N	maliparrtfalwksfilmlflsidglvatiseiksrlckpgarsfamsktldakpglkdltrivlslgnylqlvqsincigchvrlgfhasrgvipvrvv*
B. lactucae	Blac_SF5_v8_7_ORF122085_fr6	N	N	N	N	mrnirnvvimqlltccngpipvtswfgspacavlaatcysrsvfiltedgsetsfnpyttvakgkvllqvnsnhwqmaqlhlgvklpwvnaialvrnetfg*
B. lactucae	Blac_SF5_v8_7_ORF122315_fr1	N	N	N	N	mrrmtfcqlavytaasfrlcaghstvfdttsvvyasvfdttsvayasvfdttsvayascrstsfpvscvefatgrerqsihgwcfanhgmprlrsyglsvpstakfslqekslklqasst*
B. lactucae	Blac_SF5_v8_7_ORF122576_fr4	N	N	N	N	minapacridalflcicgarfspfavakgvtffvacegllpatsksaefselillgginrhatdesvsdstfspiaregivsmlvfkvwanafsnvklilspeskv*
B. lactucae	Blac_SF5_v8_7_ORF123209_fr5	N	N	N	N	mfggwymarifslkiaqvgnaflsaisaetlpsrcdmaydtirlsssmscvtphcsaassqwtilcaavpsnlggsirvglc*
B. lactucae	Blac_SF5_v8_7_ORF123311_fr5	N	N	N	N	myssidgpgtvrrtwkfikltfvrflhlcesisctqisrkvyslqekyhflgassintacalipktsrqsqteqfqsmsrdlksslvqqrtctstlaiiqr*
B. lactucae	Blac_SF5_v8_7_ORF123909_fr6	N	N	N	N	mmtcprrilgviflsffwrvspstgsscgcattarfttidlpvdlaflycflltvvsnflrccfrsknfgfvpldlfvwsnldascaceqlsgsysav*
B. lactucae	Blac_SF5_v8_7_ORF124144_fr5	N	N	N	N	mpnslfmswafcflgqgwlilsifmgywtnfgwalygelvmrsdtsicgdvnwaqiqaradsinyfqhfdfvftlvivllgacssymcgvhsgddaveaekrwqkrclccfhaltchhtvehdgesdvfetlgrvlskffvvryqtnryeglsftdlkfsldlvahaqkherdaarvhsmvaprhfacdieaqrlndlafyarmaigiygwpiyiwytpcrffrvfgcfrplqpdqvfehdnfvhgnrasfihytgvhdadlvylncynfvfqapygivkdqarkelilcvrgsmsfydfvtdgmaqivrmdpdelpddvpyafdtrthdgmlrtarqifthlqegtrktvfwdfalrhcalanhtecqdkaarawkvvvcghsmgagvgcllaillrk…
B. lactucae	Blac_SF5_v8_7_ORF124464_fr2	N	N	N	N	makifrsplamitlascffqhafaseklcsiapttytmaktkypnlvnalttlekypivawytdrqsevdrkgmlsritsecsdnsrmtiavyglpnkdcntklsssgtvhstsdyesflstlttavgdrkvlyivepdavgllanngcgqsagylknlkiaiaalsanpnaelyvdvgywllgdstkasevativkelnfsgvlkgiaintsnyrstdecmsycdtfqaamgmttlscivdtsrnyhgspttdwcniksagigkpptsktnisnvdyflwvkppgesdgicvtstqsltgvtagtfyaegfqslwdqgyfidektkatiggstsdhvtsndasvqfgagsdvkdtsandsviqtigtvapadtdssddsavttpatvatpivttlppt…
B. lactucae	Blac_SF5_v8_7_ORF124490_fr5	N	N	N	N	mkvfllfhfcessisiglphqqwnpvqngpllfyptgnhlltgfyfcfsatgshcgdinlliiegiivliniivfgaesfsivvkvcniiivllslstsmlikstfvssh*
B. lactucae	Blac_SF5_v8_7_ORF124597_fr6	N	N	N	N	mngpqqvhwreairmeleimlcvvfcaaelphaqraigtkwvfkinrradgsidkykarhvangfkqkygidytetfspvvkyvtlhfcmes*
B. lactucae	Blac_SF5_v8_7_ORF125069_fr2	N	N	N	N	macnppsrgigrlaslrvvsvairfaqarpkttrssnelapkrlapwteaqatspaannpciilsgytrwgsgrpdtsgmttspi*
B. lactucae	Blac_SF5_v8_7_ORF125235_fr1	N	N	N	N	mpylellllvlattvqaetlcslppvvyttakvaypaaafaiealeqnniatwysdqlksgdyaqlatdlvslcpedsrlsvvvyglpekdcnlktptdrtvhtaadyvafltkltttigkrkvlyilepdaiglltdasscghkagylanlqtavgllsqndnamiylevgywtlespatatnvatlvkqlttpgsrvkgitlntlnyqsintlstlcttfqnamgstdlhcvidtsrnrngtchmatfnspl*
B. lactucae	Blac_SF5_v8_7_ORF125366_fr4	N	N	Y	N	mrrglqrlimgfveinllhiliefknafpdsvpcelpedkctrneidlipgpkcrvmnqwtlprkkvlaidklfadrlaagnvrlstslhssptfcgrmqqgalarsacfksltyhlnhcvrai*
B. lactucae	Blac_SF5_v8_7_ORF126215_fr1	N	N	N	N	mqihpkksiftfvlllwlesdsllfrflllfvvlspsamsltafkcppglfilsltyfyskvimcrsanvsrnahplyrerpfrnsnskftytvdysssqlrsiigcvtflq*
B. lactucae	Blac_SF5_v8_7_ORF126421_fr5	N	N	Y	N	mpslawptcrawlrlwlsplfsprrqnttnelprqvhrsrairvrrftptklnglavdddrhrqarcrylqrrrdlpsigd*
B. lactucae	Blac_SF5_v8_7_ORF126965_fr3	N	N	Y	N	mwcylvlrtllaavgrrsfvrvswtvrghwcarnaytlnlpsamathptfyvgipkaylypadrsetdatvvpssdegdqpraqqtphlvddrssmeds*
B. lactucae	Blac_SF5_v8_7_ORF127048_fr3	N	N	N	N	mfvcvpflsvltfsvrfvrtamrsfsssmskqstsrsfaslvtstreehepemallvrvstplnkripligwvcvdgvshsrrtvyaf*
B. lactucae	Blac_SF5_v8_8_ORF128215_fr2	N	N	N	N	msvatvgffpllvcaagsksgwrdnasaatlscpglyfteklyvakkdshlailcercgllasvrndawsvytmnglsprr*
B. lactucae	Blac_SF5_v8_8_ORF129466_fr6	N	N	Y	N	mqlstfvvlslipsllvagrvaapvsgrralvssantrrrlaaseentdertmftnmfsrsktpaafdtalvkhpefakaynalkddsdfdhafklfkekpkviddlmkdvekfmvsmngkpidvkqlgklaitfteknpklfrkasmlkvyllsviifiiviasikyvtsph*
B. lactucae	Blac_SF5_v8_8_ORF129572_fr4	N	Y	Y	N	mrsstllattvvcfvfvamsarvsisdakafqsdsvaisgerrladnaenteernwftatigklrgktkeplspeeskaaltkilndnqhgkaddffkdirknpgliddalknqkvisvlnsfgkkkalnendmkklhkvilkeltandgkishlktfatlaisiticigflfvlglittsmikmkqnysstd*
B. lactucae	Blac_SF5_v8_8_ORF129770_fr1	N	N	N	N	mlspclnspmvlfastwattrvaasngytingfqslgvncrrhgrcvrattavcqvssrypsclrlrrdiphhcpryshssslsrnkalg*
B. lactucae	Blac_SF5_v8_8_ORF129942_fr1	N	N	N	N	msrcrlflyiafrlkhidssstatatgtvsnrpsrsqnsdeitdgtrtylnisadfwsvapvlkvlalvvvnstrklsftdnaalcptlcqeielrshksqplllreaaasaldrrdssna*
B. lactucae	Blac_SF5_v8_8_ORF129972_fr1	N	N	Y	N	mvtllcvivgvagdafsvdidtnmlvdqlkvkikeknelvldevdakelqlflaktaddkwfssrsedmeklmegektalvealtsqdkklqeedlledvligmerpsarqihvlvvvpdpenvklnkalmeycaniypgssdedy*
B. lactucae	Blac_SF5_v8_8_ORF129976_fr5	N	N	N	N	mfrtkpgihwgsghlefrlpskllrilltllaklydvpqdeirleetpkvfllyftkssltkpfvlplavlhpallmyfdsfdlsrhipserc*
B. lactucae	Blac_SF5_v8_8_ORF130082_fr6	N	N	Y	N	mllltavisltfvvasankpnldhstlssspdanldehrlanstsnteernwfmtlfkpwkglnenfgqigkslasdksrtmlrdastkfqkhkvfspvvnvardnpnfivnvmqkggdkaiekyvrqdprkgeh*
B. lactucae	Blac_SF5_v8_8_ORF130087_fr3	N	N	N	N	mcsnkvddvtlqmcvatvglfsllecaagsksglcdyastttlsrpglysteklnsakkdshlailcercgmftairnaawsvytmnglsrkg*
B. lactucae	Blac_SF5_v8_8_ORF130642_fr2	N	N	N	N	mlsaiktgvqfmlltfskslviashlfrvvsasmravlspffsfftffkqeeshlssavfarkscqlvgsmivlnvffliaffkwstsllyyvysegtsgdandstqkshhfflyrqiltee*
B. lactucae	Blac_SF5_v8_8_ORF131011_fr6	N	Y	Y	N	mrlstllattvvcfvfvamsarvsisdakafqsdsvaisgerrladnaenteernwftatigklrgktkeplspeeskaaltkilndnqhgkaddffkdirknpgliddalknqkvisvlnsfgkkkalnendmkklhkvilkeltandgkishlktfatlaisiticigflfvlgliptsmikmkekysstd*
B. lactucae	Blac_SF5_v8_8_ORF131605_fr2	N	N	N	N	mtlsklqpmllvpllalwfavasaeeesedslrgtsssgivgnisdsiqvgpgiaaaiaiivgatmnlfgykllrptmfacgflvggylvsaiveyivegqsyhrtafwisfliggvvlgslvvaiynfgifligaaagvflatiinasfgyriypndpttgllimaivlglicgiisykverlaiiaatalvgsvvlvngvgyfignfpkltgikdyrheddygdyvydvpqewwaylvamlviflaglaiqikttskm*
B. lactucae	Blac_SF5_v8_8_ORF131626_fr2	N	N	N	N	mirvkgstpplavallqlcvafvigndsengstsamdgsiddtsnsfegaaellssakdirvgaalvaaiailgggiiclagyrlfrptvffcafmvggffiagiietafasmtwmptaswigfgvggviagvvvlmlysasifmagavggimlaftintsvgtriypnnpgvifiilavllgilggllalklerpvlivttaivgsttciaglgyfigdypngadlkefgfknmkgdwvydlpdawwgylaamivlflvgltvqlrktawgydhsgnrgsqglskgnanv*
B. lactucae	Blac_SF5_v8_8_ORF131667_fr6	N	Y	Y	N	mrsstllattvvcfvfvamsarvsisdakafqsdsvaisgerrladnaenteernwftatigklrgktkeplspeeskaaltkilndnqhgkaddffkdirrnpgliddalknqkvisvlnsfgkkkalnendmkklhkvilkeltandgkishakmdanlaveitlfigflfvlgllvtsvmktdenyssth*
B. lactucae	Blac_SF5_v8_8_ORF131860_fr5	N	Y	Y	N	mrsstlltttvvcfvfvamsarvsisdakafqsdsvaisgerrladnaenteernwftatigklrgktkeplspeeskaaltkilndnqhgkaddffkdirknpgliddalknqkvisvlnsfgkkkalnendmkklhkvilkeltandgkishakmyadlavgitlligflyvlglmissliktdqk*
B. lactucae	Blac_SF5_v8_8_ORF131864_fr4	N	N	N	N	melfltlkslvsfvefmsivlkknntmfqsevayarnrlteiqdeakvarlrlkkctfhlitfrrkssantnasriwnsdr*
B. lactucae	Blac_SF5_v8_8_ORF132077_fr3	N	N	N	N	mkltililvfaivyrkhahelilirsfytrhgifrvlecrtkhfvcnffalflllvrkrvvftapiiyrrrlgrraavvlincpsis*
B. lactucae	Blac_SF5_v8_8_ORF132252_fr4	N	N	N	N	mrallliiffqrseicpsilariyrkfpniasfcpknlfyrapmqllvrgysqvwglsrqspeitsklaaliclssfamnyngrlgeirrskmkrendtyh*
B. lactucae	Blac_SF5_v8_8_ORF132352_fr4	N	N	N	N	mslkltselicmklsfwppsvastvrildvkvvvsrwihagiliciihvssadqvprdeteneidcpknnsmsstkalvvpilvm*
B. lactucae	Blac_SF5_v8_8_ORF132485_fr5	N	N	N	N	mqctypvtlfgiwviasirvaistnrqlatlsnslsicvndpqafstnnvsqyslgctnvlvvgfytyrlsclttqaksglvhvvryikdpissqyentlpiaggclrcagsfsftvnlnvvsigillgcvlrakvaimlrsph*
B. lactucae	Blac_SF5_v8_8_ORF133003_fr6	N	N	N	N	mtagslvpswlltlrassvsmtrpiqwiirsirkhaplapvnrwqnvnliahldrdaspspgslvtrrgrrrrslpatlfmsitlrrr*
B. lactucae	Blac_SF5_v8_8_ORF133240_fr1	N	N	N	N	mtrmhvaqflgqfasrsicilvfclstwhqliadrvivcscvqvssmlfrcrlfvfacadlvrehhlgllfsicsatvsfgeeehpttcrgtkst*
B. lactucae	Blac_SF5_v8_8_ORF133271_fr6	N	Y	Y	N	mvrmllissifvsaislgdssaflvaanieqemrdtipvapvarylkagelrksakseermfsssklfkfskedeklfqeaakeitdtastakgatsksetvkreidpvektmaakrrkradarkridlengmeklntddn*
B. lactucae	Blac_SF5_v8_8_ORF133356_fr2	N	N	N	N	misgiafamlsalvdlradlglaqvslvtlsvraqvtracsmaplidvdtcacslvaiarswrmhvaqkqvvvlvmslvra*
B. lactucae	Blac_SF5_v8_8_ORF133389_fr5	N	N	N	N	mpatlhvsssqltmicacascmsvtmlqqvgiwnqrnpcfcrqiarwyiflqhksqsrleavpvsfstrysnstvypvnwspieihgsrrnlalrvpssrnkadcvsy*
B. lactucae	Blac_SF5_v8_8_ORF133464_fr6	N	N	N	N	mmtpwamitlvtlvyvieslvivkgrvllversdsrdrpkgqvnvnvnmiqqergrntlkftpekrywlplkgnlmrwsdmtndryhipffd*
B. lactucae	Blac_SF5_v8_8_ORF133899_fr5	Y	Y	N	N	mtsmaahngtfarlcllriilslllrtweiltrsrrwyvldrlnsfgsrplrtrrsrsqtfalwrtlprnisccwlstihscrlisktp*
B. lactucae	Blac_SF5_v8_8_ORF134223_fr1	N	N	N	N	mpwdwpflyrfilsgsytmctydsaqprylgdpydallqvdvqlgvllslqhrvlmtlgrlycaqpflsltmheyivkllgrvdtvltqpqlg*
B. lactucae	Blac_SF5_v8_8_ORF134284_fr3	N	N	N	N	mwclstralaccclchcddstlfittlnaakfapgfpqvlssrtirlccwvryricwmlllktksdgprighlwlgwnlsrlmrpnfsassp*
B. lactucae	Blac_SF5_v8_8_ORF134720_fr3	N	N	N	N	miflslliastngtsccsngvdhsqracrvdkkfrlhvnwsqietldhggfwqsvfnslrtqlkmstfqivssnhylaglfiilragasscrw*
B. lactucae	Blac_SF5_v8_8_ORF134860_fr4	N	N	N	N	meplgiarnptsgmglllsllprlmplslppetrvalevsrdgllglmwfvgsgglataavdgdnveavvvlrtevgsssratlvliisypfhnlckwlqqrqd*
B. lactucae	Blac_SF5_v8_8_ORF134964_fr1	N	N	N	N	mtgtgqsvialiffwiraytvfthdapqevifclqriytlkiciqlmlthrrknlsgmgtmylnvrlslhcsamieyviklarceiph*
B. lactucae	Blac_SF5_v8_8_ORF135047_fr4	N	N	N	N	mvpcfltvvlfiamqlaaaaarttttsnvpqvapphrtrkvttsrlkvnnvtlinneaedqergfwgfwrpeetkllrkfqthqkktitwnfaltkkfkklgqlihyrtkseeavatelikvigeaelarftdkqvsqllfapiyetiqsgllkywrsnersvasivqlfeidpillsqtrlhedvmlsamifidqfpmntvlkylnpdnkhdhlkliatlserfninapewirihyknkqtevvkplyaaaiapvkemvevlglknaesisvsqirmllgfaqgswrkklneviealpdqciyeaanellneplndfnrkflgqvgakfskefpnqlnpfldplaaqphpntpplkgdhvpplskgnhvqpsskenlvppplkenhvppplkgnhvpp…
B. lactucae	Blac_SF5_v8_8_ORF135189_fr3	N	N	N	N	mqkshprynsaawrtlhtsrrwpshfaifllhlspfsrllasanclvlnkrktasqnrrghtvcrsrssparswtlrclhlptrrrllkhf*
B. lactucae	Blac_SF5_v8_8_ORF135227_fr4	N	N	N	N	msplvaeqqyqqtcataarvadavawlllrwlllllppssglgalahiandiqtarveletvhpshgrggcvqqtragrtqnrpqrvavdihssgntlarwqsssprqgsrlgtyrrsvalqarrna*
B. lactucae	Blac_SF5_v8_8_ORF135269_fr5	N	N	N	N	msplvaeqqypqtsataarvadavawlllrwlllllppssgfgalahiandiqtarveletvhpshgrggcvqqtragrtqnrpqrvavdihssgntrarwqsssprqgsrlgtyrrsvalqarrna*
B. lactucae	Blac_SF5_v8_8_ORF135347_fr2	N	N	N	N	msfrslwisscicricsifrwqqngcvvpnlmekrvdwlcfcglhflkhdihelpelvdiilhlqnllhlslatkwvcctqfdgkkgltiwcfvcfilkqvmalspkaesgsssnsedefdlggssvpynneetnketnrstymdakngdrtksidkgdlfdgqnekkigmttnllpkneekdkeiedlfgsdydseeeefkasyarffpfnslllqsltpcvcvyi*
B. lactucae	Blac_SF5_v8_8_ORF135467_fr3	N	N	Y	N	mshsrnlllatstiafscilvpamdsydeqqqassffedrcysnkielsntieiatvrfvlcqaingatrqcarkmavsslcslpsrihsalqkilhctpvkypyrprrnkrsedkilpivlkmslqevcptlhvlkkrfkqeaepitpsn*
B. lactucae	Blac_SF5_v8_8_ORF135998_fr2	N	N	N	N	mgevskvftawhllayffclpdfgrasslfvaapcrflknsphsvlqvsaahialpqdasllplfmchiqrngqtwqqnvsnvsnefdrvrcqisggafiefkryrascvapvadkrkfavcatttrasvre*
B. lactucae	Blac_SF5_v8_8_ORF136137_fr4	N	N	N	N	mysrafilmlplkiaaylelrspkstmptnwyivalvndalpqsimsgdddtryvasngcviqyviinllkiasisiif*
B. lactucae	Blac_SF5_v8_8_ORF136764_fr4	N	N	N	N	mpqsfemifililligvpmeslqlhsirtytctiprpaqlkpymlvniqwitshplygpwkrlihdlmlvvyssalfirscsigtlrqwqrfercvpilnksllchgahmas*
B. lactucae	Blac_SF5_v8_8_ORF137222_fr6	Y	Y	Y	N	mvpkpkresfstrgrhflitgiallacaaivaevakakenavdsdfhrqlreqtkidgfeypeervsvpsgairsveaqvpgswstlyqtiqsqafalnteleklvcvyilgmdprvyaakvfesivngfrpdnyyqskyymdlfthfqkyfpddvnlakavfnlphfrddlsleaaatdmqtrvvnkfvskgkkgeliqilesvydtkwkdfnvdesspisllqdhhdgvyktkrlgdead*
B. lactucae	Blac_SF5_v8_8_ORF137399_fr2	Y	Y	N	N	mlltkaiwiasfvvdgtflkgpvamgraatcsqtwasecvsvsdshyerrqrahllhiflqrslrlshfkearlqqhiiirglihgatlclndhtcregl*
B. lactucae	Blac_SF5_v8_8_ORF137478_fr4	N	N	N	N	mtplrshgisillgvlnalrwcgngkisgenatwrryesatdglllldgtgshpiskrrggdqlarlgenlersterlcwsynrvetgkgintslpcrpvmtrhfrdhcr*
B. lactucae	Blac_SF5_v8_8_ORF137545_fr5	N	N	N	N	manptsgqvlrslallglsritpdyhradysmcgaapsaprrryitgvelgremggrlsptpdqqhrltewvaahyadllngavswwdgdefvisyptvvsdrpmgvdnmpeeirsfwstfswldnpwirdqrgnmltkfvytrtmictldqfglaragpkeyvlkisrpatqsrphstaklrqyatyillsspgidvesslgrfqaprlrhappvlatyewsltsdggiagrptgiaralthnitlyqgtdgmhwwcrgpipeladgssvnkralsqelrehglvfeahshlhrypwavpdtkpnrsaqaalkrqafrfhkkvfarplgnfldrlenwsgqdewqraalnqtpkqvwdhcqavtayqvwtgyrvatrqlnlphagrlenntcrklpgc…
B. lactucae	Blac_SF5_v8_8_ORF137628_fr1	N	N	N	N	mpfsrsilflasalfllfaaivfstgsislftvsdllvapfaveavsvisfaaswnnfssslenlnslelenilssdfadlrsspafrylatgatgivsriscsilaatrkalespreiadtkillirsirtmslveirkkeillrrkqndndslqlkl*
B. lactucae	Blac_SF5_v8_8_ORF138032_fr1	N	N	Y	N	mllltavisltfvvasankpildhstlssspdanldehrlanstsnteernwfmtlfkpwkglnenfgqigkslasdkshtmlrdastkfqkhkvfspvvnvardnpnfivnvmqkggdkaiekyvrqdrrkgeh*
B. lactucae	Blac_SF5_v8_8_ORF138250_fr1	N	Y	Y	N	mrsstllattvvcfvfvamsarvsisdakairsdsvaisgerrladnaenteernwfmatigklrgktkeplspeepkaaltkilndnqhgkvddffkdirknprliddalknkkvisvlnsfekkealnendikklhkvilkeltandgnvshpkryatlaigitlcimllllgllti*
B. lactucae	Blac_SF5_v8_8_ORF138538_fr3	N	N	N	N	mqiripacihlltttltssirtvdatlggqkdsfmqmsslvsfklmtyvflillhndslclfalltqiievclddgnkvdalihlkafqlqi*
B. lactucae	Blac_SF5_v8_8_ORF138558_fr2	N	N	Y	N	mlpstllvttvvcflfvatsatvstsdskafrsdpdadsgerhladsaenteerswfpnifrrpmkdvvdyekanaalvglannknnnakikaqlnkiineqgqhhltsllqdrafikvltriqnkrylskddsamlekvltkflnkiergk*
B. lactucae	Blac_SF5_v8_8_ORF138658_fr1	N	N	Y	N	mlmkllwvslyctgaaatlstvavtrapvvrpvkicqtctlggergskaiwwwweghfagesderkgrrmkigfvivlcpfn*
B. lactucae	Blac_SF5_v8_8_ORF139088_fr5	N	N	N	N	mhfwrrrffslgcfikklgikaapakvkaivewpvpknqkdlrkwlglanylhkysenyadmarassnllkkdtdwcwtstehnasravkdslihapilalpnpnwpfivvcdvsdfaqgsalvqtdidgrerviafesrqimtrsywl*
B. lactucae	Blac_SF5_v8_8_ORF139481_fr1	N	N	N	N	mirasrkegggsapviislltltragtiravvslkksllrpsgpadfrrlspamavrtsasensakraalaafeitrsvgmctnc*
B. lactucae	Blac_SF5_v8_8_ORF139711_fr6	N	N	N	N	mgtaanalplviqkilanvisnllsaasaaartkasfstyanmqqswpncitlsetsrtypkrplafvakkaimsstiesdvilprgceshsgiamlvltllaaatnrnnaf*
B. lactucae	Blac_SF5_v8_8_ORF140280_fr1	N	Y	Y	N	mrsstllattvvcfvfvamsarvsisdvkafrsdsvaisgerrladnaenteernwftatigklrgktkeplspeeskaaltkilndnqhgkaddffkdirknpdlidealrnqkvisvlnsfgkkkalnendikklhkvilkeltandgkisharmyatiavgitlcigflfllglmstsalktdqk*
B. lactucae	Blac_SF5_v8_8_ORF140453_fr5	N	N	N	N	mptcwcivtlihnaqaqiivswdkvtwsvegngrcvlcidwmtidikpvhlykfywmdslddpsnikglhllcrlslshqprlmaerlk*
B. lactucae	Blac_SF5_v8_8_ORF140961_fr4	N	N	N	N	mpffasliilnfsnafatcwllrrnkcdaitrdfenatarsftsnpgpipliasitpaqvvleelipsslrrwsqdiylrniplmlysi*
B. lactucae	Blac_SF5_v8_8_ORF141690_fr1	N	N	Y	N	mpslkllgvvlamvhlaavnatymaserksfvsafyanpdgrrlvevkpvswlgfgtyastsenrrlgeqneeerifgmsgstfsklakepellgvedvlktrfgddfvqvfkkndkatkamkdslasfmkrskagdltpdevgkfandmlaavknskkwskkkkfvlgagviaafilvayaynqskasaagapta*
B. lactucae	Blac_SF5_v8_8_ORF142095_fr2	N	N	N	N	msrrptflkriclrwlarqlyigalptsvvqiimdngydaeipelkappttreraqsvlqfspikrsyltdgippmpplsewacsdaisvslleratlnthn*
B. lactucae	Blac_SF5_v8_8_ORF142387_fr1	N	N	N	N	mrlllllalrvfpilshrslltkelerhvhaldlvhvstlspeasttrvlcwvntfhgnhdtrlqaikqtwgrkcdkllfmsdtedlqyptiaitapplhsmlwqkhreivrlllrevtedqydwifkcdddtfvvmenlktyvsspaiqaaaragpvllghrmtlpwwemqrvfepfenfhpdhvarmlkvkeetqshggllytpggagyamnwaylkqlvaaldqpfclpyevvpddwaisfcmrhlgiipldtrdiekrerfhqydpkelytkshdaeaydhnvftsiyqemnwfsdhngigwqngtnccapdsisfhyvkpplmelfyeyyyge*
B. lactucae	Blac_SF5_v8_8_ORF143199_fr5	N	N	N	N	mqaiwicvylhassssasslvgntaamtirqivslafrhvdasadakhvsvllfqdlcamsrdeqglyvkrtlmssmsaalgvelletiitsyyayfrldlelravlkqqmtrvvqsvlesgcherhgggtvgsgimgpthssittstitgtatlsfpllvrgmrlastllshfadcldrectfilhilleiiatgtytavdtssksslaliktvdskfhatnaiatfkdakqllvssssantfhasvnyvtwpvllslevlnricleptmvaamvqssdsvlvamirttssviltstpldfrpqgvemrsglellndhetpvlqpfymairvaascqcnmtaavlelsrdtcqeamceqlastcvaviapavmqsmncvvrycrevevvsmalksyhv…
B. lactucae	Blac_SF5_v8_8_ORF143256_fr1	N	N	N	N	mgswmlnpivstverllhlcvstscvqmsrslsslqacvvgtpefrkesrrspdcqhsagsgrgwrgardeglgftrcrlacasrlr*
B. lactucae	Blac_SF5_v8_9_ORF143400_fr4	N	N	N	N	mnlgcslllptlvttglgkftvesstrsltfnertfalqclsafrfwrsialamesctkritdsrvsrnssadsfvlcfsvrfvrtamrvfsssmsiaststsfaslvtstrdehepemvllvqvypph*
B. lactucae	Blac_SF5_v8_9_ORF143413_fr2	N	N	N	N	mtslsitliciasvsfyiphvtddarrhsslpskrapfpkgdsqnqrtrhmisasttegseknaersragcpanadsesipkfrvveqmgsivpeafkfwtstllvysayv*
B. lactucae	Blac_SF5_v8_9_ORF143819_fr5	N	N	N	N	mqfipstwssflklnairvmflkpgfasnvfdianegapslqkrdfislivaimpsmlekkhrdknipqrersslwdqghvalsq*
B. lactucae	Blac_SF5_v8_9_ORF144265_fr2	N	N	N	N	mqkclqfitvtlivfyfltrimcrseiqvfclnrrslqtlvqffgrifgiqntrfltstasrccgsclikrlsiclnrkvdnwlltgddmvlrlnwssfipfirptfski*
B. lactucae	Blac_SF5_v8_9_ORF144471_fr1	N	N	N	N	mlvlhllfvshdsclrhlccrlmakvshedidarirclqvvyphgkdelpwivlatssgafqiwdfasitldeslpeesnksvkpiastilltkprvtclsacvaseqhveegdkgdtalveskkakkkilqktpvppsfntphvivelnddnsnatdednrnkkrkltektttk*
B. lactucae	Blac_SF5_v8_9_ORF144481_fr2	N	Y	N	N	mmcrgwrlhqswtltalvmpllvasfpawrwiyllsnacvlatgplrsclraqaarsrriatsrtkdflmfasdkcpefgwgfwrcslpglqsl*
B. lactucae	Blac_SF5_v8_9_ORF144711_fr1	N	Y	N	N	mrgssigtathlilhlqlvchklslllchpfeesfkpvhslrarirntadasflglrtrpkpiasprasrtgqqprfvrecpsrrrrvpgfaggessrcrlgs*
B. lactucae	Blac_SF5_v8_9_ORF145067_fr5	N	N	N	N	mfcwspqaslspylililkpvlpqcfhcastkkknyctydycwsisiyrgaclskyillvnykkylkifdrtiqhgfhkfklvsehpfltcnehtgshcrhgs*
B. lactucae	Blac_SF5_v8_9_ORF145095_fr4	N	N	N	N	mvakrstalkvlvqfvflvtgvvstcvaqyvfyqgagdqkamllplcnylgmmlvgllptaadgqkavnatrlkkskiksltceadqkleismspevdveqpeltptqtdrclspkflnsdlealtrrpvvsedhyhaeealssedetkpplgllvtpslvslslsteqlcivvsvvldfagcifsniglamagsglyqvvyssvicwsalmsrfllkkvvskeewfgialvtfglafsalgesrnerhntivlmgclntlvgaafyganyvtgeftlklavrphpkelclkigsacvtiiaiyqslfvlpewnalvtqpimeakgntthivaalvaytlsqlahgltyfvmlgtsgavttgiiqslravcvfgissmlycsqqesqcfdtkrgvaali…
B. lactucae	Blac_SF5_v8_9_ORF145340_fr4	N	N	N	N	mtagslvlswlltlrassvsmtrptrwfrrpivkhaplapvnrlqnvsriphlnrdaspslgrrkgihipfyplrvvnttrigitpreawkplrdnrcnlyfapvgvrfsn*
B. lactucae	Blac_SF5_v8_9_ORF145345_fr6	N	N	N	N	mqfilctgwssflklnaicvkflkpgfasnvfdianerapglhkrdfislivatkpsmlkksieikiflsakvlragikam*
B. lactucae	Blac_SF5_v8_9_ORF145359_fr5	N	N	N	N	mtagslvpswlltlrassvsmtrpirwfrrligkhaplalvnrmqnvnripslnrdaspsvgrrkgidipfyplrvvnttrigitprea*
B. lactucae	Blac_SF5_v8_9_ORF145615_fr2	N	N	N	N	mytinlllffnrfllsrlgkevpalekhygiawteycnrlpinnaitelpkalaaahnhygvkglvslivdilngvvdttmy*
B. lactucae	Blac_SF5_v8_9_ORF145791_fr3	N	N	N	N	mhraaqkrqldapllgllffsvclkllllpsytstdfevhrnwlslthelprhlwyhentskwtldyppffayfeyvlsfvaaavdrsmlkisatpvfspsillfqrlsviasdlvlfyalhafcsswptvtttewafstakrvaimlitvldaglllvdhihfqyngmllgllilsatkfrlqqdfhgailyaillmfkhiylyaaplyfiyllghycyvkkipehepfhrnddsqekmqrtrsisstdihetiqfihdgnvvfswtnffkvggtvlaiflfafgsilwnhddpvagfiqilsrlfpvqrglchaywapnvwalyalldkvlvilgfpastgvalmssglvqetrfavlpsvsplvcafltfammtpvlrsiwkypdpsiftsalayc…
B. lactucae	Blac_SF5_v8_9_ORF145956_fr4	N	N	N	N	mvsvvipaalllsestcvvapcaghiapsasktrlitsggsngllaftdsvsfsfiqekradlnertliarksfclagisaenvprlmialsryars*
B. lactucae	Blac_SF5_v8_9_ORF145990_fr4	N	N	N	N	msqalraltrrnkmlmlsarhvvllltipcstknfsnckqhcaslaatrklnsprqrysltpeiatvsitsstaredvfqsrtksslmssasaqlskstsarqaafrylklralsslpken*
B. lactucae	Blac_SF5_v8_9_ORF146184_fr2	N	N	N	N	mpmhlnaflaqtkflflgcfigkgglradpakakaivdwpflktkricvsgwvspiiytniakimliwlghyqislkkdaewcwtsieddafqrvkdslihapilvlpnpnwpfsvvcdasdfaigsallqtdvnghecviafesrel*
B. lactucae	Blac_SF5_v8_9_ORF146317_fr3	N	N	N	N	mpdncatlfaactinlslsilsvkikstgcgivakrriiatgsalirakpsfslnlscrrsiqklacyfggqttttsmiccssayaakswvtqpqkllpkrlillyglkiiallhhvglslvlrltrhvrpsidrte*
B. lactucae	Blac_SF5_v8_9_ORF146480_fr5	N	N	N	N	marsffvmhwvlafswllltrlvtddalravcivlhkrradceiagitdqmewsvlicnchdgdcitlclipskgtliisvp*
B. lactucae	Blac_SF5_v8_9_ORF146848_fr4	N	N	N	N	mlryivltserflhlcvciscmqisrnvyslqakyhfsgasrgktvyalipklarrsltglchsmesdfdnypalaaylhknsrnytgmtihissllamivivrlrvsska*
B. lactucae	Blac_SF5_v8_9_ORF146876_fr2	N	N	N	N	mhigafslggialthmfrlgslveelidiidlifrqrslpghtilgarfeffwcpmplsasrrlgtflgthrgvspepqrtdclskhpslkqrtisfcpflgrsrplwttsnsppssllelvrlfresflplirqgtdpttspgdllsprqi*
B. lactucae	Blac_SF5_v8_9_ORF146985_fr2	Y	Y	N	N	mgvskireaclclwkmlivwnsskpikqreretapkycarshalscnskrqfrvkmtgkgtpgefrvayhyfptrclrlylcativrvrltfppswatgtcwltcsylpydtspilhfnlpntvsfilhfalntksvvrsrhlasqhadrgssfsisrpsvqrtcnprsvvsnavqrsskelhasrqtvps*
B. lactucae	Blac_SF5_v8_9_ORF147163_fr5	N	N	N	N	mlhvrvqvvgillhsvmgiytavfcsrandrfkreaialtrrastrlwtlqgvhqvtctstdsvvvrplekvewyetrmvawkatsrnflna*
B. lactucae	Blac_SF5_v8_9_ORF147467_fr3	N	N	N	N	mhigaftlggialthmfclgslveeliniidlfvrqrrfpgqtilgarfevylvldaqvarhffweliaifhktiknrlslkaskp*
B. lactucae	Blac_SF5_v8_9_ORF147568_fr3	N	N	N	N	mllsqqfqllsilfsqplgvleallvkqgcflsdpfefvlyelgygrtlfistlsaqhgangwstydrthsfdrsnqdqlnelilhawrdslsfdesysshttlcvlpklvrltssiplkkyiakklplvslvdcgasnnlirhkslenrrlkyvkrdlhltkmtvrlatgafvtvtkv*
B. lactucae	Blac_SF5_v8_9_ORF147745_fr1	Y	Y	N	N	mkqgflflspvafmlhelaifaccsslsiannmalsagspidrtqafdfspvkvtqmikpftrciiaflrglrapsffiqhvhgiwnvrniertskcyqa*
B. lactucae	Blac_SF5_v8_9_ORF147927_fr5	N	N	N	N	mrfacscssssglvlmldlgsrvllnrvktsatprsgnvfgacrrspggegvrerrsfssfsftfevhhtriieegvksl*
B. lactucae	Blac_SF5_v8_9_ORF148681_fr3	N	N	N	N	mkpfqlivvlfaatvltlteafganwevenpnnfdaipraglrrmqdttdflstestssasamdtsasavsstfdseppstimvllpdnlaasfsgsgsvmffdgsigngdsskitsissdsmndkasssapartfgamtavasfsimlavlva*
B. lactucae	Blac_SF5_v8_9_ORF148803_fr3	N	N	Y	N	mnclacvtilivctvrlalqpdvaiailfertmrglgtdekglsaaviryhgmqphvellyenlygrsleerirtetdanygdllvsllhipidmcdalktiaivdkl*
B. lactucae	Blac_SF5_v8_9_ORF149622_fr6	N	N	N	N	msifsilwsnclvlksttvvhalasgsylsltrlpgrslplyevlprnqdssyvaffvnvawahmkflyrlcssfaahggnsntvavnridgrtmelrtsirfstavtsfvavrsrrlifcmrsaqflfkispvpis*
B. lactucae	Blac_SF5_v8_9_ORF150374_fr6	N	N	Y	N	msvpftrcdsllealkiflllhptcpcwmervyaferttkcyqvklelllvlvrsasqptmieekagclnfftyttcrrrf*
B. lactucae	Blac_SF5_v8_9_ORF150834_fr3	N	N	Y	N	mtswtmmtlvmavcitrnkvivkvtsvsilllvlvgipwdeviqmitprvmyqdernrnalrfapekklerrcnavpryinklhirnkkhyflree*
B. lactucae	Blac_SF5_v8_9_ORF150942_fr4	N	N	N	N	mrekrrlwtcctiansmalnpclemaiatfcrsvknkaeslyificliqkgrfspsfpsnififtvrgrtlgsesgtemyrvla*
B. lactucae	Blac_SF5_v8_9_ORF151036_fr5	N	N	N	N	mvngalymlivclmlplyqhqphsqkgcsseqyglvgctmysaldlvdgyyqllmrasdipltavstpsvmlwewlvmpqefsnapatfnhlvtrlfrphrryaqt*
B. lactucae	Blac_SF5_v8_9_ORF151108_fr2	N	N	N	N	mlrfilgvislmksvassellrcprlgsggpggqattcnlletlfhikwsewiftasillsqglqlddelvplwelpalalllae*
B. lactucae	Blac_SF5_v8_9_ORF151234_fr5	N	N	N	N	mfthserllrafllvwilpailflvsisaaykthpskfvscflrpktlafeiscsfqcdfallfssnafvfttkdllgleqinvlrvldnlddlivfirqaskqnheplivrdlitnglh*
B. lactucae	Blac_SF5_v8_9_ORF151256_fr6	N	N	N	N	mclillsismmftwsqliwmwirlgtlcpggtwnftlislwcnhlnlvvkmplsryhprtmkiklwfqsgrllymvrravrsqrlgfqreielsmskqmqlsklhlhtkmqwrllnprcgvmrsrsn*
B. lactucae	Blac_SF5_v8_9_ORF151848_fr1	N	N	N	N	mdppkfdgtaahtivqwllavepccvaqlieddsrmvsyamshllgkaseraysalmadwkafptwaifkekirsmyqppnnevllqarffgvrqakrslksmckrcarcrrtls*
B. lactucae	Blac_SF5_v8_9_ORF152932_fr5	N	N	N	N	mllskqaslfrttrlirvvelrcclflctvvkiqllsvmgchvedlcshpndeatseaialslartftqswrlrdvhetav*
B. lactucae	Blac_SF5_v8_9_ORF153464_fr3	N	N	N	N	mngssvwrphsfrartkhnmlqllttllllyflplpvaatacvnastlvegesdltavvydancvarsflvvgnsaverslnlsnlnvvevrsyprvyql*
B. lactucae	Blac_SF5_v8_9_ORF153547_fr6	N	N	N	N	mfalpvlfelrfcrstasamesctkritaslasrrspadsflflvsvrpvrttelsssslvralvfslilllklsllaslsksvnsvivvaelvhfnfdlicfnf*
B. lactucae	Blac_SF5_v8_9_ORF153875_fr6	N	N	N	N	miffirikscvlqmslelslksteptriitkniryktqyskcvttrrtprinfdcrtcglcenhvpwrrnlqetshllrvsvlltrffrlfwvelvqfqellavarqsfhkhcrntripmpwcm*
B. lactucae	Blac_SF5_v8_9_ORF153886_fr2	N	N	N	N	mcyviihllfylwievfvmkltwlrepntvshdnglyqgssvtsltitselstrlewyeranflirhrhfvsksqmvinawrtilkdfgqmtl*
B. lactucae	Blac_SF5_v8_9_ORF154040_fr4	Y	Y	N	N	mirliwlidvlrkdylsmwsaimrlwslvgavsyhstcsglstntldsraplyyfvhfsecerwaascidvrclrsfnssrviisc*
B. lactucae	Blac_SF5_v8_9_ORF155210_fr6	N	N	N	N	mmmilesivvlinavaligtmaatpcdltalskllvnqnviscradtgynpasttavtdaqiaavcssnactqavnelkgvapnectigplrlygdiinpleqrcgrntmtnatgsasasasgsgpmvgdvgsasvtgsaansttitkprtdpaatprteppspspspnnggtdvsacslaaataalvvvavif*
B. lactucae	Blac_SF5_v8_9_ORF155375_fr5	N	N	N	N	mlscyiahvlfslsvlistqlgilgeaslnksrtyysnalfdgdrksfvargwldaqdevqftnlvftlhpksidtwayr*
B. lactucae	Blac_SF5_v8_9_ORF155455_fr4	N	Y	N	N	mtllmhwkwgffpplviqtvtqpfnllkapivkvtllgerawgelrrpwmdqndmgksmrswnetimsamgeapvkvskkaskkaakqrkknk*
B. lactucae	Blac_SF5_v8_9_ORF155809_fr4	N	N	N	N	magvingemylfillflrewltlckrstqfieakkllklllflpdsgkpryiklllcfhfflfacvsaynvllwscvsifilqatimararqsdrkikrkpnsshkftplsakdfsssvssvsseptpildmlvhsyrkqglhrhfharssrqreistrsgprdslftprrpvgavpelfvtfrhvslaldvptpsalaaaasnqtnretlasnqlsaiknsvqsafavltlsktvthrqilknvtgafipgsmtiilgrsgsgksmllkllsgrlnvskdnvtldgevsysglsrkdlktqlpqciayvpqqdlhlsgmtvketldfafeccainadasvvntvckaraseylstrpmmnltgerdpvtvirelgltrcqetivgderirgvsggekk…
B. lactucae	Blac_SF5_v8_9_ORF155840_fr2	N	N	N	N	mptcwsivtlihdaqaqiivsrdddtwrvagngcvialdgvrishsqcsgdlsdsrsnegnehmkrrlakislklttaseltaakaavppcdlsaemaekyressgrslraccflmfannvaylvlpprrlrhlcrlrwilpirfgwtcllrafrsqtgnplgislllwrkerlpleilpawviwmegr*
B. lactucae	Blac_SF5_v8_9_ORF155938_fr1	N	N	N	N	matqsmakrrhfgsfclallytfpalvyranepgcllacstkvhryhkwtlnsartslthfdtdmkgevtsvssmsacdvaassdggtpvqrpamvallysahrhspa*
B. lactucae	Blac_SF5_v8_9_ORF155962_fr1	N	N	N	N	mltnrhlfarvrfaladslfcineppvlqqlpidrcpgliylqfsyggsrgntgpdelgpslsnstfrrtplaycgirawrtvlpipqtmrlntggssmvydtrrrldtphsmssvivqwcyhsfepimpcerpa*
B. lactucae	Blac_SF5_v8_9_ORF156125_fr2	N	N	N	N	mifllyivspaeivkayrsmalkyhpdktrsedpnqfqaiteayevlsdpekrrlydrygpalkprvgeaitqlaplllsfttgligssvrtcngalsyqviysceiclmgfagmyfchrpgykenikspvnqqtkiqrevmsvsdyvtitsmgllvgsftgwaatwivllckpfvlgn*
B. lactucae	Blac_SF5_v8_9_ORF156210_fr2	N	N	N	N	mishgwypvflitplllvhsklteqqlvflligryslgmstrkastgfqvsklfdflstrrtfegsaartseqltlqkgsvgsqqhpsvhaapdrsldfaylfagtypasmdrdlksqvlrltmdlrdvrskdrqgyerlql*
B. lactucae	Blac_SF5_v8_9_ORF156610_fr6	N	N	N	N	mgtwlssarialfslrpyllrnsgvtstkmsrsglpsptmesvksfevmatnlttmyrrgsqkfvsnedmciseplnndppstakfslsismpiscm*
B. lactucae	Blac_SF5_v8_9_ORF156905_fr4	N	N	N	N	mtylrfrisvlasfatasmfcctrrqscrfdftpstissamatnffiastrssvafvslcssdspsasvttvaksclyrgssmsckkatlssfssasavdvtrkssakrdsasfsfahdstfsksfttlvknisvf*
B. lactucae	Blac_SF5_v8_9_ORF156911_fr4	N	N	N	N	mfsaleivvtafffctpdanslksndtyvvilfssgfacpatfstsnscgmrsfsraisnanltfvwaslgsselksirvga*
B. lactucae	Blac_SF5_v8_9_ORF157065_fr5	N	N	N	N	mqlpilawiilinnlllliscndtprccalmqydtdgaervvcyqsrqlqpaernypvhdkellamkyalakfrvyllgdrpfivytdhaslrtsvnsphlsqritrwlsffaeynfcveykpgrlnvvadalsrrpdfesaarsnsesdptiatlttsipnfv*
B. lactucae	Blac_SF5_v8_9_ORF157150_fr2	N	N	N	N	msmvitfltccvvttnrsrgkytfnsfvsscfptiiptsargfydffsgsryavrelqnvtisamlgfstvrasigdarftfallglrfnl*
B. lactucae	Blac_SF5_v8_9_ORF157289_fr1	N	N	N	N	mflptpayhsliavilivgggerrwpakrvlqarsnssgsvggrpteskrflacrsrlpqqlscggkhsssdrpgyktntrifwslgltgtsaflspgvggfvadlatasglrlvsgrefkslskhngvlkrlwdilgngigrlgsgvllikptlhrlrhvi*
B. lactucae	Blac_SF5_v8_9_ORF157303_fr3	N	N	N	N	mqssrsfvswaledwrfallfsvagaaalasatapiaavlwkafvcainalscccccccecfknektdpyqtpeatraavvlgleprqelelepahlqrwrlaqehatlrrlphagvspdvvlslgscncslvtlkltfge*
B. lactucae	Blac_SF5_v8_9_ORF157335_fr5	N	N	N	N	msssnvddgtlivatvalsllictagsnsgrcerasattlsrpvytprrsyfprrktaispffasgvnclrpcvkthdpyi*
B. lactucae	Blac_SF5_v8_9_ORF157362_fr1	N	N	N	N	mpllwgvrhlllqlavtgtshlllsfkvtatsqrhrptqwyllrppiypeprplkfsssnattkgvvpssnpfgvesscddsmnednsgdvrmhhqdrigpigqfdkhttggnsmhrqersdakdhskcnvsvnvntnqserdsnalpfapeknplmlslgn*
B. lactucae	Blac_SF5_v8_9_ORF157550_fr6	N	N	N	N	mcllivlsvgysffesprpltgkrvpllswlkhtfhhtrlevlcrfmrrltscqlavychklsalcrtfgkhdylsssftipqspqagrslsmvgvlptiaclg*
B. lactucae	Blac_SF5_v8_10_ORF157945_fr3	N	N	N	N	mtptwtlkllssynfslifpilpnqvilkqkttcngalfasndnstsqptlitvkarcletlrtrrregrfykakgiacrv*
B. lactucae	Blac_SF5_v8_10_ORF158368_fr1	N	N	N	N	mcvvldcfsfryffslfapfaslfepsrpqnetslvlveyyaqvrdyaafpheqfvapdavyvasdgrqerffgtdlsflef*
B. lactucae	Blac_SF5_v8_10_ORF159339_fr1	N	N	N	N	mvciffwrasasscvlllapcvftrhiasshfvfarllvqcppflanfiqysstkvplspndsgsfslklincacnstssrgtlsysslveciaryavysfvvrlsfkiqvpislamaihssavvatvlnfhrsdhnargyllpaswtckslffwferatttwvyrktqhlkklqrntrssdgl*
B. lactucae	Blac_SF5_v8_10_ORF159683_fr5	N	N	N	N	mkfivfilltlkrtnsvnsdeaiadfdnnakilsiedinirennngltkedndisavrtgrtenknksagefllatdavvyfiqfyiadavdr*
B. lactucae	Blac_SF5_v8_10_ORF159685_fr6	N	N	N	N	mkllltlitmlkysasktlifvrtimvspkrimispqcapgalktktsqqenfcwlqmqwsisfsftllmrwtdrngtltkme*
B. lactucae	Blac_SF5_v8_10_ORF160105_fr4	N	N	N	N	mesnktsfrglafapllspcsayckhepraidlwlhahkrlscseavcshahvphwlacqtthrymrpvsfgnghcvvtiylvpgsrsiscpmsdalsagrrlstfsgnasrcipvnl*
B. lactucae	Blac_SF5_v8_10_ORF160282_fr5	N	N	N	N	mksllasmtlvffsamrlnletssahraldtsasrrlstesalssvfipinvdddssdgaeplpthqlaalplpnrrpslfnpafgtfvssistkrrnsmipgttngdstqkhdailqnssntstreqdeettkpplnffynhevqstpsklrrentshcvhdysspaveklhevisatrssicgqkfdrcelefsndyvklaiweeretrwkgsikyahmvrfwyvqpyiffisrlicvclcrvasfapvgrppyilllqldsirgrsdfasfydpifakvwednearkqissstfslvlrvessfdwllfrieyiafvryrtiwcrllf*
B. lactucae	Blac_SF5_v8_10_ORF160318_fr4	N	N	N	N	mafvlsfhwsiavfcnpgsaiikkrrlarnhhetvssirkevvnlvdsnvkpegacgtvdgdtaelleevleckqerlanppcllfldslrchrkkkftkllrhylecewkaryassaesgsthddrfdkdeatvtffdsesirllepnvsklmlfvtkpiyadvtvsafmkslrflckaiartvasicsctqhrssiifllv*
B. lactucae	Blac_SF5_v8_10_ORF160325_fr2	N	N	N	N	mvfiffwrasasscvlllapcvftrhiasshfvfarllvqcppflanfiqysstkvplspndsgsfslklincacnstssrgtlsysslveciaryavysfvvrlsfkiqvpvslamaihssavvatvlnfhrsdhnargyllpaswtckslffwferatttrvy*
B. lactucae	Blac_SF5_v8_10_ORF160604_fr3	N	N	N	N	mghqawngflldtaliadatgtsstmvlptakcrwtevhlalclvssscfehkvarcmfcnlsrisspfliiferldciisiciinalkcllifdfvrfigrnlillrcnffrccvfryt*
B. lactucae	Blac_SF5_v8_10_ORF160841_fr5	N	N	N	N	mfihserllrafllvwilpailslvsisaaykarpsklvscflrpktlaleiscsfqcdfalllssnafvfttkhllgleqinvprvldnlddlivirqaskqnheplivrdlvtdglh*
B. lactucae	Blac_SF5_v8_10_ORF160908_fr6	Y	Y	N	N	mlavhllllksnlkhivvvvckmyvqivtqvlfqlvkvalitdrqnkrfdarplrsnnlflyathrknfankrklsshrqielhcpkniifihfspvhnrlrmqtivkltfa*
B. lactucae	Blac_SF5_v8_10_ORF160940_fr4	N	N	N	N	mpqcvlkvfqllkvlfffsnnllvlgaqslylanknfalssnlrlqlllllrkqldhvlnnlksstqkafknatkcqvwstasrctvvleacsswt*
B. lactucae	Blac_SF5_v8_10_ORF160997_fr4	N	N	N	N	myssiagpwtvrrtwkfikltfvrflhlcesiscmqisrsvyslqakyhflgassvntacalipkrsrqsptgqfhsmsrdlesslv*
B. lactucae	Blac_SF5_v8_10_ORF161033_fr6	N	N	N	N	msllirklivsrltlirrlfcsprvvhfvrlayvvdlqrgvaftwsfttcirnilkareddttadvmaaardnnasttpstaaa*
B. lactucae	Blac_SF5_v8_10_ORF161377_fr3	N	N	Y	N	mfrplrhiavllrrillklsldslcrpflqnglvlvsrtkwhdvpvvsvinavssrnpfqawcpmplhhcascdekpsefiklswillrnpqralgt*
B. lactucae	Blac_SF5_v8_10_ORF161399_fr4	N	N	N	N	mtagslvpswlltlsapsvsvtrptrwyrrfigkhaplahvnrlqnvnriahldrdatslmakkgikyihslvsccrhntdrdhlt*
B. lactucae	Blac_SF5_v8_10_ORF161465_fr4	N	N	Y	N	mklnivflpavfaalvncisftdpderifggtiaeldkytyiaalhpdgvrsnltcagtliapqfvltsglcleytlvdvyvtlgskfrsnvgignyeairaveafrhpryilnpdtldyaydvailkletpstqqpaklpavdgssnrpgvmatalgwgemetgenanvlravdvqvitnkqcsriwstivdksficagngtnkginvgdwggplivkdvvvgsaslssnkndslhnlyarvshaldfihdildggstgdvtelltk*
B. lactucae	Blac_SF5_v8_10_ORF161658_fr5	N	N	N	N	mkvdnseitirllltlltmlkdstgktiiivkiimlflkrgmtspqrtdnktksesapvylltreagvrfaqdsiadavdrqkrnsdkneraeiisfnvni*
B. lactucae	Blac_SF5_v8_10_ORF161955_fr1	N	N	N	N	mlggkklivvlrsvircgrsasgtctavvqnpqhlaachppievpqllhedylchldlrvaailtarvlefdiaeaarsgvlandsyvdfvvlitiaadshsllllvllpppqlpcckriaslkqkrcirhqrvftcir*
B. lactucae	Blac_SF5_v8_10_ORF162032_fr5	N	N	N	N	mhfnfslllhlffdlqlsltfigvgsnahfiiktilkssitnlfhlfitqvfffkimlcfrqdhfryfinfelpliqyfecpiiinkfailiklsslkvkaiatplq*
B. lactucae	Blac_SF5_v8_10_ORF162119_fr3	N	N	N	N	msrqfglsalncwtvqalcadtvckseyswppiyrdvatkilltlvrmsfhakhgarkgsstcdlcheahrfsrdhkvtadaitghrcsqsd*
B. lactucae	Blac_SF5_v8_10_ORF162939_fr3	N	N	N	N	mntvinvcswtglfviqlaksrmcwayactsrlpclssrsseralnsalgcsnvclsrvlkassdpktygsrnfrpnaqvlarparfd*
B. lactucae	Blac_SF5_v8_10_ORF163601_fr3	N	N	N	N	mdgasynmtaillllsgfmlggpanlistaisadlgthesiqgnaealatvtgiidgtgsvgaaliqylvgylancqyvpkgcdfksphcvqvcswgpvfvllevgtllscvclaqllyhellflrnqhv*
B. lactucae	Blac_SF5_v8_10_ORF163644_fr1	N	N	N	N	mlpvtpftsvctcslvslcegihascpsclgvetirlleagtftspdfpacigsiqdmvsnltsnkvlgnsislsserlrvasralakfgpkclgespivslltlsmvpprrphsvdldvslhvsqgy*
B. lactucae	Blac_SF5_v8_10_ORF164286_fr6	N	N	N	N	mvngamymliislmlplyqhkppflercsseqyrgstmyssldivdgyyqllmrasdipltahpkqyalevvgnatrafntpaisivk*
B. lactucae	Blac_SF5_v8_10_ORF164673_fr3	Y	Y	N	N	mgssvrpclntvinvcswtgllviqltksrmcwayactsrlpclsfrsseralnsalggsnvclsrvlkassdpktygsrnlrpnaqvlarparfd*
B. lactucae	Blac_SF5_v8_10_ORF165524_fr4	N	N	N	N	mlatrvnnvccsivvvlvlsgvfatrrccseearniprtlvnrrltvptsipvahkssfqtgvrelfiptsrslqslfsttsldtsqdssaltssslefdpfletsidsslfesaivrvtilsplndqiyrlsstitikwlvslisgpdpkldtfrvdfkaennsfitiapnesipsvssatfdenttlytfqwklanttawlcttcvlqvcalnvtsvpndtlclrsdglsslfrssrapegtfqivqdvpscscglhhecfvlaafmigvaipvivlfvdcfvqiyrerqvfgllaprnepehlvvagypaksatcmervvligsilglcigtgvlaarinsnhfltemgaivelwmvtfaiavavglffystlmcivifsirsrlkwlherqaive…
B. lactucae	Blac_SF5_v8_10_ORF165747_fr1	N	N	N	N	miavrfssfepllflalirlqersttrdqltlrqhlavisiggrenqlgvvrfdivgfadaldcrkrdcwcldgylrpggghrhgryrrwvhgrhvpvffscrvdpslditn*
B. lactucae	Blac_SF5_v8_10_ORF166094_fr4	N	N	Y	N	makrlrlgswlaqcqlfaggsesrppddcgqkrnyeeklvqgqanlsqrivrewrppqmhsvhntcagynprrlpqllieaacpslrlcqynfsfellnfqa*
B. lactucae	Blac_SF5_v8_10_ORF166220_fr1	N	N	N	N	maagslvpswlltlrassvsmtrpirwfrrpigkhaplalvnrlqnvnrvthlnrdaspspgrrkgidipfnplrvvsttrteitpreawkpslt*
B. lactucae	Blac_SF5_v8_10_ORF166536_fr5	N	N	N	N	mkvcllfhfcptsvmsvhrisdgilhetdhcfcsqqevsrwigfifvfsatdshcgnvnlfiieciivlmnsvildaesfsilvlvsnnivvitefvhfnvykinigilridrsqclmsks*
B. lactucae	Blac_SF5_v8_10_ORF167725_fr2	N	N	N	N	mlkrkycgkriltlclpilltcvpngfsrplascplrltklyqlffsilensvvtvtrtfsyagacaflhtshlyleleviffwth*
B. lactucae	Blac_SF5_v8_10_ORF167958_fr6	N	N	N	N	mrvvldcfskckfislcslclclfsslqglkmkcrlfpsnnlrsfaitlvllrvihnllptflkvmeltyrtaenlsrspfhavagvvhtr*
B. lactucae	Blac_SF5_v8_10_ORF168864_fr3	Y	Y	N	N	mhililmtffvhsraeqgrsdvenyinvceqcsstnnlytnafkymlgaeeisflgcltgkrglradpakvkaivdwpvhknqrdlrewlglanylhklasftliwlghypisferi*
B. lactucae	Blac_SF5_v8_10_ORF169811_fr5	N	N	N	N	mrvvldcfskckfislcslclclfsslqglkmkcrlfpsnnlrnfaitlvllrvihnllptflkvmeltyrtaenlsrspyhavagvahtr*
B. lactucae	Blac_SF5_v8_11_ORF171392_fr3	N	N	N	N	mqrncwklfkmmcvvdlcgqrlsaasgilslsrtstrtlprsfccetslklptnlpsllrslklrlaklsklfamiikekgtrvvgckmqskym*
B. lactucae	Blac_SF5_v8_11_ORF171635_fr1	N	N	N	N	mspsavsltlktqllliafrllgkdtsshvlflisdsnsdshasfhllasldsiadlndvgasptesttyaqfnpsslidvskgdmslsdpsglcdglggvpfvkltrpwrfelggrdklssdcvlr*
B. lactucae	Blac_SF5_v8_11_ORF171965_fr4	N	N	N	N	mhrglrqtrhsfralvkapfllsvtprrasregahsnvapsghhspdsykygvrndsgepetgskcgcsgwlspqtpsnqatavsrdvnrcglkllqit*
B. lactucae	Blac_SF5_v8_11_ORF172052_fr3	N	N	N	N	mspsavsltlkthllliafrllgkdtssyvlflisdsnsdshasfhllaslnsiadlndvgtsstesttyaqfnssslidvskadmslsdpsglcdglggvpfvkltrpwrfelggrdklssdcvlr*
B. lactucae	Blac_SF5_v8_11_ORF172074_fr2	N	N	N	N	msycyvitgiywyilvvswsgraassptlpldstlvaytpacvqgvqtvqqesawsscllssplsssiaaplgrlqlfpaqsdsvcrcvwfscktpdswptqsrldclhtp*
B. lactucae	Blac_SF5_v8_11_ORF172242_fr3	N	N	N	N	mnplavsltlkthllliafrllgkdtsshvlflisdsnsdshasfhllasldsiadlndvgtsptestmyaqfnssslidvskadmslsdpsgpl*
B. lactucae	Blac_SF5_v8_11_ORF172496_fr3	N	N	N	N	mspsavsltlkthllliafrllgkdtsshvlflisdsnsdshasfhllaslnsiadlndvgtsptesttcpqfnssslidvskadmslsdpsglcdglggvpfvkltrpwrfelggrdklssdcvlr*
B. lactucae	Blac_SF5_v8_11_ORF172902_fr6	N	N	N	N	mpsdallglivpmllysiaeifeklvnlstgasgetartpddgtvfkvkrrerampdevlhatiaakvatrkrfiasiiqc*
B. lactucae	Blac_SF5_v8_11_ORF172925_fr5	N	N	N	N	mftmsqmavfvaafmqtvtshssyselipngenilkplghtetaytgfgqlfsdegtdwsnvcnmtwpggsvtcgealgdpccrwkngvpdytltepsldgticatssdassgdssaatygpdttestvatkespiqtditfssdavtdsseycg*
B. lactucae	Blac_SF5_v8_11_ORF172966_fr3	N	N	N	N	mpcvlvpwiylktlfracqcvrhgsaanwpstptaaarsgrvptiryirqptafrygipaivslclhppshrlpvctsntgndviv*
B. lactucae	Blac_SF5_v8_11_ORF173202_fr6	N	N	N	N	mrpgrehlnspveslapsllmpllilslsdglrrsmalclgrgpplskheclkllqlsnmllrrttqepgqglftkslrhkpchllmmfgevgemslinieahphvhtqrcgsceglqvlpylggrvvmrprst*
B. lactucae	Blac_SF5_v8_11_ORF173585_fr4	N	N	N	N	mptivareflclceliavagtekqnmprfgriyrcrlknysstlcvahelapgttrlrvharelttahfrgiitrnlpyc*
B. lactucae	Blac_SF5_v8_11_ORF174149_fr2	N	N	N	N	mlgsiftlatflrvwisavafpspflvskkfpltfspsrprigesetrlaksrtyrnrscfaaaghlvlpslenyfrhhrtdrlfsaga*
B. lactucae	Blac_SF5_v8_11_ORF174174_fr6	N	N	N	N	mllvvlvcipysvvrfiqasqvwedetkflieaffrhrrytckrakdvkplfqawkdrtecasieprsgltkmdafreqfrkrtivgarcklhrlsrgaglpclswglmpmlf*
B. lactucae	Blac_SF5_v8_11_ORF174176_fr3	N	Y	N	N	mhkqllvatvvasleimcswiimpscrcwepweleraalplgavarlckcrsckifckiwgclrapsqqfrllphlpchrlrrritevvarplqprrprstntmlqawkwmrwmrmscfa*
B. lactucae	Blac_SF5_v8_11_ORF174471_fr6	N	N	N	N	mikkrkmhtsfclcataswayarsslsirwelayasnllniiiafvssnclkspvllfdratnrahrseikkfnvwnrraeihilrnvlfrlrltstrcslivfm*
B. lactucae	Blac_SF5_v8_11_ORF174559_fr2	N	N	N	N	mhprsgislatnihllrfafnlclrisvrtfrkraydvlqhrifrsrlcyerrrlkiarckiphrsqrpfkavfvraisstelidwlhic*
B. lactucae	Blac_SF5_v8_11_ORF174792_fr5	N	N	N	N	msrhriwlhfmtwvarinvsrlkpcvfrkcrclarknaffheghpsasngqrvdcanrlddavcngqklpkcypfllstlgvlkgtvnqlnkvitsttrvwftfvtnpcvchahrcihierdda*
B. lactucae	Blac_SF5_v8_11_ORF174806_fr5	N	N	N	N	mlwkwlvisqglsvapptisrcvtnllrsmrdfapscfddvfihsramngksdveghrthvqkiftlirkhklyanfkm*
B. lactucae	Blac_SF5_v8_11_ORF174836_fr1	N	N	N	N	mmflfllnflaklyillqsrsrsqpkvvlvslstryfdsidytvrppihggvlticiqitkkqlkmspqtirrllirpnvqtvsfaecvhsftsrsellpmaefainnwcmhqrilhhfl*
B. lactucae	Blac_SF5_v8_11_ORF174914_fr2	N	N	N	N	mrilwgvrhlllpfevtgtsrrhrpiqwvysedpgspratsvkptgvnvttkevmtkfffyispdpfgechlvtmitlmmsdaspgtk*
B. lactucae	Blac_SF5_v8_11_ORF175284_fr2	N	N	N	N	mpryiktmlpicsitlylkvasdsaavghlaptahlqfpnpqwsmqnsrvshagschhtsgmesscwaslhqhgpwhnsepsfgracriktdnvyisqlhgsgi*
B. lactucae	Blac_SF5_v8_11_ORF175427_fr3	N	N	N	N	mplvvlicrvlvlrvtttfdwesgavalsrkhplqphqaldsvpvlatldflsaryllsqdfssvqdygthdylslpfslpqsprag*
B. lactucae	Blac_SF5_v8_11_ORF175573_fr4	N	N	N	N	mkkknnfalisilnlgrwhshialpvsvlnknviynnftvwviphpgitwlnkfmlknfhryysraiylgkeiaarsryrrktssykaclftllscasgrlhylkserl*
B. lactucae	Blac_SF5_v8_11_ORF175938_fr1	N	N	N	N	mrpgrehlnspieslalrllmrqlllslsdglcrsmalclgrgpplseheclkllqlsnmllkgttqepsqglftqflpppddarrgggnepnry*
B. lactucae	Blac_SF5_v8_11_ORF176866_fr5	N	N	N	N	mkvfkrvcllsgmtctldklcsleralttvhfstrtlkvsslsskvllpilvhsvrmlpklitkechplpayicttdaekrhr*
B. lactucae	Blac_SF5_v8_11_ORF177269_fr3	N	N	N	N	mayafacaplsalliplvmllligfvifppaaafnhsaispaardnsaapsaavraaagdallslaadvpsavvssspatlnvagargdtplecdsslevd*
B. lactucae	Blac_SF5_v8_11_ORF177823_fr3	N	N	N	N	mcikltsvrllhlcesisctqisrsgyslqakyhflgassenivcpdlekikaitnwpvsvdvkglrkflglaaylhkyfrvmprwqfislvs*
B. lactucae	Blac_SF5_v8_11_ORF177938_fr6	N	N	N	N	mralsatllwlfahrrsesyvgrltpsygpllldryricrsqtrqwsllhdtvlrarfeldlmsssfilrqlawncfre*
B. lactucae	Blac_SF5_v8_11_ORF178374_fr4	N	Y	N	N	msstkvddgtlvvsvatvrllsllvctadsksgrrdnallvyirrrsytprkrlatspffardvgclrpcimthgpyir*
B. lactucae	Blac_SF5_v8_11_ORF178643_fr1	N	N	N	N	mislywiwmtnfmsswitmtqkvrvmhklvflkcvdacllfsnwpsddvlerpqrcefpssecgglivvrsfarlhrtsv*
B. lactucae	Blac_SF5_v8_11_ORF178856_fr2	N	N	N	N	mmspydlilgmpwlascqpwpdwrrctaanntqdtgkdvllreayatesrpnrsqvtcginrcvinllrsardfapiycvdvfahsrakn*
B. lactucae	Blac_SF5_v8_11_ORF178972_fr1	N	N	N	N	mtagslapswlltltassvsmtrpirwfrrpigkhaplapvnrlqnvnrvthlnrdaspspgrrkgidipfyplrvvyttrtgitpreawksslt*
B. lactucae	Blac_SF5_v8_11_ORF179478_fr4	N	Y	N	N	mvmkstlvsfaialvlmrdeqelrkrffarachsppsldlkspsnkvsvhgwhkpfakngvclveacteflmtnstigknslqhleewkyprsisssrirfarsa*
B. lactucae	Blac_SF5_v8_11_ORF181176_fr4	N	N	N	N	mlvaspismgcqlysllrtvlaryactvqqcateattdsngllevsksgphvwhatqpqvldkarrlcrqtkqngafssvqtsitgkeaallfldhvyrlygmsesivsdrdprltsafwrpvfemigsklhmstehhletdghteranravanvsrtiatpk*
B. lactucae	Blac_SF5_v8_11_ORF181645_fr4	N	N	N	N	msppplpllsfppwsagllllfespaaalsllalvlppsrilssiakrssssssisstsmlatscsccvdavvaaaelppplcda*
B. lactucae	Blac_SF5_v8_11_ORF182126_fr3	N	N	N	N	mfilpflleirfcrsmastmesctkrntaflasrkspadsffsvrptrtaetsislilrvlsfsliilffyaesiktsllksviallllltlstpmlmk*
B. lactucae	Blac_SF5_v8_11_ORF182800_fr1	N	N	N	N	mksynafaasafivaatidsgvamesyleklpngakfakelghvggdsskltdfasnflaksltwdksfcgetfpgstmtngeafgdpccmwtpggpktpdfavaaftttpgeptvcanagssesppdektsasdesagnnptqfdpavpdttdstttestsygapspdvstppapetidplptsgggcavkgarklrq*
B. lactucae	Blac_SF5_v8_11_ORF182876_fr3	N	N	N	N	mlamnrlrvatlaamvacntssgialsrlltlntvpssgvlavspdapvdkftsfsnisaieynsigtinpnsasdgieqknsnvvkemksagsgysfvgnskpfttlsmedeitnnsaasatkrslksssggtksstdqvtsssakhsisfgssggdpvrdndvlkgaqsssgdvtqgvrpfnddekqeesdddasakwtnaqreaakvarhkaqeqrkaqreamkkewrklkaqqkaerkaakeraksetsatqnavassnstdalke*
B. lactucae	Blac_SF5_v8_11_ORF182987_fr3	N	N	N	N	mtagslvlswlltlwassvsmtrpirwmrmsigkhaplahvnrsqkvnriarldrdvspspgrrkeidipfyslrvvnttrtgiitseawkfclt*
B. lactucae	Blac_SF5_v8_11_ORF184393_fr4	N	N	N	N	mpcvlvpwiylktlfsacqcvghgsaanwpctptaaarsgrvptiryirqptafrygipaivllclhppsymdlvslspgscgvltgllfsmlnlvkislanlvrrivspdrrvlldlnskkelklaqirhfkslaecllvflkhlagiagqd*
B. lactucae	Blac_SF5_v8_11_ORF184436_fr3	N	N	N	N	mhyecnqipiffaflilttikmatnksvrvgretaklaagrisaavskanvsvdanastagemspptpiggdwgmssvddiaddgdkspaapivgdwskspaspdslanekaagspgaesvnplgsivtik*
B. lactucae	Blac_SF5_v8_12_ORF184638_fr4	N	N	N	N	mpmkllltslatnllwrtpglrrssrlfvmctlvfirdfflvccmlgwrrtsfeaqsrglfqtpkptrprrgrlktlsplsiqsqtan*
B. lactucae	Blac_SF5_v8_12_ORF185025_fr4	N	N	Y	N	mpshhpivrckfwksftvilwshvdadvqrealfchfiddkshfckvylfvvyaetrtgkrvktirndnggeynsrdkakfcsdrgimqiftppttpqltgspsg*
B. lactucae	Blac_SF5_v8_12_ORF185196_fr5	N	N	N	N	mllvvilaapvdivgpasttiaaaswalvlsflfgpapfcrlpqfsavravvlftldterlgrvfsldycslctspldmlvskhladvp*
B. lactucae	Blac_SF5_v8_12_ORF185281_fr6	N	N	N	N	mnsstivptpliaamlpsttatppssrtirlanfalslhmwcvaslstatsrtcscpssfhipakkqmppdrsrwhhrcfstvycrfrvlgrcaas*
B. lactucae	Blac_SF5_v8_12_ORF185539_fr5	N	N	N	N	mqrkyiispkltnhllslslldtlldillgyiqfsqsdfttwrshlevdhinlcgticcavackgslscyiddhrwllvclvqhp*
B. lactucae	Blac_SF5_v8_12_ORF185641_fr4	N	N	N	N	mqrncwklftvmcvdlcsqqllaasdtlsllrmstrtllryfccetslksstnllcllnllklrlamlsklfaaimvantrrakwpssvngvvsskssrrlifrs*
B. lactucae	Blac_SF5_v8_12_ORF186329_fr2	Y	Y	N	N	mcaitvhvsfitkiilfcklsstlhcsrhllkrrrllrccatlgnawtagaqrlsrlkipninyriilhsafnkgkstkipltnaerrntpvllyndqnapgyslyihgkplrta*
B. lactucae	Blac_SF5_v8_12_ORF186570_fr1	N	Y	N	N	mqtnmeekifvhlirlmrlvllstvnlpkrvvtnvgsskllpkfigpfrvlhrrgnaytielpcrmrthptfyvgrlrpyhqyaissedgsdhpfqeslkdscdcepdshv*
B. lactucae	Blac_SF5_v8_12_ORF186587_fr2	N	N	N	N	mtagilfpswlqtlrassvimtrpirwfkrpigkhaplapvnqlqnvnriphlnrdarpspgrrkgigipfyplrvinsrrtgittgeackpslt*
B. lactucae	Blac_SF5_v8_12_ORF186727_fr5	N	N	N	N	maliparrtfalkkifismlfltidgivattseikarlckpgthlfamsktldaksgfkglmrfaslkneilpmqdlnctgrlmrqdfhtslgmipvcsvsttrng*
B. lactucae	Blac_SF5_v8_12_ORF187269_fr3	N	N	N	N	mswsaflplaefalnnavhastgltlfflnsarlprvptllasgrptapcgstldvdegvkqrssaahgilsailitrskaksavliprgvacpvismdcvdty*
B. lactucae	Blac_SF5_v8_12_ORF187333_fr3	N	N	N	N	mamslpmwtsrllslrtllsqtrahltfkrntsinsvdtifsffkkviciyfeifsscmcvvvkrkyhlpllprlrrhcldiartwttwdvakaflp*
B. lactucae	Blac_SF5_v8_12_ORF187714_fr3	N	N	N	N	mrlpwgisdlllpfevtgmchlllplqvtmtsqqcylsvngsdpingffhilmrvqdipftavitcygsgelcqrelimplqhstdw*
B. lactucae	Blac_SF5_v8_12_ORF187835_fr5	N	N	N	N	miyiffvaisltiamskactlengvlnlavlredsrrelfsildsigkdiclvldpelngplnhvlvdgtavlknhgvkdfhafgktvktscefvlflirpsvravryvakyvrdlgadksasfkkrfhlyyvsrrtlvcdevlkkegvfgsisvgeykldlipfdddvltleldacfkefyvdgdktnlhtvaasliklqtvfgmfahikykgtmakviyqmmahfrreqevagspigvldpeidtvvlidrkvdlvtpmcspmtyeglldeilgithgfitvdaeliadddgpnssnngsrsgqvsvplnsndklyaevrdyhverlgvnlqqqareirerydefrknrdasiseirefvkripglkqnyqslqqhinlaelikkttdskrfrdlkd…
B. lactucae	Blac_SF5_v8_12_ORF187872_fr6	N	N	N	N	meraykangwvkgctnvllyrrllavlvdagqklltnevkqffttsnaatnnnniwrrnkrhvnaqigkvmgncfphwiiirdasqltavnartlsygarsnhalntvsmertdalktglnilrsrwhdnvatfrmhesvdgiavcahtdsntsahcyvngatditvttvryfvksrgiyvciegnrgarkralkrthnvhvapirfwraryvavcwrffvkvhgakrrntnrvefallqpsensanclgrcrrihlklf*
B. lactucae	Blac_SF5_v8_12_ORF188288_fr1	N	N	Y	N	mlinvllnlqlwkkaladtlqkiqnerqcvspdrsqltsladvvqavaafdhkghirmnfderhsengikdpsdelkrcddhlnrteqstkqstehgkfhvpplsvcimvvgthgdvqpfiaiakklisdghrvrlathavyrdfvtshgiefyplagdpkelsaymvktgghliplnletlqkdvprniqmieeilfstwpavsepdpngggpgvvgkkfraqaiisnpvtyghihvaerlgvplhimfpqpwvptvafphplsnilytgkaktvnylsykmvdllmwqgtqkmvnafrsdtlqlskirerdggrnilldleiphaflwsprlvpkpedwsdiydvvgtiqlngltssytpspkleaflndgpkpifvgfgsmilqnpkdvtkmiiea…
B. lactucae	Blac_SF5_v8_12_ORF189128_fr1	N	N	N	N	mvcllillirsseiacqcsflrarfgftmvaiddsiafspacsceressgpsssawtkkfsvtifcfrapsrgpffsflkyfe*
B. lactucae	Blac_SF5_v8_12_ORF190065_fr5	N	N	N	N	mlcvwlfmpqwlsnapatfdrlvtqhfrphrgytqtysgdifvhsradqgrsdmqnhldhlrlvvecmrtnelyanaskcifgaeeipy*
B. lactucae	Blac_SF5_v8_12_ORF190597_fr2	N	N	N	N	mrpgreqlnslvmslapsllmpqlilsppppqhgsvprtrlsavrarmpqtapteqhvaqedylrslaracspspcamwsatsr*
B. lactucae	Blac_SF5_v8_12_ORF190697_fr6	N	N	N	N	mksfsssmsiastsisfaslltsigeehepemvslvrvhpppnledpfnwvgmrgwrkpftkngvcvvdactellmanstigknsfqfvydwt*
B. lactucae	Blac_SF5_v8_12_ORF191125_fr1	N	N	N	N	mtagslvpswlltlrassvsitrpsrwfrrpigkhaplalvnrlqnvnrvthlnrdaspspgrrkgidipfyplrvvnairtgitpreawkpsltgcnlyiapvrvlfsnltrfafsf*
B. lactucae	Blac_SF5_v8_12_ORF191220_fr5	N	N	N	N	mrslsfsmsfsstltslaslifstrdehepelvlllrvhpplkledpsnwvgkrgwrkpftkngvcvvdactellmanstigknslqfgydwt*
B. lactucae	Blac_SF5_v8_12_ORF192090_fr1	N	N	N	N	mllvniilviietyteivavnndvctykppltqsvskpligkfrsrlevnfminsfsnwrsrirssvrktvfaylpllgtlgcagdlpildf*
B. lactucae	Blac_SF5_v8_12_ORF192880_fr2	N	N	N	N	mtagslvtswlltlrassvsmtrpirwfrrpigkyaplalvdrlqnvngiahlnrdaspsprrrkgidillpssscqhntdrdhpt*
B. lactucae	Blac_SF5_v8_12_ORF193094_fr5	N	N	N	N	mgehlcshmliklsahailplaslpvptgwsetictyfvfnlpnilegntgtvvfvdqlsnmdhlaavsrtfmaevkqsclkiafftttvc*
B. lactucae	Blac_SF5_v8_12_ORF193371_fr3	N	N	N	N	maliparkffalkkifismlflsidglvatiseiksrlckpgarsfamsktldakpgfknfmrialslrnelqpmqsincigchvrlgfhasrgvipvrvv*
B. lactucae	Blac_SF5_v8_12_ORF194091_fr4	N	N	N	N	mlvwslqkilialhscptssealqtiarlghvfpqileiinvcnrlsersednklpillkvvltrgvrnapsilkkrapkeeadaittrs*
B. lactucae	Blac_SF5_v8_12_ORF194270_fr5	N	N	N	N	mevkwtlalmvvaaiflcsgnlciiaskvgglvpyssitvtflievlklasmlgaivvtktsipgplqlkksyfyavpallnavegnltyivlryvdaatvsvlwnlkilltailfryvlkqplselhvlaiillilgvltsqsdrfrqigsnasddsqslvfglsialigltlsscasvfaewalkrqadcpflwqsvqmygfgvlfnalglmlvdgnrllsggffygyscwtvvivvvnsiggifmacilkyldniacvyshsmammfttllsiiffsfspslefacglgilvismylyhhplaqvvrekeasvsdtsseeaespsvavsslqlqnlreykevpshtrvhvkdis*
B. lactucae	Blac_SF5_v8_12_ORF194589_fr2	N	N	N	N	mravlthtersflsvllychaptlfcislltipnkhasgckknmhgvqynsnitvkclsvvevssyrpprvsidprtsgpsfsa*
B. lactucae	Blac_SF5_v8_12_ORF194651_fr2	N	N	N	N	mlgharrrrstllkhlfssaaiadavltrefiyaslyakeagyfttqhrevlhtpaqgidfgnlwgageyrsvlaqlykespeawltpveifaphyshalarymlnspflrqelvifeigggsgsnalhilnylkehmpdvyartkytlieispvmakrqhkcvttvhphqctvinqdiltfadthapvsshcfflalevldnlphdkvtikngkwfetvvkmqsdvgipvleeairplndmlirqtlhyfgcelplhvsyknksglaqrvrhmlgkespaltsafiptgamqllntlrsafpqhhliaadfdslpapnlnelsdvkaikhplsptatsagalfagnaplvaskvtgaiisrvdtskmtllmclfslacvcrcdarprhissarwdrry…
B. lactucae	Blac_SF5_v8_12_ORF194773_fr3	N	N	N	N	mysaafswimcplmlttpgyliihraraastsgyqtarcrlewraasllaatnrsaerfrpllivpilqhpptqslpgeartslllhadrlaedvsegtviatmlngsr*
B. lactucae	Blac_SF5_v8_12_ORF194975_fr6	Y	Y	N	N	mlrccllfslalglsnaavvripiikrnddefvssllrdlraahrptiwgpaanlpietqiitvkdtasvvirdfqnaqyygsisigtppqpfsvvfdtgssnlwvpnrkfgshrvydhdhsssykpngttfditygsgpvsgylsqdvlqlgkltvpdqffaevnvtkglgpayylgkfdglfglafdticvdhlktpfhrmiqqglldepifafylgdkkdgeltfggvdkahyqgeieyvnvtsatywsvqldalvikgqkftdvnkaiidsgtsllagpkdqvaklaklvgahkfilgeyiiscsgeapditfvlsgktftltkadytlksgpiclfafmgidipapagplwilgdvfmrkhytvfdwgtnsrkprigfalat*
B. lactucae	Blac_SF5_v8_12_ORF195373_fr6	N	N	Y	N	msrvefvhllflqrsvgfvllgvdestlpeqqpeslgvvraaarrvrsidhrvecaikvtpeedrpwfvgeqftqhveqrfslrqlgrritidyhdlsvveqdpdgqsnalssrtlgpa*
B. lactucae	Blac_SF5_v8_12_ORF195609_fr1	N	N	N	N	mypsiaelwterrtwkfmkltfvrflhlcksvsctqisrnvyslqakyhflgassvntacaliprrsrqlptgqfqslsrdserllgycrtctstpaimpr*
B. lactucae	Blac_SF5_v8_12_ORF195715_fr4	N	N	Y	N	mssklllimsarcsaktaalyfnyipktlsvpesrplislrkqlrdrseiwylrwaclyirsdgnslivvkltfkvgsdhmvsraftedklinslpnadlkigipwpssivmheealrvsirtvlnilteslccsilltfwsvkafacclhtcriswqtslllarrfawsslwyafdlsp*
B. lactucae	Blac_SF5_v8_12_ORF195778_fr2	N	N	N	N	mpptvvtgtvgfdrclaflmpslvinacpcpcaapstpppcslrfissyssrettsfhdsdsdldsnavmrnandslsfarsvmtrsssltrvptasscsasvlevdvlkhvitfvyrrreeapt*
B. lactucae	Blac_SF5_v8_12_ORF196557_fr5	Y	Y	N	N	mklgssslllalvttcfgkftvksrtrslilnertfalpclsafrflrstalamefctkngllilelaeislltresiirfsyriplltqwtvrtrltikvqs*
B. lactucae	Blac_SF5_v8_12_ORF197283_fr2	N	N	N	N	mscliiilnsdfvlatvapptvesvfhklcvaankhtttlyffksirflmlrvankstahrpsvklaafffgnrnkcmvsknlqirqhrfssspnfvr*
B. lactucae	Blac_SF5_v8_12_ORF197549_fr2	N	N	Y	N	mitkssmltgapaasscsacvlsllmlfrtpspssiivvkkrrrrkslfarilfskcpssldqascaplddrtsgscessiarqiiasalrdlplkvagsnafvqcfsfisplpasasppapsvs*
B. lactucae	Blac_SF5_v8_12_ORF197841_fr2	N	N	N	N	msigvssalispvsatgvvfeavraskaasapsmpdfmavcvpliftpfknpaehpinpppgnvslgiawyppsfkhrapycthsppsknfriagwvlnc*
B. lactucae	Blac_SF5_v8_13_ORF198392_fr2	N	N	N	N	mvvctyklrsfivllkmlriclqsvfetslsnqyctqmfsksqngaesrknepriivghcessstscnftsnvfnktaydkirnyidt*
B. lactucae	Blac_SF5_v8_13_ORF198765_fr4	N	N	N	N	miqmslvlvwgarmptvrvarlagqfakprssdidvvqgeqvpsfrgdningydptqripdpnrlvegyfhsaatlnygrvlinagfadihdagtwdldfvqtssrreeyqhmvneitnslhfvhmcgvgadsvglktvdlfvsheglelayeetmtrnikgkyynvgteflwigdrtrqldhahveyfrgienpigikvsssmavddlvplirllwknpdanpgkitlitrygckkvaewlpkhievvkaahlnviwscdpchgntivadngyktrrfdeifkeleqtlaihreagsilggvhfeltgenvteciggpqgldeqdlplrytsycdprlnysqsmelafllaknlsthydlaplnensrnrkrlmeigdpskrlrayhkn*
B. lactucae	Blac_SF5_v8_13_ORF198890_fr5	N	N	N	N	mvckfiiallivafqkplvtfagflfqplyknpdielaivmiacpclmnalqfwiqdnflkkdvrdesfivaqaplsptqlfknngtlptlntptdeestelsleiiasstlqndtlgnknvqtdlhsv*
B. lactucae	Blac_SF5_v8_13_ORF199056_fr4	N	N	N	N	mssfsflisasisfavrtffrastsfssssckfahssnclltaassmatsisviflsnsfgpmspngwsksrlrtryprtifciriaqscwircsarmcwylimatrmrridktryalcrrc*
B. lactucae	Blac_SF5_v8_13_ORF199460_fr5	N	N	N	N	mrrtvlnlarsmtlasrvslsfcddavecassihlnrtptssnkkrtspmelhtkellfsvilcflgsacsvyhdpqktclrrtvkstl*
B. lactucae	Blac_SF5_v8_13_ORF200164_fr1	N	N	N	N	miftfaavmdmstikvllvlaatwgvpanhgdipnayvkadkepgpkscfnvpqsmelgteilreigrqrqttscieitrmfvqletnrasvepihtskiersrvsamhpryvsfletrqylycycrcmsrgssgysdnlkgct*
B. lactucae	Blac_SF5_v8_13_ORF200223_fr1	N	N	N	N	mtwsmlllvlidfaassasisfltasatcdplyekrnsitgqcdcregfsgfgcrmcatsaeltstsdsdvcsatfgddyscvtglnyddhaafktygctlssdlqtlfpdgamdvhcdrdergiancsavvfkatesvrsvhtiecnithcafatgnasgecaqidckcgpqcsamtkvlvestlsgkpatidvtkksqlaivikgspiplsatctasacertggdgssasgsgtsgsdsssieglwiaiavcgivavtlivcqcasswcatantrhsqdenveasllkltsfsanvlefrnvscyadsideigktfnepkqilhkvsgrvvrgevlgllgpsgsgkttllnalsamdngrslyvgelllngkrlskdyrrvaacvqqydllyptltv…
B. lactucae	Blac_SF5_v8_13_ORF200330_fr2	N	N	N	N	mvlldilsmitsflgigvcagtvaalsllnactirhppvafrkqkvgelcgevdsltwpafyrsikklsiastcsrgsghcfmtqhfepglssiscrvplslgnshgnasantslnsiksl*
B. lactucae	Blac_SF5_v8_13_ORF200928_fr5	N	N	N	N	marpltkllkidvvwlwtlsqrmarwllfcaeyhftvaykpgkqnvladtlsrrldygfahvvnlklsvfelickayvqdpgfnkvvealrayseaikqtkrqqthlsfvhndeglrhrilyeahdtpnsenlrrkktytsvardfwwyvktcetcqrlstlpfseaalqslpsqrtvgaq*
B. lactucae	Blac_SF5_v8_13_ORF200948_fr6	N	N	N	N	mfhttiirmimvhaqaapsdavygsvfpqnvshddhphdhrphdpsrqigrldmppsdpcrkpvssegvvtpqtnamnhggiirslqpllghdgeryfhvenfvghs*
B. lactucae	Blac_SF5_v8_13_ORF201098_fr2	N	N	N	N	merlrffldgfaflvssfssssflsvskpflttsgtsadsdtclikffitgdlkftawtaattsrtsvscalwsskvrqnlti*
B. lactucae	Blac_SF5_v8_13_ORF201184_fr1	N	N	N	N	mplykaafstilpiwlrtkiralldflltstlsgctplsaqrfsfflnskilafftsnlqsssgesaclmkrsinsqiq*
B. lactucae	Blac_SF5_v8_13_ORF201352_fr4	N	N	N	N	mrwhflefwrwlvmkhrflyfwewlvirrqfrnllryicrhlgwfprcpknrssssvpigasectrslvtkllpsfrasdsstvlanvfvieiatlssak*
B. lactucae	Blac_SF5_v8_13_ORF201521_fr4	N	N	N	N	mpflaksqmnltrmstclalamlsshssslitawlsinigigsatsnrssrksprspsnsrptceagknyasivesetpacflhihwiiapsivitppvidflsllsaakstslhlsilnwlflvsliliqa*
B. lactucae	Blac_SF5_v8_13_ORF201553_fr4	N	N	N	N	msfsrpaallfvfffrvvvlppaaapsasyfafsessrctrlnclfcafarvstfltwcvttttlsfgmyilypfisslrpmisaglphsp*
B. lactucae	Blac_SF5_v8_13_ORF201570_fr2	N	N	N	N	mvvrilflrpwwsaycfcdhggphivfaclvlihkalslahalsikhacdtakrsvigrcsqyrnivivgstgischdsilalvgvvattdsyttrhnvpldlg*
B. lactucae	Blac_SF5_v8_13_ORF201656_fr1	N	N	N	N	maliparrtfalrkifismlfssidgivatiseiksrlckpgarslamsktldakpgfkdltrfalslrnklqpvqgincigchvrqdfryiclic*
B. lactucae	Blac_SF5_v8_13_ORF201723_fr2	N	N	N	N	mhvtvvgvvfllslvvtgwasviwvltpcffiaalplpsfiqskcfyrrvtrfmcvellsnlslnviqslvqsmgmdgsssaaawcvkkinllffdte*
B. lactucae	Blac_SF5_v8_13_ORF202710_fr2	N	N	N	N	mhhckcriwlrrmyawliaeskqqliiieiedyyaavpigavhstcwsrsndlwvmsptrffcvkvldvafqiasmfrdfgtscllaiiadayaffviispshfw*
B. lactucae	Blac_SF5_v8_13_ORF202855_fr1	N	N	N	N	msspicmvavsrcllcsglalitptaraerpcvvsyalirsanarpvmqsstmsmsslsrpnnlsrtqppatrktaplaagweatfsknakrfssacvrltlhsnalgmarrgasdrcfllgleeaaakrfaivqvlrsvlkkttvlvaillfnq*
B. lactucae	Blac_SF5_v8_13_ORF203240_fr2	N	N	N	N	mlhvvsmvnllfsvlkllqtsfyakflkklensftrylffcyaktntsrhsdsswcsqscrkffcdtcrvhdrnawlal*
B. lactucae	Blac_SF5_v8_13_ORF203242_fr3	N	Y	N	N	mqkqtllaiatalgarkavansfailvecttgthglrcsvlkiaavspfalatykivtdfqrvsllflmcallvplastvfiqlsktckrlfatrav*
B. lactucae	Blac_SF5_v8_13_ORF203277_fr2	N	N	N	N	mswflkylfhffrpcprcgafdltlthiwvtlklkrkvdlplvttllsckwfvslwvgelplallyevwdamlrqddgsilhllvalhffhlaiekiqlymvrmmkysndqs*
B. lactucae	Blac_SF5_v8_13_ORF203410_fr1	N	N	N	N	mqlyssilvvimsptvsqerptdccpyvlllgtdhipgtyvaiklvtsqiaklnyslsqsssilvrclgyfrgfvipnvriqgrheh*
B. lactucae	Blac_SF5_v8_13_ORF203701_fr3	N	N	N	N	mhwhticlsactqallanglngfpyptdpaphdygqkwhrnksvhnldegetvvtrrlnvagalgspcgitsyshnmplgvliavsgislarmsnw*
B. lactucae	Blac_SF5_v8_13_ORF203891_fr5	N	N	N	N	maflclliiskrwyvllqsrsrpqpkavhvtlltryfdsmgylviwsqietlhsqrnfvkmvfksleiqlkyqlliilkqmvrktvrivflkrcfadtsthyelervlpmeefainnsvhastkhppffvkglrhlrihtlfesdsyskggthssk*
B. lactucae	Blac_SF5_v8_13_ORF203916_fr5	N	N	N	N	mcrlirvfekvvfllwrhglhplssmdmasptrgkvtlplwvnvaacsvlrlqsgfrtdhgkhpacqarprslcfahfvrmlpklgtknyhptpaci*
B. lactucae	Blac_SF5_v8_13_ORF204485_fr5	N	Y	N	N	mlrgtrimrvvsltlrvlfmvgevdrlkvfyphrlphpidarfivgvtagllrrpgvcflslpfsypslhelgsnwrrltpr*
B. lactucae	Blac_SF5_v8_13_ORF204527_fr2	N	N	Y	N	mikmqqfagvmrplflrlshavcsshfqvsqralylwnnealvrlvsarraeilplifgalyrncenhwhstvqtltynvlklfmemdsqlfdqcsaqfeeregrydaqwt*
B. lactucae	Blac_SF5_v8_13_ORF205037_fr5	N	N	N	N	msvtatclmpvlcscnlvgcifnlhfslafcipfiegnefehnyfslrevalgraflfdmklitwstviffraqfyavpvirprwnnstssqllls*
B. lactucae	Blac_SF5_v8_13_ORF205242_fr5	N	N	N	N	mlfslaalsisaalsgfcmlrltdcsdlllrkgrtnvsyglvgekafgklgrvavntslvlsqtgfccsylifveknigevilaafgierttasssltlillqillytplswvrrieyfaltnlvadllilfgiayiisytvetlhdappnsatwenfnptswamllgtavycfegiglvlpiydamdddikhkfprilsftmlflvtlfsvfaglvyaafgqntqsvvtlnlpsaqvsiatmtvqityslalvftyplmlypvvkilegyffpefrrkgywrwekngfrfalvcltaviayygkdeldnfvaliggfcsvplafiypclfhskllnqgrflnntviaigiftmvfatyqaastwk*
B. lactucae	Blac_SF5_v8_13_ORF206138_fr2	N	N	N	N	mgkaswklilyaavismatvaftvmgqcvlraplkrgvsrrlpevataelaakgenwvlhaaddlskalhwkrlsfditvpdpifhwpnlpdeitdlslkihiqtfmtlntqlapkigtdnvnaavvdlllqkyskeslckfvdvklatrdmeskelvrmidsivkgmidmwraqglsifdvarwmqpvkpslensviaiefplalltkfagkdhsviaalfdhfgldltktsrsigvpnldkkvveyqnmeldalasqlkirkglrrefdfkkpltrtfltlaclnsetrhptmllealrksydgyvpktiavelwkdllkqnsrflakirsffkqlpgkviqpqatppsvkahpgssqtlkkpsssvtagpgssqtlkkpsssvkarpgssqtpikp…
B. lactucae	Blac_SF5_v8_13_ORF206740_fr1	N	N	N	N	msmlcftwtymvliisllsknewelrqkslncsitwqyfdtkgsingelllslfssnrlsakwrhissqlgchgrdglaadaqerhrhgaciqvcwqnsghrciglal*
B. lactucae	Blac_SF5_v8_13_ORF206933_fr2	N	N	N	N	mtvtwtnhynwcirvilriapraaftvatelgddgdldqsptvgvsgnlsplhavtvaddifqspptevegdlffavdanastetfalptaalirgavsivasrvmrtdllvdilnf*
B. lactucae	Blac_SF5_v8_13_ORF207291_fr1	N	N	N	N	mkgfncplkrltyrivrmiglfvflakkgheghhggtqrlplalqffyrplfvswrhasyirrrhllpeqvvavfhgrigrhcdpcarkihqvdarelwqhcalqtkn*
B. lactucae	Blac_SF5_v8_13_ORF207294_fr2	N	N	N	N	magrrdfhwlsnssivrclsvggtlatyvdatcsqnkllqcsmdgldataiharvrfikstlasfgsivhcrqriksmayqqdcnnirllsvmetesmndahaacgsaglqmaqyflieiqyfsihfrrsfwasqkcydk*
B. lactucae	Blac_SF5_v8_13_ORF208591_fr6	N	N	N	N	mesltittalatwtlclrfllkatrkilarscyltlslwrsvrlqllstkkmnarvlsyiltrphlrsrcsqertrgslssmrlgaaivsasprrgpslvalsrrktatsl*
B. lactucae	Blac_SF5_v8_13_ORF208596_fr5	N	N	N	N	mqsraallalaafvfathfvqanlvalneasfdhqtssgvwfikfyapwcghcqklaptiqdlskasedvhvakvdctsersicerfsvgsyptlkvvtdgksydyngprdvdamltfstegykkdfgeivlsyaefvekrkaaaaeheenerksavvhlnttsfeeqvlagknpwlikfyapwcghckrlaptwtklsrtlkeknsnvfvakvdctvhrrvcsrfgvsgypsllyindaqvyrykggrsvpalldfvesgwktaestgpipeegffskiidmtiewatehtvlavlagilviaivvavlvalldywlgaddvaqykkaldekeaeqdggnalppkvasvaetkkngskpkde*
B. lactucae	Blac_SF5_v8_13_ORF208918_fr4	N	N	N	N	mklkplsllplslcslvwyvpflvlqvispkravhmgtsrddvhakaapatgheradeqeitkkrantvkfmrwtiptpivamrqnswy*
B. lactucae	Blac_SF5_v8_13_ORF208955_fr5	N	N	N	N	mdrlarrclirlgmatqirmlilkllkdlvltvrcpmaimricpvkvkiwtikhidtgckldirmqgikisefglsmdancmkvsalffrmgskiratdfagsvvmwiymagrcesryvwtvslwhcr*
B. lactucae	Blac_SF5_v8_13_ORF209387_fr2	N	N	N	N	mvrvlkpfsvviasallladsslsvlgdavygaatatekpcedgslqnvakktdmyasnvptsnsndahqmaygkgddvhpestpyttehhhpevpmspiesldnnkevhatpsptmqsdneqvhvtpspterttydavhpmngidekhnvpctlpysydsktqahymkdtpcpalpysynsdainhaspepsnvlpspsdvhyrthdsgthhvegmessathhdanselnhhdmnyhhqdmnyhqkmepnfgnhevtplmgdhpwnghneaythhdnkddlmkkstsgsytnhasaqdtehsnsyayesnavyegstanhytntpysshsegihehtlaspylrgnsytkshngyphsehagvypgvssneagqsyhysnynspnsvvdtkvdggmyt…
B. lactucae	Blac_SF5_v8_13_ORF209467_fr1	N	Y	N	N	mtklltsrqillvrshlvmspwttttvhylredvgpersrqrelaltvdnatrdqlkscahvaadqlaikqehqslqkelvtar*
B. lactucae	Blac_SF5_v8_13_ORF210090_fr5	N	Y	N	N	mlgisvnitlalfvfqkicrvkrshrrvkrrrakarslsdqntqglqnlrlgpsctthkfdeanalksaqrrvnplgqspenhlrgsllrllyt*
B. lactucae	Blac_SF5_v8_13_ORF210126_fr1	Y	Y	N	N	maalrraclqwcsllkmtltwcgtlplicnlgpeltyhlqcrtgteltvltdatsvfselaisirnlrldqpsnddillqasltlnsykyaqhirsllmsnh*
B. lactucae	Blac_SF5_v8_14_ORF210398_fr6	N	N	N	N	mmscwlitwmiapplmvlwgdvvlwvvlchrgfgrnfrvmtierlrlmrsflegrdvmchftgllqvkinnsigrqvlcpnsghstt*
B. lactucae	Blac_SF5_v8_14_ORF210715_fr5	N	N	N	N	malavllvllfwtdfslhcenndadeqeddveqrfprinnaveqefphvhavfepgfssavehglsqglicgragaftqv*
B. lactucae	Blac_SF5_v8_14_ORF210805_fr1	N	Y	N	N	mlkesasktilimrtiillimkrlisqqcepvalkpkiklsrhvifcwlekqwsvsyripslirstnrigtlrkwkrkhtii*
B. lactucae	Blac_SF5_v8_14_ORF210836_fr6	N	N	N	N	mlpiclitlnlgvvlesasvghpastaflhfpnplwsmqnsrvlhtgschhlssrksscwvalapanplakqraitwpllphl*
B. lactucae	Blac_SF5_v8_14_ORF210865_fr2	N	N	N	N	mgwcgqvilafvcthnnvlikldansvsvrlmlnlhkrhflwsdvseskkriqefllkyigyklhiaaeqevfldakilnfvgqeqtllllfyylginfyvkrrccdrvlrsfnlpkss*
B. lactucae	Blac_SF5_v8_14_ORF210880_fr4	N	N	N	N	mlsagwrhiclpillcatrrgpvlvvvvihihhdvlglakkiiinavnhdtvpvldvlsrltvflttrtfasavalgwsnfinsyartasgtsrrsdecgshlfcsgrnpsqyl*
B. lactucae	Blac_SF5_v8_14_ORF210912_fr1	N	N	N	N	maarkftllllalctlalisaqtrnsginddpspfetdlvttptdmssagtpstsdtlttpletststtttptlttttaltnsttptlvtpttrtttrdtpitaaestptpptppptppptppppadsaietptaplesvssdlqdptasaavdstltppapdtakpinpsgsanagtssssssssswivpvvvaavvilallvitfyvrtrthddpeefdrpsdvffeaprsntsnyantngnngaggsataeeraqkaasmairkesaisaapavipsasskmrsdsvtggppqlrnrqdsvpllaeprftlqqqvemeqthnlpssraangpggktgmsapgvtl*
B. lactucae	Blac_SF5_v8_14_ORF211340_fr4	N	N	N	N	mryafikfrvlllgkrtrtllcipimhrctamktlhlselmvrwlsffseynfivhynrvrpinllmlchdvrlrtsdraespgd*
B. lactucae	Blac_SF5_v8_14_ORF211368_fr1	N	N	N	N	mrvllqlmmnssvlsyqtvnnhcgkmgragpfrsatpsamssagqdmikkrllsilicrqrpissciltqhdrwstsrklckqvcdlaipifdtqfpgcqalfafhnatshsafapdalraskmnlssggkqpmrpattwarklfllmiilmkrsvvrqrgyklrwrnagcgkld*
B. lactucae	Blac_SF5_v8_14_ORF211402_fr6	N	N	N	N	mmscwlitwmialplmvlwgdvvlwvvlchrgfgrnfrvmtierlrlmrsflegrdvmchftgllqvkinnsigrqvlfpnsghstt*
B. lactucae	Blac_SF5_v8_14_ORF211755_fr6	N	N	N	N	mtagslvpswlltlrassvsgtrpirwfrrpirtsaplalvdrlqnvsrithfnrdaspfrgrrkgmtsslpssscqhntirdhpt*
B. lactucae	Blac_SF5_v8_14_ORF212152_fr6	N	N	N	N	mqlmprlglhtlafirelllvirlsllsprartwtmystfvaknlmsvyqlkgpllwglrhdpnppayklrggkpwsqhgtvlvpdalys*
B. lactucae	Blac_SF5_v8_14_ORF212581_fr2	N	N	N	N	mppdpvfsvcihlhsavmiraclawhlyrlsqtfclsfpprcqkmpqtscrswllprrlvvfwprdllyprrytyrqftkpqrkkspsfltf*
B. lactucae	Blac_SF5_v8_14_ORF213215_fr4	N	N	N	N	mpkyhrrrlgvgaallawlsskperpvpllpidrrgpspaltsprppkfraswraeegitngdaaigsgprpgssnvlgsgvenvlglvftartsrnstqkslshscigdvfsfvtthapsirilaflwsrinsyatrsawlsrvinnatncscptfaa*
B. lactucae	Blac_SF5_v8_14_ORF213368_fr5	N	N	N	N	mlhdillslgfcqcytdsclyikdesdgktlvgiyvddvlatatspqkvedffhdmqvvelknlgvvskflgilshydddngwelnqenvidemlerfglaesapvrvpiggedgddkgmllpsdgkgspnrptvqifqslvgsllwiarctrpdiafavhrvtrrshapsegdwrlakkiakyikgtkklnfmmkgdkdsmnndgvlveaysdsdyaayrtdrksvsggvfmvggkvvgwmsknqkcvalstmeaeyvaasqtaaemmgivellkeisvqlqsgatlhvdnqaaiaqikgedtsgrakhidvrykfvkdlekkkmmkvkycdskkmradiltktlpaprlcelrglmmlsg*
B. lactucae	Blac_SF5_v8_14_ORF213497_fr5	N	N	N	N	mlhniiislgfcqcysdsclyvksesdgntlvsiyvdnvfvsgtnagkvenflddmqvvelkylgvvtkislvlysaattrrkgystgvdrrrrwrcrn*
B. lactucae	Blac_SF5_v8_14_ORF213546_fr2	N	N	N	N	mlfalfrsmafecasefvgtfvmvflgtasiatatftdansytmavgtvaagwgfaamlatflaspgsgahlnpavtlaiamspytknafpkrklpvyilsqflgatlagfavylmfgsgikryenrlhlirgtpqsslsasafgcsyphpqlvneqgnnvtswtksdvsaagafvleamgtlilvlthlvvrhpiqpagdvaftssaarvqesnksaivsrlpstllapfyigvalaaltlvmtpftqaclnpardlgprivaaiagwgsvalpgerreacwvylfgpllgafagsmlhdvliypalqtrdqaaaawmrhqqmegeaileqleksqsvlsattggcfgslttqglnhsdyresstlhnfrmsssihlhpfpa*
B. lactucae	Blac_SF5_v8_14_ORF213913_fr3	N	N	N	N	mvngalymlklsimlalyqhktpfleriifgtiwwnvqcsvhltssmvttncscelaifgsqrlapqaecygsawlchkglssarqhliv*
B. lactucae	Blac_SF5_v8_14_ORF214250_fr5	N	N	N	N	mvnpmlvvttalastclapvidalktitlthpsgstaevfyfgahvksfqpamkpkldilfmskksnmdgekpirggipivwpnfgsaeglpghgfaritnwtlvshedakekdgvstaifkmeasestrkmwpnefkleywitlhanqldtalhvrntdkksiqfhallhnylwiddvrndgaqvnglkgvdyfdkvsktnmtetreyititkdtdsvyknapdridtvikgvdavdrtvtveksgsirngngkgeietktdvvvwnpytraanitdmgaeeymnflaiepgrvsehqelgvgmtyilkqsisvssl*
B. lactucae	Blac_SF5_v8_14_ORF215022_fr2	N	N	N	N	mtagslvpswlltlrvssvsmtrpirwfrrpikkhaplarvdrlqkrqshpasqlgcepfprakkgnrhpllpsssclhntdrdhlt*
B. lactucae	Blac_SF5_v8_14_ORF215040_fr4	N	N	N	N	mqhgqliillpqlqiyalnfssgllssspsfsshgwqnrlliassvsgamrpsfppgcssilvmsigsvpknwyqhlqhv*
B. lactucae	Blac_SF5_v8_14_ORF215352_fr1	N	Y	N	N	mlpicsitlsvevasvsasvgrhsaptillhfrpligrcrtyvsrtlvlaialwggsplaghlrpssdpgiaashhmvalaalkadssalpnsmgvasdfsadglyqavaeall*
B. lactucae	Blac_SF5_v8_14_ORF215418_fr3	N	N	N	N	mlraklstvlcirsalpleawfpasdtclvtpvllqkrsmlayspppsvlstwirqlkrfskktrkasnclavtsfvlarnirq*
B. lactucae	Blac_SF5_v8_14_ORF215688_fr3	N	N	N	N	maillfsriliitgktrlnssssvtdpapgrldsppisimstparsisiafctaaatvfssapslklsgvtftipmtkvlllndhgtflstgsigtggnecgsslfsis*
B. lactucae	Blac_SF5_v8_14_ORF215791_fr1	N	N	N	N	mwyviihhlfylrievfvmkltwfrgpntvshdcglyqrdsvtaltissvlntrlewyeranllirhrhfvsksqmvngalcmliislmlslyqhkppslermffkiiwwdvqctvhrqgda*
B. lactucae	Blac_SF5_v8_14_ORF215971_fr5	N	N	N	N	mrlkffiglklaqvltrlrnrsrcnckiwydssfhtfvrvkcmantvwkarlkprtlttccgntrtyewhmwtwlntkmvtcrlirc*
B. lactucae	Blac_SF5_v8_14_ORF215980_fr5	N	N	N	N	mcecimviqmclikswrllvvasrrprrvlicpkmslqglivryeaaslrtwnscsvakeemsrclkfpclkanwpmaqerlrwpgkriawgslwifsa*
B. lactucae	Blac_SF5_v8_14_ORF216738_fr2	Y	Y	N	N	mgpgfsftlliitlltyynelssaavlssthstytdiassrsivriarrylretaamegqeleknlgfdqtiknvkkpslpqkvyenvleylgrmngkskrdkffviatllllpfgifcvcnr*
B. lactucae	Blac_SF5_v8_14_ORF217163_fr3	N	N	N	N	mayaitlfmmscrqliavskifgpdmriwfvatsisygfvkrvvrsvlrrnrvlmvraeptnvkrrmrthptwqfycvciasamqymerpnkltlvttciskftvesstrslilnkrlfalpclsgfrf*
B. lactucae	Blac_SF5_v8_14_ORF217367_fr3	N	N	N	N	mnhgthafvhvsfvfrhvvasrfdtsvpsfhatgwcrfkkgqktflslgrpcllilffsllsislffllhvfclltlpflllslnggmaffllf*
B. lactucae	Blac_SF5_v8_14_ORF217386_fr5	N	N	N	N	mwyvvihhlfylqievfvmkltwfrgpntvshdcglyqrdsvtaltissvlntrlewyeranllirhrhfvsksqmvngalymliislmlslyqhktpslermffkiiwwdvqctvhrqgda*
B. lactucae	Blac_SF5_v8_14_ORF217723_fr1	N	N	N	N	mwfpkvfinviiianfhvfqrlskriapfhiacfapngmnhlveiptfrllllavgirihhrehlmiqvahtlgnqtyiccfapneei*
B. lactucae	Blac_SF5_v8_14_ORF217732_fr5	N	N	N	N	mmqlttyrvlgisvnvslallqiqelgsspelarggsnvcrsrvrknshdpktngsgslslnaqdlprpakldmpislsshhhcydellcdrli*
B. lactucae	Blac_SF5_v8_14_ORF217826_fr1	N	N	N	N	mrgnarlrlacliaprctsglgqasstgirafdvnlntaqelcgflwsenvktdvldqyltgtaeryfnkqvdsywtvlptlqyvlqrmldmsntkispeqdlrlfttkkeikrswpehylyvvavrnaargveqqvldnivryasselltillakysthrldylvhvkklayfa*
B. lactucae	Blac_SF5_v8_14_ORF218182_fr6	N	N	N	N	mhrtvlnlarsmmfacglpfhfwgdavqyasyilnrsptranakrasplevltgkvpdlrkivvfgstcsvyrdpsknslqqraqlativgiseetkgykvylrkenkvivtqhvknidtlseaqnaqlqqatveqdkdvttpaprqakvsntsaanvgtrkkstkkwtrsaygtrgaskraqavalqeeskssggvvnaifdkdptnyseamrsanrdgwvkameeevealqnnkvwqvvkrapglnalhtkwvfktktdaqgkverlkarlvacgneqvlgvdysltfaavmdlstvkvilalaaiwgvpakhgdipnayvkadkeehlqiylhvpqgmtisaktmreqdaesekdlvlelrkslyglkqagrlwsqllhkrlveagfmrcesdmcf…
B. lactucae	Blac_SF5_v8_14_ORF218272_fr6	N	N	N	N	mdlstvkvilalaaiwgvpakhgdipnayvkadkeehlqiylhvpqgmtisaktmreqdaesekdlvlelrkslyglkqagrlwsqllhkrlveagfmrcesgmcfywkkededlvvvgvyvddllatgtsveaverlfesmsslsikdlgrvskflgmrvnlddtgkytldregaiadllrtnglaeanptrapigndcydippddvellgstsagtrptvrsfqslvgsllwiarctrpdiafavhkatrqtyaprvidwklakriaryvkgsaslkitmspgqdqyqgleleafsdadfagdkgerksmkggvlrlngmavswgarkrggvslstmeaefvaasemardllglrellseigmspalpmklyldnqaaisqisgeassmkakhidvr…
B. lactucae	Blac_SF5_v8_14_ORF218557_fr2	N	N	N	N	mayaihlyppflivtlieggglaraknncglahralieqsmrripmliqstlkrtksgiaiwllltlittmliypatktipla*
B. lactucae	Blac_SF5_v8_14_ORF218881_fr4	N	N	N	N	msrssahitsmdvfilfhslkglfsflndtyihgfrsirrypcarrdcsvnrraytsrlkvklsaqrygnclfessrmrseylrpgnalietlieivttiasctgsscidatrvlnfwklsprvclpc*
B. lactucae	Blac_SF5_v8_14_ORF219069_fr1	N	N	N	N	mslcsnlllpssvtlclgkfsvnsstrslilnartfalsclsafrfcrstalaiksctkrttdspasktssadslifvfssalfahchklflffsegllagtiycfgnksviaiakllsfdvncsdidmirvvgtfda*
B. lactucae	Blac_SF5_v8_14_ORF219303_fr5	N	N	Y	N	mcpkalvmfcpftpvvgassasssapgswgfvtkgacsfvwsvgssspakleaaddrlgdaddkieasatasgtiahvviarfer*
B. lactucae	Blac_SF5_v8_14_ORF219326_fr6	N	N	N	N	mvacttflsilltlpllfassencttnaindalipialdstytsceiesnytlqaivnpsrkqtwafcaspacraflndtltsnrlpdcqviigthdhsltetatfvlshcealhvgqslqeravdkdeqrssaqsisehigsvlghsapmedigavagallsll*
B. lactucae	Blac_SF5_v8_14_ORF219344_fr5	N	N	N	N	msnahlrtlifkafssivmslwlaskclpliqtsetcsrpatytmwliglymgsisilsqstaitsarlptsidpmsfsspsaraplsvaicnasaagtlehffvsalakmaanfislnisselllaalsvpmptltprsniavigarpeasfrfddgq*
B. lactucae	Blac_SF5_v8_14_ORF219350_fr2	N	N	N	N	mnalrlaclgletirplmagaftspnflacigsipemvsnpkfdkelcnsaslssdssrvtsrelkrfdpkcpgdlpvvslmtlsmvpprpttlgelrratsrvsgiihpc*
B. lactucae	Blac_SF5_v8_14_ORF219544_fr3	Y	Y	N	N	mgpihvellflvaiclvaegapletapdvlllaspsgsrvvsrrlrasalsnhfvvdlppsffdglpediakaiklhldkieelpqtkrlpllswrknkialevegtvphqstvswttsaspedlflkdanlklleglmshlkqvdessanlamatfleakyglshlagrlayvlpkaigkhhvlfqavenglvsllkskhlplsdvidrvtsrakqpigqpfslsaypmrlldkyeddafelmkalidkfgyqvlllytrnsnllpkkvareiesiikldntalvekfklkplnddlftrsemrvflfivkhrgtdreketkssaiisaliqnnlhdtspsaalrklyeiakgteqkkgstpldenvkhlmsevinlwkkmns*
B. lactucae	Blac_SF5_v8_14_ORF219644_fr5	N	N	N	N	mklmwlvslslvalvsrlsegqtcgprlrkdwnalteaekttyrgaiaaamdsgeyakfiemhtemmsereahrqcmfiywhryiltafenmlrgqggdfacvtvpyfnwitgsarftagscssfgdclsiatelggwtsgvtrtlsingvsntgrcvnlppldhfcqltssapsacarcvprsnwgtvrlpastsyaairnqvlsgrnigemsssveqgchnnihanmgstmgtfaapadplfwshhamvdnlhvifhrcrvgtarmtfaqkaanpvawqscarrnsnvnfeptdvvmirtglrgnnpipastdpvvgryfaglpnqyaglmdtrdlgvhsygyeisgqlaslftqcdasptsrrmeetnastphancgagpdyaalnnfpetdfngq…
B. lactucae	Blac_SF5_v8_14_ORF219752_fr3	N	N	Y	N	mgsivpevlklwtsallvysaqvrgydqmmtllvdsgasqnfvklaalikrpamfeslcqddkreettvrlansahvkservpvelafsfsdfsckekftvlgmeypydlilgmpwltmyrpwidwrt*
B. lactucae	Blac_SF5_v8_14_ORF219989_fr6	N	N	N	N	mtvaslslrafissmyffphlyscvptrgyylrgvyrttrpylglepvdyrksnvkrniirslvrnsvvpvtpsildps*
B. lactucae	Blac_SF5_v8_14_ORF220109_fr2	N	N	N	N	mllfqhfqllstlysqhlcmlralllkqgyfllspveyvlnelgygrmlfisaqseqrsanggpaydrthsfdrspfdvtqiskplsrcmitfsrg*
B. lactucae	Blac_SF5_v8_14_ORF220291_fr6	N	N	N	N	mnwavvciplwiadaiyycclgcvlassdshadaeeevkrkpplyklysffkallllvlqifialklnndinwtvievlvpyfiydglnqlqalaggilgynmltktsegagvsqtetitkqrsalvaavlkkvllnaaritqavllglkidgdlkdtswwlvfipvwlyigfflsfpvrkyvrgktrtpkpepetspqqhdaytresvakdedeavakfplldalctisvilalmspflilsarlqngsfstifvllpwlilvgfglllllcnlvaniflcvcsdw*
B. lactucae	Blac_SF5_v8_14_ORF220431_fr4	N	N	N	N	mrypvstlvamttalqslpttmavlqqklyglpsglayyveinigspvyssssspssinsfnllvdtgsantavvtaqccaltnekvfscqasstcvdegasisvryissswtgekvrdtfsgqglgliesmpfaqilvednfvtvgydgiiglgyesiaspsdetsmpyfdvvstrnglndvfsmqmcgtlqalslrnvstedtsflyagelllggtegpngqtyhqgdivftplvherfynvivtdigangqslgidcesinspraivdsgssnvafpssvytaviaelraqvaqvasmddsffsddstccsnecdpgnlnsflyrlpgltislalennesqqmtftipatyiwrpiviptgirdvtcrvfgisegdftllgnvfmdglftvhdrln…
B. lactucae	Blac_SF5_v8_14_ORF220578_fr3	N	N	N	N	malvfqalttatlvmlrphlsgddgiwafsqrksllmscrkctrrylcftlsgksllrtassadgkyrlrtrrprfkaprrhnwstrcnklkldcncikssntftystfndwmgmrlrt*
B. lactucae	Blac_SF5_v8_14_ORF220997_fr3	N	N	N	N	mdnlklrvqtlhsfvllslcelvcvvvgsiamgpftgkpeflrirhtsffisaqsayfettfnhcvavacierlvkrsllslgtsknpra*
B. lactucae	Blac_SF5_v8_14_ORF221060_fr5	N	Y	N	N	mhsiwtrannvfftslmalaimctltslstflhesnpvvrrlemtelhslrnyrdktdratlsfnldagpinrllvcecigfgtnlrlfrvrfkfrf*
B. lactucae	Blac_SF5_v8_14_ORF222008_fr5	N	N	N	N	myssiagpwtvrrtwkfikltfvrflhlcesiscmqisrsvyslqakyhflgassvntacalipkrsrqsptgqfqsmsrdlesslv*
B. lactucae	Blac_SF5_v8_14_ORF222487_fr1	N	Y	N	N	mssavamlarrlllyfictasrtsltsassdgiltkstvptvlpslftswnhtlrdifeassrmprqrntceitieeffsf*
B. lactucae	Blac_SF5_v8_14_ORF222680_fr6	N	N	N	N	mifarrlplsfwgdvvvyaayilnrsptsanakraspivvltnqvpdlrdivaftfvcivhrkrrqkftcttisgreiiigrsdevkgfrvsmqkanqvmvtqhvqkietlstdhnnqlqktlafedqreeeshskpkiktrviktktwkrdahqtrskarsneliqareepmrpaqvvahayerdpkyygeaiksskceg*
B. lactucae	Blac_SF5_v8_14_ORF222837_fr3	N	N	Y	N	mcrmvrllsacisvgtilehmkvatfmnglrhgpsrpallrkvpstmgkaiklalaeekfynsasattwyklsadrldatpmeldnvdvvcykcgksgqvmarcfargfagakatqqedfller*
B. lactucae	Blac_SF5_v8_14_ORF223322_fr2	N	N	N	N	mlsagrrhiclpillcasrrspvlvvvvirihhdvlglakniiiqrresrhsscsrclespycllkyenirvccrigvvqlh*
B. lactucae	Blac_SF5_v8_14_ORF223533_fr5	N	N	N	N	mfwsdvcfmmiclymqkqglstkfvhslvatrerincprnfidyikdfksgpkeiqlafikdqfsgrfifnsdsqctkmqlvklqltir*
B. lactucae	Blac_SF5_v8_15_ORF223622_fr2	N	Y	N	N	mvkvhqsclliacfdnmvwqwqlsligtpvsrvssgdqfseclapdwicplrtirrskvklnvsiaslktiyaagvlrhqsagaqcyhwwnlr*
B. lactucae	Blac_SF5_v8_15_ORF223821_fr1	N	N	N	N	mllsqqfqllstlfsphlcvlralqvkqgyfllgpvefmlyksaiaaccsslcrncangwpaydrthafdrppfkvtltqmsepftrcviaflrglrgpsfiirhvylgwnvrgplngl*
B. lactucae	Blac_SF5_v8_15_ORF223921_fr1	N	N	N	N	mlhqpcprmqhavkspvnsfihwsassfnqrhhsmgqlslmlvllaamqritaasqkildsivpgssfstikrngrqtlkhsipsldlyni*
B. lactucae	Blac_SF5_v8_15_ORF224309_fr4	N	N	N	N	mqtrnflvialaaasqtaygkahietisgpieqhdnsqfakqwtlqsddykntldsirlsfdgkalihrvnylpegvlgfvnvtghsfaavdavsishedayydvadrfddfdsedvsdsdfdfdsddnfvgryldisvpsdrssgrvrivitlapyrsvrrikterkanvviennvlinsgakatlaiksvdyssvlvesprayvtlqvlslkasnsasitykagylvnvgllkvssiqhaaiafvcdsikvqrmqlkalvggrmcfsahqikarkhdvdgkkmismsnankkygtkgddscrandyrfl*
B. lactucae	Blac_SF5_v8_15_ORF224498_fr2	N	N	N	N	mvfwiassgrrpghrcitfskmiiwlsnnliqslvssaivspngqasnfaimlrraitqvtravvpsrcngvrfatingsinflqvctclakili*
B. lactucae	Blac_SF5_v8_15_ORF225882_fr1	N	N	N	N	mvhlvavlesitamgcaralvdmvvkfhglprelisdrdprfttefwqsvfrslgtrltlstsdhpetdsqtqranrvleeilrgyvqsypnwseflpmvefainnsvhastthtplfangyhrclrrasiykfssarkffalgqghvafsq*
B. lactucae	Blac_SF5_v8_15_ORF226074_fr5	N	Y	N	N	mlhyslslfwksasspcqwtssstfpkmltiilvflrllisstdgpsycspgvdqslgcarvfiemtieihgflrklvlervplftadlrqsvfhslglrlkmst*
B. lactucae	Blac_SF5_v8_15_ORF226247_fr4	N	N	N	N	mkstdhkqrmaiypfliprkcfllitlsskmglafsdddllnapnakqdschrknypqnvqesklsvtnnlsidgrrekvvvrs*
B. lactucae	Blac_SF5_v8_15_ORF227615_fr6	N	N	N	N	mllikqasffrttqlirvvklrhclclctavetmstspwwtfdaacdyaqpsgsnstmcwvftlrscavmlttetqvrpshslighthasgcsktfiswpsdeqetgtvta*
B. lactucae	Blac_SF5_v8_15_ORF227746_fr1	N	N	N	N	mqftlctgwssflklnaifvkflkpgfasnvfdianerapglhtrdfmslivatkpsmlekiietkiflsakdlragikam*
B. lactucae	Blac_SF5_v8_15_ORF227758_fr5	N	N	N	N	mvekitilgielgllwatswhyqnkveqavevlnalemvapcsshviqlkrqwqdmkqlkhngndhfkrgdyqeavrfyseavqidsahqefcaiiycnraaaqmglgryhtaildcnealqrkptyprallrrarchvalemyheavkdferylreqpkdvatadvcrerneakaaiakarieasrreaakkraereqhqrrqnceddssrdesrfhdkfrrgsngsnetnsrhqssraggrtsfmisktqrrthydvlgiakkatsdqikkayrtlalvyhpgmsffcfdfengrsyaddcticcadkaktathadlfkemtaaynvlcdeqarlkydrelmynrfgnfyed*
B. lactucae	Blac_SF5_v8_15_ORF227771_fr6	N	N	N	N	mrfrsfedwllllvtrlksccktpvhlaanimtdeldashlgtfvllvasflgvrptsttprqrcvqtplcnartsshravfghg*
B. lactucae	Blac_SF5_v8_15_ORF228028_fr6	N	N	N	N	mdanrllllififlecigwnkmnqfivtfflfqlfflsckyslkfsrlsyylsytsgsmrtsekmpsfcylmlpskhgqwhlpcltvyyahpc*
B. lactucae	Blac_SF5_v8_15_ORF228177_fr2	N	N	N	N	mactrfififlglifcrfrirhplqpnspvsytaatmgwvgsllvyhstnlatftglisqyngflsvrdrctslekfsvpswyfkapv*
B. lactucae	Blac_SF5_v8_15_ORF228528_fr6	N	N	N	N	mstsqwwtfdaschclclwqpsdsnstvcwaftlrscavmiptepqvrsshslvghihaceffktfiswpsdeqetgivta*
B. lactucae	Blac_SF5_v8_15_ORF228705_fr4	N	N	Y	N	mlsktlvllglcvdlqmvnargiamgmgprrrlgsyknidhhpykndhgykmdsydkgydypyyrrrleekdikstessdygygkddydhkgykhddykhddykhddykhgeyehksygkgygskygsgyghkkygkdcddksygndyysygkgyggkdygyypdyyssyggdygydsyypsyggdygyggyspgyyssydsypgyggygfdqsgyggygygsypsyggygygqsgfggygygsfgypgygdygysgnfgypgyfgfesgtssvenasgdegaattatdassktpvekddnekpnpkkskavksdandksksk*
B. lactucae	Blac_SF5_v8_15_ORF228707_fr5	N	N	N	N	mpaalqwvwvlvvdsvptrilitthtktitvtrwiattrvtiihttvaasrkrtssrpsrqitamvkmttttkatstmttstmtisttitstvnmsiratakatapnmavvtatkstvktamtratattttatekamvakttattltttlrtvvttdttaitrhmevttgtvgtrrdttrhttatlamedmdsinlatagtdtaatlamevmdtvnlasagtdtaaldilvmattgtratlgtqailalnlahqvlrmrletkglrlllrmllakrrsrrttmkspirksqkrssrtqmtsrkaskvngyptkttvvq*
B. lactucae	Blac_SF5_v8_15_ORF228748_fr3	N	N	Y	N	mvklvlcfcslillssfvlvacnehaaddevpesnnvtllskeavqgfseerievpasfsqtvaqffgklkgkiwhvteqmtnlfkrivpywylkfasnkpeairkllkaykvdsatslsdpgflhwsalvrkvykldfleandqifaamienlkpqnmvklladakhsaqwtnvatryedvlfnrlitveglkiedmvnnfkvfrtwgeedktflirfpkfdkmkpkeklplidffftmaknvkhsefddslynkvlwhlktsnvepngvpdylsisaiqgdvlehprmyawesllpidsvtsakkydsmylylkknmdakrleklltqerqdneygkylaanlqeaakrlkdplktkplnlea*
B. lactucae	Blac_SF5_v8_15_ORF228962_fr6	N	N	N	N	mfalsllsefrfcrstasamesctkrttaslvsrkspadsvlfclsangshcgdiilwivasiiilynssvfdaefssivvyfnvs*
B. lactucae	Blac_SF5_v8_15_ORF229932_fr3	N	N	N	N	mralglvyncstfltfmellssrrvfwvqsdannntkltiryvthtkkctkaaprtregsenlemlqrigpasvgaspvavslv*
B. lactucae	Blac_SF5_v8_15_ORF230387_fr4	Y	Y	N	N	mfwgfrfsiiaakiwsfasrksnlytlrtradqcknpgserdvaestlyalrslrmasglfeanfryqygtirlnrfvicsvtcqifpfnfpkncatvcendagtsilssekpwtasfdsnvtlfdsgtsssaacslhatrtkldssmreqkhstsltiafaeks*
B. lactucae	Blac_SF5_v8_15_ORF230407_fr5	N	N	N	N	mpgshshrqlgivsvalityfnvsggpwgsepvlaacgpfvgivavllfpwvwclplalafaelftafptdgsfckwvgvafgrpmgfqvgywswvsggtsqqkrmprelqfdafvlssd*
B. lactucae	Blac_SF5_v8_15_ORF231499_fr6	N	N	N	N	maliparrsfalrkifvsmifssidglvatisdiksrvckpgarsfamsktldakpgfknftkialslrnelqpvqsvncigchvrlgfhasrgvipvrvvlttqrg*
B. lactucae	Blac_SF5_v8_15_ORF231548_fr2	N	N	N	N	mknarfgkfirfkrsfvlvvwnrfflnwdkwhvdarlkirtlhgrmitgrvqsccpkgkikrsrvvfligrnscrqsrnsrvhr*
B. lactucae	Blac_SF5_v8_15_ORF231763_fr3	N	N	N	N	mtgrtinslkfhaflnlsllltranvksksddellksychpmnifvslhvhlgnyildesalrpqyvqhqsfryhneynstesvplhkqdlshah*
B. lactucae	Blac_SF5_v8_15_ORF232259_fr6	N	N	N	N	mkrfrlafasfislvaailpsmldkikikflkakvlsrwerdhealsqkirdifsgvvspekllssrsgkshgfflgagrevc*
B. lactucae	Blac_SF5_v8_15_ORF232266_fr5	N	N	N	N	mtfrrrfrsprvgrlvrlaflttakeesqfcgdsslapatasvvrqtpclpqetimrhpwlhipqpkaphyshtvwtrllcdrikkegsd*
B. lactucae	Blac_SF5_v8_15_ORF232946_fr3	N	N	Y	N	mficilflcihcklkcitykpgndltledklrhshvfkrscrlnrrvvgsrctstrnlvikyiiiracgvkiadfalyrvtivalkirglhsiavyhlhpprveprgatgrptaskvgtrgcrtkstkmalplmmrvqhc*
B. lactucae	Blac_SF5_v8_15_ORF232974_fr3	N	N	N	N	mwrgtrahmtrlavalekffnsfdlilrsgtlpcqvihrtsheinlvpittisrkfgrncvreyvcilssnvadkvtrlsqil*
B. lactucae	Blac_SF5_v8_15_ORF233106_fr6	N	N	N	N	mswmllfkqaslfhtteliqvvelrrclclciavglyvhitivdlrrcqhlciavvielhnvldiytevlwshandqttseaialtrrlstrlwilqdvhqlai*
B. lactucae	Blac_SF5_v8_15_ORF233675_fr1	N	N	N	N	miclmamklikvltsrhciyfinsasshstpaifchllsrwsrctrqssdcaekfktndiavctktviawsvsicdwtryftqkl*
B. lactucae	Blac_SF5_v8_15_ORF233804_fr2	N	N	N	N	mklfgsltlavnlsaattmalttelpyslrasdqpawevfvkyainfeksyrfdandqalvlprfrafatnlnriqshneayergeysftlalneladlsdteykqlltyrprvsstggaseifvkpvdfdsvpstwdwrdheavtpvknqgqcgscwafsavaamesayalstgrlesfseqelvdctlngidtcnhggemsegymeiiqhhggkidreidyeynaeskgvckakdgkavghftsyanvtsgdedalqaaiatkgvqavaidassftfqlyhhgvynwpfcgnardtldhgvavtgyglyktkeywlvknswggswgmkgyilmsrnkknqcgiatdasypimtkeedsirktskvmdim*
B. lactucae	Blac_SF5_v8_15_ORF234120_fr1	N	N	N	N	mlikhlrillfmprswryqiqislsvvcdasdfamavlcykqmlmgvnvllfesrqlkaaeknypvhdkellalkyalvkfnvyllgskpfdiyidhassrtatnspqhsqrmadshsfryiql*
B. lactucae	Blac_SF5_v8_15_ORF234971_fr6	N	N	N	N	mapclallqclvmvpqtkvrclklptwprcgnypsffalktintawarplsaprttlitipwatrfpvlsatettcllfvsardf*
B. lactucae	Blac_SF5_v8_15_ORF235181_fr5	N	N	N	N	mvkvhlsclliacfdnmvwqwqlsligtlvsqvssgdqfseclapdwicplrtirrpmvklnvsiaslktiyaacvlrhqsaraqcyhwwnlr*
B. lactucae	Blac_SF5_v8_15_ORF235246_fr5	N	Y	N	N	mslalqvlfvvggvgpiafrlhrpphpndacftvgvtigllrrmgicdliwvyipfqtthvkygvrlhirgkgepiiyvsnlfyhrkgpnetrqqlrctlrycrncifr*
B. lactucae	Blac_SF5_v8_15_ORF235397_fr4	N	Y	N	N	mwsldvllsasrciwalrrvllqynplrtasvasgalrhftytstcrgrlllktitlkrlnenciniimflffpsvnansiik*
B. lactucae	Blac_SF5_v8_15_ORF235488_fr4	N	N	N	N	medavilllmlfvlvmasylmgrhscmllsqssfalmfglsvglfmimggkhaalhthlnldnslffnvllppiiyeggfsiksavffrnfpaimstavlgtsisttitggvlylagvagmvtklswveaflfgtlisavdtvatlscfdklnvppllfnlvfgesvmndavaialyqtlhkwepestfsakqllhvtlntcgmfvgsliasalitlggafllkrkffatlryypsyeislclifslltyfvadslkfsgivalffsgtmtahyhfntlsreaqhafthllhtlafvsenivyvfmgtsvvmifaghgeenagaslrvddidwsfigltlvaciaarfcnifpllslcnllrspgnripvkfmsiiwmaglrgsmafalaknwnyiglh…
B. lactucae	Blac_SF5_v8_16_ORF236084_fr3	N	N	N	N	mvirllvtsiktmliysastmvparamssytrgsyyhrsahqahseqdkteparefllaweavvrfcaglhcccggptemer*
B. lactucae	Blac_SF5_v8_16_ORF236469_fr5	N	N	N	N	mtagslvpswlltlrassvsmkrpirwfsrsigkhallarvirlqnvnrithlnrdassslgrkkgidipfysfrvvnttrtgitlreawkpslt*
B. lactucae	Blac_SF5_v8_16_ORF236693_fr3	N	N	N	N	myssiagpwtvrrtwkfikltfvrflhlcesiscmqisrsvyslqakyhflgassvntacalipersrqsptgqfqsmsrylegslv*
B. lactucae	Blac_SF5_v8_16_ORF236697_fr4	N	N	N	N	mahawtqqslllgvlllaptctafmpisnalqrarwnltasqtqwidpdtdpqfynisvpngpynfggnasfnseytlifsdefnsskrtfdagfdskwtavnirdttnmgqhyflpqavqvdkgnliittskpkkryrgtkyvsgsvqtwnkfcytggyvevrailpgkwgipgtwpaiwimgnigrapflgsqdgtwpwsfdvcapyvekaekvkqkinacgnitnkhdkesypenyglnpfqgrgateidvieaqirardepafistslqirpslyddmrpaseslprpgqwyqglkfgeftrinsdyygemgldsisaltglesnafksyhlyrldwspgpegyirwwmdnaflfeipgsalnrwvgavpprlipvepsylilstavsekfsppc…
B. lactucae	Blac_SF5_v8_16_ORF237221_fr6	N	N	Y	N	mllllllllplaractmiavgsnatidgstlvahtddagfgaadlrmvrvpaqdyedgamrhvyrlqpgyprlvtlergpeyepksdeeklmiplgkirqvphtygyfdqdygfmnevqlsigestsgartvgwsidagphgynmfgigelskialercdsarcaiqtmgdlaveygfysedsgdpsnpayacgaetlgiadrngevwifhvltgpqntsavwaaqrvldthvvvvangfiirevdlkdpdrfmasknvlsfaremewwtpeqgnfdftaayaiptpdpvralymgrriwrvfdlvapslqldsrlghysevptypfsvkpdqnldvaavtrllrdyyqdtpydltkglaagpfgnpmrwdgdekgvtggwerpismyrtvfsfvlqar…
B. lactucae	Blac_SF5_v8_16_ORF237286_fr6	N	N	Y	N	mgsrqlfcgmatslalmlimapsysnalfvnlngrveecfheyvrtkrtaylkigvlessgaydvrlkaygpfsaypedekvekkffdqivatpyeeksqnvehsgfnfesehrggwyrfcldnthdssmktiewytafdlsnkddlgvedrvdeqtrqgklyrryqkesa*
B. lactucae	Blac_SF5_v8_16_ORF237330_fr3	N	N	N	N	mfwivacctplcmvmsktrstacrpsinctkvrrhslasvitafssvkthfdmprdvedgysvciqsschavlkwtescggvcislgmslskpsgmgtwm*
B. lactucae	Blac_SF5_v8_16_ORF237657_fr1	N	N	N	N	msvsflsvatvlttvhartdivaqlygntaitaptpptslnlalqelvvsvanftqypaalqramlwsagwvraqpeaaildesssaatyvqvyvlcdrtmsdvfqsphafddptrcgikeckstlvsftkstcdpdyvrsralcaispdatfefvpplqtkngplwamdgqidatfdpqlfqyanassntstplflltqksawttmkdddtcpnsaqfiapcqrvdasevdpstqqrtwcvptielgvklwveqiqnvatgvtvpdakstftlaailaillglfivaaivlcilwhrttrfvknglhangnntffvqplsfhhrrslplegttsgpytsspeprwsydhgmqieatnetfrrrspelaafcddhelmlkriafagiiyrdkltsgptg…
B. lactucae	Blac_SF5_v8_16_ORF237998_fr1	N	N	N	N	mrlfayslavcvtlllstygkdckdspnartepppgavvvdrtgkyegsvktiklgvdqlkassspqslfifpgdyneqifirdhvkslsiqgytcdttdykhnqvtithskaqkdlasdvednrnfltstlgiesasakvynlnvantagqmkkdgqavaissygksqgfyacsirgyqdtlfahkgrqlyvkshisgavdfvfgqnavawfesctiesigkgwitangntkpenengyifnncqvrgtgptffgrpwnpyarvvfqkchlgshidpkgwspwrvsldkvtfaeygntgpgsktdqrvpfstqldkakdikevlgdgymdewfvdplfqk*
B. lactucae	Blac_SF5_v8_16_ORF238267_fr2	N	N	N	N	mllhhwqvcpypqgvgsilvwilfsalpkdsagnsgtvvfvdllskmahlaavpdsingegttcclliacfdntvcqwlcl*
B. lactucae	Blac_SF5_v8_16_ORF238371_fr3	N	N	N	N	mlfylkfhwelnyikllgcsqgvlagsvgevpqnftytkvqrkasvklglqlqgldygfriekeiklkkylvinvtltylll*
B. lactucae	Blac_SF5_v8_16_ORF238795_fr5	N	N	N	N	mynaqwftcttqillathlvsssppimifvyascmsatihkykvivdvrrlasrkvatstdhtsmrpsastyvlaslltgetqcfipcfvatascsgrmlvvcihglrlpisqrrr*
B. lactucae	Blac_SF5_v8_16_ORF239054_fr5	N	N	N	N	mptffrrisslsvqwiagcvmrlklsrveesrdaavalprdqgiaineffesrrkaghvretfesdflceeshrwvahcarfnklndakipaqmpipqkevvlarvrseifsaidltecfyqilignsdipftlvttpsgtlwgcykafralqlrli*
B. lactucae	Blac_SF5_v8_16_ORF239353_fr3	N	N	N	N	mvkvqlgclliacfdntvcqwelsligtsvsrvnfcksifrvvgtrlnmstadhsqtdgqtervnrviedvlrsvcaqipkrwssmlavhastgytpfyingiahprvpltiplrgsgldggeladrladrladinpvtvrkqvseflatrfsvlrhvrytmadsqdkqkenkqmpkaeavliliwsetefy*
B. lactucae	Blac_SF5_v8_16_ORF239355_fr4	N	N	N	N	malfhtlwcesiftmsfsfarasgqrracsssrvvcscslssrfvtmlgsrpgvmcdaikasaaqrirngfearqdslyaeac*
B. lactucae	Blac_SF5_v8_16_ORF239558_fr6	N	N	N	N	mvlfgalllarslcaaeprlhgytiskisnfiiwlftrsatprtrgavcdsmsfvpnpsaaalgvaeapfinfgwtvmklssedwlrmdryvtgvgrplsdlhgkkievnsysnpylnalryykqhr*
B. lactucae	Blac_SF5_v8_16_ORF240220_fr2	N	N	Y	N	masnlpaiiwmgsvslaasattnnvaeykgllfglrkaqaynldglhvvgdsnhigaheekaaestafarpiktmqdnrrsvecghmatssspfq*
B. lactucae	Blac_SF5_v8_16_ORF240419_fr3	N	N	N	N	mrkdsalktillmrliilsrkkrlispqcepvalkkqinpsqqvtscwlekqwsvsyripslmrwtdrigtltkmeeqtyfhfklmt*
B. lactucae	Blac_SF5_v8_16_ORF240660_fr1	N	N	N	N	mhwvtafswlqltrlvtddalraqpiakslasqttwhglslfaiakmdgciklcliplkkgtltisvhnhfssffkrrnr*
B. lactucae	Blac_SF5_v8_16_ORF241310_fr1	N	N	N	N	mrcalkrwqklqrqvaiplllmimafcthgvatagvslgvrkdaqlikrtllhgvsmhfvhgtqcasctaimmpsepkk*
B. lactucae	Blac_SF5_v8_16_ORF242052_fr1	N	N	N	N	mtavmtissiffvscsvliassprehltpyanlgplmtpphprsapfisgstsyaclrlvgrgvrpvawahhllnfasarksd*
B. lactucae	Blac_SF5_v8_16_ORF242117_fr4	N	N	N	N	mrsfllllvrstmsamiptsviicnhyrlipsyckkhrtpasslpsvvaptckdrqlfsftvivtsvssrspelarfdrkslmqqkyislyyfkrptpssslilidskmsra*
B. lactucae	Blac_SF5_v8_16_ORF242276_fr3	N	N	N	N	mfallflseffrfcrstqqrwnpvrngplllfptgnhlltrfifvssatgshcgaiissflrvlslslivlfsmlslsaslstsmlvhstlisfaltiglmrdeqelkgsllervpppyirgslkqgrylwva*
B. lactucae	Blac_SF5_v8_16_ORF242429_fr1	N	N	N	N	mtlaqvfflhthlflfashallvltqqhalgfnfqsafffflslklqvvtsfrqriatklfvirhfflvkwqivvvlfllietrgiyslslleqkskntlrsfqi*
B. lactucae	Blac_SF5_v8_16_ORF243268_fr4	N	N	N	N	mkmvlifqvllndlylilsilyqkqtmygaylrtaqsclnkdnnfallyyflligknihysfnknnnyvtghpvtpptnshnsd*
B. lactucae	Blac_SF5_v8_16_ORF244677_fr6	N	N	N	N	mfalpflseflfgrstasamesctkrttaslasrkspadsdlfafsvrpahtaeilissflivllislivlfsmlslsaslsksvialllllnlatsmlikstlisfaltlglmhdeqelkgsllkqvlpsirqdllsnrvdirgwrkpftkngvcsveactdrwianftigknlfqllktgrirevslpeyglhtpsdhlfqddqkltfltvfhviwtqftkipr*
B. lactucae	Blac_SF5_v8_16_ORF245050_fr5	N	N	N	N	mlfsalcsliihslnlnslfarsfaarldinvkvrvccpsnttrcaarvncsitflvasahalastssrtsdlrgidlpsrslaersaistpstlkw*
B. lactucae	Blac_SF5_v8_16_ORF245194_fr3	N	N	N	N	mrkfilkllhlltaykgndaalslrrasvvwtslpkapvpafdiaknrvfcrkfcfphnravsehphdfakcigfkrldvpllr*
B. lactucae	Blac_SF5_v8_16_ORF245644_fr3	N	N	N	N	mipsrviviltklcssfapsvvrgppplrlglptnetdsrrwripiidnsvssvltwtllfianstkgnwrslpcvippprpdchvlfdhrsggngcrhvglatqqlkhttpkirrkmwipvrnyglghlv*
B. lactucae	Blac_SF5_v8_16_ORF245678_fr2	N	N	N	N	mllicsitlnlgvasesasarhpaptallhfpnsqwsmqtyasctlvrtitlqvgspiaglfrtsrdsgiaashhmavlpql*
B. lactucae	Blac_SF5_v8_16_ORF246512_fr5	N	N	N	N	mkintfvatgaailtsmrpvfghnylshpaaywtqgyasngygstidgtifgevdgskygygpegtvnlikeklategggslpafitknqklyssqtdpycgltsykesqrsklpatalevtsfphagpcafycddtlvvyedncqekypgipalipydkakcvnanrltyywiavhdaqwqvyvdcvwleggsgigsppsatrggsagvktlnntsssyvnkspraslppmsevgneswaepttsspeskkcnrrq*
B. lactucae	Blac_SF5_v8_16_ORF246566_fr3	N	N	N	N	mwpkvktrcselllfalqslaticsqfalshanldrghvdhfvvadvsddifeghladwrqfnvlirasrthicellllsridfnvcrtamlthdhalvylvagldkhlttvfqri*
B. lactucae	Blac_SF5_v8_16_ORF247033_fr6	N	N	N	N	mrflsyslavcatfvvttygddcngspnarttpppgavvvdstgkyagsvttinlgvaqlqassspqslfifpgtfneqifigkdvksliiqgytcdttdytqnqvtithsksqndlpssvtsnrnfltstlgiesasakvynlnvantagqieingqavaisssgksqgfyacsikgyqdtlfahkgrqlyvkshirgavdfvfgqnavawfesctiesigkgwltangntkpenengyvfnncqvtgtgptflgrpwnpyarvvfqkcqlgshidpkgwspwgdsasldtvtfaeygntgpgsktdqrvpfstqldkakdikevlgdgymdewfvdslfqk*
B. lactucae	Blac_SF5_v8_16_ORF247099_fr5	N	N	N	N	mvsiklfatvaamlapvlsvrghgyltnpnvtidgfmksgysatidrgtrwgpfdhpkygygsnatlsyfadlfaskgynslgefivenqkletaasntecgltllkesersklptsdlefsefnhigpcevwcdktkvlfanncqnkypgapakvpfdhakcananrmtiywlamhgdpwqvyvncawlqggkgrglppvvkgqgpvkkgagsksvlaitpsnemekvaqeadgmnggenetreeteppsieaspakcsrrre*
B. lactucae	Blac_SF5_v8_16_ORF247404_fr5	N	N	N	N	miaiivciavkvaifagissvrghgnfvkpavvftdgyvmngfsatldneiwgvynhdkyghgvnatltffinvfrfkgynslgalivenqevvdagvdaecgrtvfkesqrsklpaselefsgfthpgpceiwcdqakvvfaydcqteypgvpakipydhakcvhanrmtiywlalhgdpwqvytncawlqegkgrglppvvkgqstltkggssklalaitpsrtiekialeidgklkgeddvlketteppsveiisakcmrrre*
B. lactucae	Blac_SF5_v8_16_ORF248053_fr3	N	N	N	N	msasaslticwwclmssstdfcpnssnqlgsapnfefsgivvffsslakrsnnpyasvcivshvsapqmrlmdlpvpvglsnipqwpcssvk*
B. lactucae	Blac_SF5_v8_16_ORF248671_fr4	N	Y	N	N	msgmfwwialfltrgyaaasagscvtwlnnshtssifqlnkltnpscngalrlelfqykstshcfrcewclslgdvhctyrgrlllrqvslrg*
B. lactucae	Blac_SF5_v8_16_ORF248698_fr3	N	N	N	N	maliparrtfalrkifismlllsidglvatiseikcrlckpgprsfamsktldakpgfkdvtrialslrnklepvqnitcidchvrlgfhasrrvipvrvvlttrke*
B. lactucae	Blac_SF5_v8_17_ORF249790_fr3	N	N	N	N	mihylikevilnlilliksksspskitseitqlptlepkrllknlhshshrhkdntlrhnlmdglcqilmrerdipytavstssgmlwewlvms*
B. lactucae	Blac_SF5_v8_17_ORF249808_fr1	N	N	N	N	micacalcmivtmhlqvgivdvkffyltvsrdfywprqyqfvrkyirackvyeqvkpcpssraplqplplpaecwqsvsmdfvfgfpeddhknngilvfvdr*
B. lactucae	Blac_SF5_v8_17_ORF249852_fr1	N	N	N	N	matttiyflsilvptllcvdllrtsasrfqlaimllcleiklsqhfgkttrhaglrqkisttspkrcdatsllnadlwrpfwiicq*
B. lactucae	Blac_SF5_v8_17_ORF250123_fr5	N	N	N	N	mvtpkwvssfamslcvfassfrcgpnfsprdrlvpgvltlfgasesithcdfvaftlivvytswlafsgvdsvrialpirverasigaldelarssvyitatveiivrsnsvgldctvmaqsdsaksppragnllliisvvlaivtgs*
B. lactucae	Blac_SF5_v8_17_ORF250691_fr1	N	N	N	N	mcsawwlpmkksiswglfaslkwtcrssvvrrnrgystthvffhtqagetnslrplfhrigmrmsaaqefrliligrfi*
B. lactucae	Blac_SF5_v8_17_ORF250778_fr5	N	N	Y	N	mvysprfslisaavavaslkmqqasagsmyygahtvsdatnsigpnfpgrggevdekytavevtidstlpvlanipsvpilypellsnvtappkepvsnvvgnpvvvekppstektpdeyvftgsppvvlgehasrdcatgwenplayppkheksgltqsrgvsqdrrlntysnrdilslewylqrklelnwknlptegvmvkapwpgpywpdfqdsinvewargqpsaaakyamafnydvpqftdgisrvhgiksegftkqctrnsdclsisnrtfcgvpkmetsgwciaswlgichawaaaaiaepepncpvthngvefraldikgllsilyadtavgtvftgvrfkhgtnstdtygrgvdpifrdlnpgffhlamtnvlgidkksfivdvsadlev…
B. lactucae	Blac_SF5_v8_17_ORF251711_fr6	N	N	N	N	mrliilllvkrlispqckpialnkknestgdfllareavvrfvqnsiadavnrqkgnsdnyrrasitfmsnylvlmstvnlpkhvvtnvgrkkllpryigpfly*
B. lactucae	Blac_SF5_v8_17_ORF251763_fr5	Y	Y	N	N	mlstkpcsfarlktvkssrnffliflgvglhlthgtspdacrdgfprslrkvlegfekpivlvarpdpngsicvfvrlhwklmalwqgwqieiyriqdskqrtsepgyldrqlqirsardlnvarstihfsvllirtlspkatn*
B. lactucae	Blac_SF5_v8_17_ORF251810_fr5	N	N	N	N	mlpvaarsankrfllaialpadtatknctdqsehgrlakkwqkggsgvvhmvcaitrhvakkltnisdlrlirwhdafafryrafkhrgtpiyafatm*
B. lactucae	Blac_SF5_v8_17_ORF252224_fr3	N	N	N	N	mvmpsfstllahaawqvhcnegpalgsvllnqlhqfvillscprtlairirlstyclfnsiivlvffskrfhravtftarsailikct*
B. lactucae	Blac_SF5_v8_17_ORF252547_fr6	N	N	N	N	mvfsaffllaalalgdvgatsisdalqtfpysgtsvvsrrldgtfaavkdlvatavegnklmeifgkekkvvgdtpsefyemadyaphqnafktlyshlehltdhdnaatdhavlllmekeygmpavsryvskaltanpnsnevkrfdsamfnrwkkedfslrmvveemtpkdfkvtkesledfpramlvryasregaseadaeilasaalmehfkdkvdtkdtlnavlpnlkaiqglspsdlaavfrvkmdatatlfnqpngfafllfdrlranqdpfktfhrvqslygkdgelkafatkfwpstkdvdfvskmdqfvkdvlpttyagkirnffrrmwfklssifketstsagrsnhesprseihadsandlrdvpkkvgididdpksfdsinarmel…
B. lactucae	Blac_SF5_v8_17_ORF252993_fr3	N	N	N	N	mckrrslvppcldllvvvslgcavpvvtkkvglhvigpveatcrlsgldliherpssvqrngpkastqlgaiklsnrqpslaltrnsycsldarlhpsrvifsqrllraeygariygaafgarhtgcadswrapccstlarsclflgrtgecpgasi*
B. lactucae	Blac_SF5_v8_17_ORF253154_fr2	N	N	N	N	mrifafcstvlvcngcifsvfppaasskrrryaalltrsivgacrrwslcfrfssilavfsssdpmslirsngvmllisssrakrrscss*
B. lactucae	Blac_SF5_v8_17_ORF253978_fr3	N	N	N	N	mksknflllclyfnsdncnsvyschgeyplyvplddwsmhiisdwlalayllvplaatqtiprkssrsvqqvwltrfpsrsaransfetps*
B. lactucae	Blac_SF5_v8_17_ORF253985_fr6	N	N	Y	N	mvshqnnlasiliayfspltcalmdvqtderracgcvfhwqllldndqncdwkthvgvsytyhwetrlgadknqsfhfsisri*
B. lactucae	Blac_SF5_v8_17_ORF255970_fr5	N	N	N	N	matlsvlvvrwnawvtnglaapstnfiklakwwntlllvqkieplsrlsvlntqlyilllftcavhgkqrqqrhdlelrhysll*
B. lactucae	Blac_SF5_v8_17_ORF255987_fr2	N	N	N	N	mccviihhlfylrielfvmkltwflepntvshdnglyqgsivtsltissvlstrrewyeraillirhrhfvsisqivngalymlikslmlplyqhkppflermffkriwwdvqctvhls*
B. lactucae	Blac_SF5_v8_17_ORF256086_fr5	N	N	N	N	mlyylcsllivlrlfqkfcisyanvvsvpwtylwivsaasrqtffgvllvavylwrptkhgllysqmdqlpsrepvmthsiahgieqisrvtsaadddnsppssrtpvtvlstkgsasstie*
B. lactucae	Blac_SF5_v8_17_ORF256122_fr4	Y	Y	N	N	mrtiwrrarrvfrrnlrvrtvtgtlsailvernettcgelfelqragqankreptnpilcaltnhrvvhrgdirhgrniryysyhy*
B. lactucae	Blac_SF5_v8_17_ORF256150_fr6	N	N	N	N	mftatfflfflfffllklratcaygspsscsasdavhwlvcssvalitwrcalrtlsfsfraaflspssfkaevtdglvvassepestprrppfldpraillcvtaksftiivnkersr*
B. lactucae	Blac_SF5_v8_17_ORF256743_fr4	N	N	N	N	milqviltltmvrsllflvenlafcgliqeynvfeaapltftqphaksvptnniaaggagpsvvvlitssalrtegkkklgvftftlqygnlehtfsltysefeeihlhlmsaipeltmlkfpskhrlrnnskpenmekraqelrlylqqlvavpgillnehflssyriddvfarslvsgeneknfngvqlngrpprspvarhlrkdqtnlpipsrsekklslgiakpkvskdlfgledsmsdpesdsdtsvdtpqpiiqqqrlestssaqrrkartsdlsssnismsqngnhwdkksrsrsrlssrasfrasfassqitaespvsfqppgrpnpfaggrgdllaairqgaplknidvakstssggplasktkassplaltqpssvneaisnamamrri…
B. lactucae	Blac_SF5_v8_17_ORF256828_fr6	N	N	N	N	mlvgsgrshcagasslillrgaschcevendfsallnlmyhsngllgadqsgstyvrlcarsfvganyqlgrvrfptfqqlssiifcsslelptatsksqglvaaagndtsicnttasemivs*
B. lactucae	Blac_SF5_v8_17_ORF256866_fr6	N	N	N	N	mvllpvpailaapilgvllavarsrdlvhfldeprnvrvyryepvchrdrwqahirtfsthsrqssarslsfccktsicamsa*
B. lactucae	Blac_SF5_v8_17_ORF257069_fr6	N	N	N	N	mlvgsgrshcagasslillrgaschcevendfsallnlmyhsngllgadqsgstyvrlcarsfvganyqlgrvrfptfpavkfnyfl*
B. lactucae	Blac_SF5_v8_17_ORF257838_fr2	N	N	N	N	mvfsaffllaalalgdvgatsisdalqtfpysgtsvvsrrldgtfaavkdlvatavegnklmeifgkekkvvgdtpsefyemadyaphqnafktlyshlehltdqdnaatdhallllmekeygmpavskyvskaltanpnsnevkrfdsamfnrwkkedfslrmvveemtpkdfkvtkesledfpramlvryasregaseadaeilasaalmehfkdkvdtkdtlnavlpnlkaiqglstsdlaavfrvkmdatatlfnqpngfafllfdrlranqdpfktfkrvqslygkdgelkafatkfwpstkdvdfvskmdqfvkdvlpttyagkirnffrrmwfklssifketstsagrsnhesprseihadsandlrdvskkvsididdpksfdsinarmey…
B. lactucae	Blac_SF5_v8_17_ORF258027_fr2	N	N	N	N	mslimrglnrvavliafaiaclvptkrmiphrqhrlppspapipvcgnddgvshrnkvyvapasvntiqgsadntisrlapekklwlllerlvnsfsgettphnkyptfiakkllyvdlsaknfraeedffldaflkhrwysdnkkrdksllkqawnvficncedigreawl*
B. lactucae	Blac_SF5_v8_17_ORF258230_fr1	N	N	N	N	mqathssddffvvflgvglnltngtcvnirgdfaprtvrkefncnkktrvfflgpstsgihwkctgtdvekewendgmceavearn*
B. lactucae	Blac_SF5_v8_17_ORF258322_fr4	N	N	N	N	mhqtlinlvrsmifgsglplsfwgdaaeyaayilnrsptrsnvgraspievltgikprltdivifgspctairtlkhkaldrrgeaglilgkndevkgfrvlftkdrvvrttqhvqniktlsedanaqlhrltdgqsehesssanssisldenrsspadlattsaslksietdeffdtqqtdvdhrkepractkpqrsrgkrggqgrrsntkiiaetprmttryggnkipprefvgatyrvdpsnwnmamksdkrveweraasaeidsleandtwelvprtqemrplhtkwvfktktdadgnierykarmvacgneqsfgkdytlpfaavmdmtpgkvilalaqiwgvparhgdvpnayvkastepdlniylyvpqgmqiskeetqrlgvetagqvvlq…
B. lactucae	Blac_SF5_v8_17_ORF258340_fr1	N	N	N	N	mfvnffatclviaqtmcttpeppfchffanlpcsdwsvqffvavsagraiarrkrlfallaatgsidshrqrqarilriprssctianssi*
B. lactucae	Blac_SF5_v8_17_ORF258370_fr3	N	N	N	N	myvffscccictwhlcihlerflscfcccclldtytgriciavnpyqwlnlyskhlmekfsdgkrenkaphvyavsmeaffnmrekqenqsilvsgesgagktettkivmshlaalatntnskviqqiiqanpllesfgnaktvrndnssrfgkftelqftiegqligarsrtylleksrvttqaenernfhifyqllaqrhhlpdlelklvdsfkyvseranaprgdeegdlgrtrealevvgigqslqmeilqilgavlhlgetefttrngdvdasqlvdrthfivacrllgvavdaleqavcnrnvfvgrevilkpmthdqaadcrdalakslysklflwlveqinqtigvqtiragsfigildifgfehfevnsfeqfcinyaneklqqkfvqdv…
B. lactucae	Blac_SF5_v8_17_ORF258630_fr5	N	N	N	N	mhrtilnmarcmlfasglplffwgdaveyaayvlnrsscsanlkcrsplemltgtvsnmadivtfgsscstyrdpgkktckprsqle*
B. lactucae	Blac_SF5_v8_17_ORF259524_fr3	N	N	N	N	msgfwrhvfellgsklhmstadhpqtdgqteranrvaadvlrtiatpkggasncslwssllitvstpvrvrhrfilmdcailgrqsrlcaarvlvgeglslcsvrkrdivssi*
B. lactucae	Blac_SF5_v8_17_ORF259667_fr4	N	N	N	N	mhqtllhriliiiktvesvnvdllinfsiqyevststfsafmsssdaiantvlidslrctgaksgrsrsqvaacnqsclelynistwialdpkyshasnsllvrghvy*
B. lactucae	Blac_SF5_v8_17_ORF259790_fr1	N	N	N	N	mnvltlttmhdqecasdfcrlfkahllfvldffmicqssagahgpfslvkrstfnraklkyvfyvptgshahytllssiqrkiirvyg*
B. lactucae	Blac_SF5_v8_17_ORF260053_fr1	N	N	N	N	mvlthfmpvalalvglhryqisatsldydpvtianttdmisskfpargglfaesdcaitvqsnptlldltmistvavmytellanssrapiealstligkailtestplnanqdvyttmsvnatksqcvmdseapnkvntpgtnrslgeklgphrkleakthndiaklethfgvtmervlaklpttgsrspipwpgpywptsedsinvkynrgqpsaaekyakafgldvnafmnkvsqtngidsmshrrrcvsdrdcsslkdnsscairtgkrsgyciptwygichawapaamlepepqcavthrgvifqptdlkalltnvyddaliatvftgtrfnggpdsidtygrhvngahrdlnpaffhivvanllgtlnttfivdvtagvevwnqpvrgfkvye…
B. lactucae	Blac_SF5_v8_17_ORF260200_fr5	N	Y	N	N	mlrwsptlrlrmrlgvnrlgmmlsigllrrsppgrisrgpfgwtfsssmelqphdfplavsrgamrcgavhrgrtqimsyamsylrgraseqafsalltqkmgsivlevskiqsrpcwsialeyeamtmc*
B. lactucae	Blac_SF5_v8_17_ORF260438_fr5	N	N	N	N	mhrtimimvritmfasglpmifwgdaakyaahilnrnpsaanpgrqsplqmltnkvptlsdivifgspctvhqdaknkslgargkrglivgksdeikgyrvyipgnkmvvvtqrgkllrrsirtrmnncvehickkmskvfakdqrks*
B. lactucae	Blac_SF5_v8_18_ORF261049_fr5	Y	Y	N	N	mllcstsfvifisfssvmpiaskyrfpfnaslhrkhitlcdisllrrllrflrsfchdafcrpyfpmeglagtatffacwfhfslfvlsqayfsqllsylmpnlaratifdvllqmifflfagfnlpespipsvyewlyhvyhtntrwlllqslyletaqvtvitrtmnvklgvdpistyr*
B. lactucae	Blac_SF5_v8_18_ORF261185_fr3	N	N	N	N	meliifcvvhtvlhvleargnanhgasyanqykarfdnggpleshlyyqwalymldlghyeriekmlevyifpsqpitsphavptlcdatqlywrlrfagqdtielgkqllqnwsailsinatpkyssplakilqyvsyssivalrsnlhslcilehfdmrkscccsanessysracrgh*
B. lactucae	Blac_SF5_v8_18_ORF261543_fr2	N	N	N	N	mrnckllnaplvlsvtlatcdtytapkmppkgghvgessaktpthlavsaraaltrrqrpmpyskrrqllllsrqrgsrihptirg*
B. lactucae	Blac_SF5_v8_18_ORF261899_fr5	N	N	N	N	mtdgslvlsllltlrassvsitrlirwirgsiekhaplalvnrlqnvnrvthlnrdaspspgrrkgidipfyplrvvyttrtgitpreawkpslt*
B. lactucae	Blac_SF5_v8_18_ORF261961_fr5	N	N	N	N	mvqlvrdessfqvriilvlfhahhllasdglvspcyysgfdyqnirknydpipclsnhfhpfllkmnnhyspnlnssfhf*
B. lactucae	Blac_SF5_v8_18_ORF262050_fr4	Y	Y	N	N	mrclgnakrlrfrailarltstiilcgklgrveagnakfasffksprlllqseitmlperllrinhaisgagilcsalrpkafsfkasmitatftrnpckstsgagtyfeqlsrfkfe*
B. lactucae	Blac_SF5_v8_18_ORF262866_fr1	N	N	N	N	maimlsltfitmlkdsapitilimravrlslmrrvtspqctpvalktgtkpsqqliscwlekqwsishripslmwwtern*
B. lactucae	Blac_SF5_v8_18_ORF262982_fr6	N	N	N	N	mhtsttssmltevtvaitsfivltspelsssiessqddsapkgsdevsnnlvitylvvtlepvsltdmapgcsgglnschrvrr*
B. lactucae	Blac_SF5_v8_18_ORF263575_fr6	N	N	N	N	mlsarphqprpirmdppkfdgtaahtivhwllavvqcgvaqliegdvirnvaparegprvglpgtyggqkgvpymnnlrgkdsrhvpaavievllqarffra*
B. lactucae	Blac_SF5_v8_18_ORF264024_fr1	N	N	N	N	mhldalvytlfarihlstawkwsmwfytpgqpcfarlwtkmplifflhnldkdgtfaslddlkklghwkafvvllttpiacrlgc*
B. lactucae	Blac_SF5_v8_18_ORF264270_fr6	Y	Y	N	N	mrsfvliisllaialmswicklasrilssyvtmsqsrtlarwtrsliwrvlrrpcttntiqlrprkcrfwvrstswawlsvsmraysrhlpvkcmeirksrhk*
B. lactucae	Blac_SF5_v8_18_ORF264545_fr5	N	N	N	N	mrprhvrtslfhqilisylasckvngfeyahiwacpttrggdfiywchpsfqknpgkerllqwylsmvrkakelgvvyacrdlyasefehlevlldkqlpphfdgdywpseaerlatspkrgrkeanlssaysanfrkrvsesvksaceslfvialhptcaackqlivnvaywrasrvgafdlyycrkcqsagaevmfsyagqeavlteafppefcrkskmvnamiscpfldcrpsmlknceehhyqfdsyrrakystmmlvyqifstqrsaq*
B. lactucae	Blac_SF5_v8_18_ORF264548_fr1	N	N	N	N	mfsfilaivhldirrltvvaashrllkhacalykslksladcktqfrvafvchgaskdlrnflkvcinihgtranawkeap*
B. lactucae	Blac_SF5_v8_18_ORF265587_fr4	N	N	N	N	mlqlgfiqcfitcyvttsdcsaeycmdfvfefseanykkngilvlvdrfsrtihlaavpksvrtfgcgrvfvdkifqrhrflrelvldqdpkftaefgklysnhlehs*
B. lactucae	Blac_SF5_v8_18_ORF265595_fr5	N	N	N	N	mllltlitmlkrlsietneisennialteeeikisavrtvrtenknkiesaggfllakeavvhfvqdsiadavdrsksnsnkngranilslnmndlvllyglstktcsdecgq*
B. lactucae	Blac_SF5_v8_18_ORF266288_fr2	N	N	N	N	mrslsfvmsfsiclvrtamrslsfsmsfsstltftfgkrghmmarcyarvpagaktpskrtpfpkgdgknqrarrmssasttegsgnagaq*
B. lactucae	Blac_SF5_v8_18_ORF267897_fr5	N	N	N	N	msvaavrlfsllecaarsksgqrdnvstmtsrrpglystekllsakkdshlailfescglfaavhndawsvytmnglcsrrwtlnlasayfmachalgncvqliaadaignrrraprglyrialthsrlrnrwrhrphvmvcldlqsprwaiassla*
B. lactucae	Blac_SF5_v8_18_ORF268262_fr4	N	N	N	N	mpwlmsmshgstsivslcvlfsnhswnepwwvmppprhamdlcaniastletplcrldgvvheegrrvsigalvgveaesasteevtiegrctsgsaavttaqevavavrrankgvglplssevatvggwahdspavtiaqegnvarrhvregdafppsqet*
B. lactucae	Blac_SF5_v8_18_ORF268339_fr5	N	N	N	N	mwyvpihhlfcfrievsamkltwflepntvsyesglyqrnnvtsltispvlstrlewferanlpilyrhfvsknqmvngalyillislklplyqptsflermfsrriwwdv*
B. lactucae	Blac_SF5_v8_18_ORF268586_fr2	N	N	N	N	mlflhsslilkfavcaiflyssicclchfhymtgeneeislwraaqnnnisllwqitdkkpisevqvllnlphpikgttplmvaatkadgtkitrtfiefgahldvadnckyknsalhyaaynnrsdqlelllaaganmfalnakghtaldvarlrgrkeaaatltsrlqvhcdwlylrsksvlgfwkrrwcvllacnvkqtstelcifrgpnkahpkaviwqdtlahtctpfksekgngfeldtqivyqnlggrrysryrssgrthvhkpnlqpieflfacdseaardawmdalggqlcggdstntaisssymgsphrmsrvsrdasvdatrltgrtspvdiingidaptqatvpslmitqgpyrasaptfiedddghiwgdlswsravfaqeshvyp…
B. lactucae	Blac_SF5_v8_18_ORF268630_fr1	N	N	N	N	mfriwtssrlmvlwqigervsfcrlthchmtglskvkacsrfdqkclsliwtgdaradsstsstasgqmsvgsrkmhnsldvrcllqamttpqrflqwtlprknsqppcifmcsesdtaaasrrcflarssgvrplrlianasapdaskaltvnes*
B. lactucae	Blac_SF5_v8_18_ORF268869_fr3	Y	Y	N	N	msariastwsfksliwamppvrsakigdsaarstmlgciralrlnpisvvlnvripifstpaatillpdirpvprvqpmiaptidtwssqpseyhflirlstpnldsayrpsppklp*
B. lactucae	Blac_SF5_v8_18_ORF269010_fr3	N	N	N	N	mamkarmvslgfflsvdwsnnllslsrrnrsservislltrekyvsctqrcgfpctstyiksirrdstspyvissrsagthspvstlrlqpk*
B. lactucae	Blac_SF5_v8_18_ORF269706_fr2	N	N	N	N	mpqvrrvvfhvnctrwmlapalctclplhltkatqkeilasrrnsgvsasdrweleshhthgilqhflstycilfkvtftyknslgqrsncsltrsrlvllevqlirsfhrtedglllcktksft*
B. lactucae	Blac_SF5_v8_18_ORF269785_fr2	N	N	N	N	mlliyiltfvpgcdnrpesignhwcqelcilrncnskspsaisktlaghqlpntfrastwspmeiwrlhsmsksltriistqtsktiarsrekklillti*
B. lactucae	Blac_SF5_v8_18_ORF270012_fr5	N	N	N	N	mryansaapsaaahaaagvallslvadvssavvssspvtlnvegargdtprecdpslevdtecesvisccsecyqyvysiepphskadnkpsnegaqssrrtdsirysmfgfddeddfpspapspvpspalisvrgrgdgvshrtksccgtpasvgttqgindtkisrlapektwlfartan*
B. lactucae	Blac_SF5_v8_18_ORF270031_fr5	N	N	N	N	mkdvcssmfvcvpfltvhcvflatksctkpvtdsrasrnssadsfvlsfsvrfvrtamrffsssmsiastsksfaslltstrdehepeldllvrvhppln*
B. lactucae	Blac_SF5_v8_18_ORF270136_fr4	N	N	N	N	mlrwvliylvlvggtssslevqvpiqrqnsptsrfayvtvhyegtsrdaeyvlgvqvlmhsikltespydlvvlasnsvsektkslfrsmgcrvvdvinienpfvggtlrnkgfiytlnklhvwnmleyervvyldadnilirnsdelflcgefcavfmnpchfhtgllvvtpsaaeyqrllhalghlesfdgadqgflssmysemlresklftpmkstyagakleikkpepkgmrlpvgyninhkyfyeqyhwklfylrqfasmtspispvkvvvesargipaltvgypmasvlkpwnwwagffmdlhsvwhdiratlpasqehfgaeeavktllgffsslalltaalyafkitlpmrliqqrftdlamrnskharhaymafrialvilvfriaparv…
B. lactucae	Blac_SF5_v8_18_ORF270186_fr3	N	N	N	N	mipswviviltklclsfapsivrgppplrlglrknetsvrgwrsplilkgvspvlawtllfianstksncllhslgvaivrntsatarlarsvwpsvwg*
B. lactucae	Blac_SF5_v8_18_ORF270244_fr4	N	N	N	N	mlpicsttlifgvasesvsvghpaptaletstpslsrdsawhkgitssahqgrvlkidefiesvalypyacireiwqgiv*
B. lactucae	Blac_SF5_v8_18_ORF270730_fr2	N	N	N	N	mlttkhlllqqwaypllfcaagsksgrrerasattlsrpglsstenpprkndlanlcercglftvvhknawsvltmnglspkkltlnlasayfmarsslsftg*
B. lactucae	Blac_SF5_v8_19_ORF272893_fr6	N	N	N	N	mvqglgdkpwpgswvvllsnillswsslrhscsdsggprprhrtmlrqspslrlrmsggmsrlgaklstglsarphqlmpirmdppkfdgtaahtivywllaveqcgvvqlieddnrmvsyamshlrvrpqsgltrrlwrterrslhgrslrirfapctsrqttkccfrraslerdsrsdlcksrckrcarcrrpyp*
B. lactucae	Blac_SF5_v8_19_ORF273267_fr6	Y	Y	N	N	mfthserllrafllvwilpailfvsisaaykkrpsklasrflrpktlalevtcslqrnftfllssqafvfttkhllgmeqinvprvldnpdnlivfirqaskknheplivrdlvtdglh*
B. lactucae	Blac_SF5_v8_19_ORF273869_fr5	N	N	N	N	mysskagpwtgrrtwkfikltfvrflhlcesisctqisrsvywlqatyhflgassantacalipkrsrqlptgqfqsmsrdlesslv*
B. lactucae	Blac_SF5_v8_19_ORF274002_fr6	Y	Y	N	N	mmwrgrknwirlicrtrvkivtwittsvmherrlitddpvvavsdngrrfsreplktvrklrlinlrmnghispfelvtarqrflpkrkewivwlmrsrihqafggcprpl*
B. lactucae	Blac_SF5_v8_19_ORF274116_fr1	Y	Y	N	N	mntvinvcswtgllviqlaksrmcwayactsrlpclsfrsseralnsalggsnvclsrvlktssdpktygsrnlrpngqvlarpakfd*
B. lactucae	Blac_SF5_v8_19_ORF274563_fr2	N	N	N	N	misfvfnacrlvlslhstswieenashlgmlmglqvpnslahmrcdnhlahfrsgnnatgalcpprwyqfqavvnstqaslwtq*
B. lactucae	Blac_SF5_v8_19_ORF274579_fr1	N	N	N	N	mnvaqkhaakclfiqllsfcfidvrypcepktrncdrsgfapkqtpngvwvkceaqgarfgiknavymasthhffktcmqlfiesarsvsvqfirsaipfccgkyitvawciipayrht*
B. lactucae	Blac_SF5_v8_19_ORF274719_fr4	N	N	N	N	myssiagpwmgrrtskfikltfvrflhlcesisctqisrsvdslqakyhflgassvntacalipkrsrqlptgqfqsmsrdlevsliwrrtctstlaimqr*
B. lactucae	Blac_SF5_v8_19_ORF274776_fr2	N	N	N	N	mirlvlvaitvailmfygisaqdvgiattvnsetaanetgavatvapdatlapagaepaasrttsdplivteavtippaptvaptipvttetaatnlpmttlspptspspgktvpsdavastdptnstipaatpdikhvasdssastfnesprntlrkknaassassilsssrnhdadssasasssfaspsksviqqitgtledislskivmililvaigifivmtllcnvcrskrsqppnfrpsdsailrspagptvmptasntcswkatrstfaaqklpqrpstvanpnantrmpseydranenshiaslpaqnssilplrqtntsssdqnfsirgysdfslphdgdssesfrgnerystafsmsdrystsgrfstssrlssdpgrsnsewfrqnvp…
B. lactucae	Blac_SF5_v8_19_ORF274855_fr3	N	N	N	N	mewlhswqdiinlqlfihktlqclsvllpsapvtnkyhrvkvigkrvwkvgtqgqrlaitrdsffqtptvlvgtsqitkrvrkvrl*
B. lactucae	Blac_SF5_v8_19_ORF274911_fr6	N	N	N	N	mslraftlagmaasvivtrgiykdtlaidngvyqqrwhfricknrylyltrlninqsenyflhtvsaheepdhcsrdetyaeilsaldevakapttttslq*
B. lactucae	Blac_SF5_v8_19_ORF274935_fr5	N	N	N	N	mdppkfdgtaahtivhwllavqqcgvsqlieddsrmvsyamshlrgkasewaysalmadrkafpawailgkdsrhvsaaeqrgvasgallwgstgeaiparvyvqemrslsasitvgpipehikvptfmnglrhghrdriflercrrrwkrhrklp*
B. lactucae	Blac_SF5_v8_19_ORF275429_fr2	N	N	N	N	mhicrrespvilhvlfrvshfllsyrvnqphtirlgstcsttngkqklpevssncviffaasvaahscgvaldtlqpnvhahhnndprfss*
B. lactucae	Blac_SF5_v8_19_ORF275482_fr2	N	N	N	N	mqrifmralpivvqlllswvnpksvvhtilhngldaddperkapptarehvqsvsqasriergnatggipsmpppcewpysagtseslrkphiimmastihkrlrgnhlwclsipvvlhsnkstntkrnscavfshisiwrnngrseldslagvcapgffssrrsc*
B. lactucae	Blac_SF5_v8_19_ORF276485_fr1	Y	Y	N	N	massmlprgtpnllilamtqmtglswqrswprrlmkatisrllrsmlaiptqcgstatipptlalqvvvtmvvapfsshgitttf*
B. lactucae	Blac_SF5_v8_19_ORF276542_fr1	N	N	N	N	msssafvpackvcqqvslvlhllirvilglfqqsvgspylwtsysefsttitriilllflftvsvkwyilqhyrirslpkag*
B. lactucae	Blac_SF5_v8_19_ORF277095_fr5	N	N	N	N	mdsrsckfwviilfstmnlgtlanqtpldyscsrrlhawpvqdwahglveslmswmlkphiwyqctessrsfggtitriw*
B. lactucae	Blac_SF5_v8_19_ORF277129_fr2	N	N	N	N	measflvpllvafvvpatrevalqlvhrwldsramvrelfdpiitrlkatakngdsdvstdlltdmeidseqfdsrkkqrdwhqsgsdaarlgfglifcymlqvpflgpftwfvgfasaglyapelvnlhafgsankkvl*
B. lactucae	Blac_SF5_v8_19_ORF277281_fr5	N	N	N	N	mghgvhlysywllvsgihialapfqvidlknrelmiifdvclfalatcflrcrshcpyrptllriilialgqrsvesta*
B. lactucae	Blac_SF5_v8_19_ORF277441_fr2	N	N	N	N	mshkldfnikiilllhasyavpsltllyrikptvaspsqnrrsrlnsyiyddpksptshvvqvhynnsvslnnevlswvepvnkffdnaiypwgtnfdivyapvstspdfvsasgcprwlklgp*
B. lactucae	Blac_SF5_v8_19_ORF277843_fr3	N	N	N	N	mklllyflpfnvywipttpfftvtdapvawrtvilvrdisrstilslrsssdwrriklfdasqstrdftgnffattifklmrltsppgait*
B. lactucae	Blac_SF5_v8_19_ORF277897_fr5	N	N	N	N	mygmllltiasldtscptgtrnftrslgkkrytekfpeaselysfsglvkrcqqipsfaradnkklgsswryfyprlhm*
B. lactucae	Blac_SF5_v8_19_ORF277927_fr6	N	N	N	N	mkcvsctasvglvsillgtfvqpstsaetpavsclsgelknlarlfnkdrfhemfpealelysfdglisaankfsafansgndstntlelaaflaqiahetdslkaaeeyarddfsvwqycdnttvpcapgrryhgrgaiqiswnfnynaagkalgldllnnpdivitnstvawmtalwywmtpqkngcvihdvvtgvdgfalstniingefecgpeainkendlnrvvlfngmcqelgvealgkiscna*
B. lactucae	Blac_SF5_v8_19_ORF278234_fr6	N	N	N	N	mellyaplfilsiplsdqcvyifvvtrrltchlkgesythnharkaraaikccrrlvpelqrqtllsrlnsaglsnllaq*
B. lactucae	Blac_SF5_v8_19_ORF278245_fr5	N	N	N	N	mreihgwycnplfllitplllihselaeqqtsggtsratigapshkqtpgpirrhagcqpdlkrqkssgilsigrgfeassvrsggqstsk*
B. lactucae	Blac_SF5_v8_19_ORF278424_fr5	N	N	N	N	mhimrlrlaiilctcneitkpyvtnnslfptrvggerrfsrhdpergvngirailpkgflvlpkilrcdvipplhkilaltiattslhfflffkanwrllqvpglnldrf*
B. lactucae	Blac_SF5_v8_19_ORF279018_fr4	N	N	N	N	mlpvtpftsvcacslvslcegihascpsclgvetirllevgtftspgfpacigsiqdmvynltsakelgnstslsserlrvasralggfdpkcpgeppivslltlsmepprtttlcglrratsrisgilhp*
B. lactucae	Blac_SF5_v8_19_ORF279192_fr6	N	Y	N	N	mrrwascqlavychrlsalcrttghtttchcpfhylslhelgrnwcrltsrqrtlnyarhdiscirlsqehilsgvlrrvctcactpvypwlvlrqpwht*
B. lactucae	Blac_SF5_v8_19_ORF279266_fr6	N	N	N	N	msviflaslllteshvditkknynfldrehfhssckcrlfskrsfrehaqrsnfvpqrdrqvtrvpnatlnygvevnifsk*
B. lactucae	Blac_SF5_v8_19_ORF279351_fr4	N	N	N	N	mlwqvwavinycltrsarsvlhrqgnvytnelprrmrthptfyigpspplpsvpdffrylthrnclrrlpkpdgpepkhdslrtesdshkpddpffpqgrdllmschqlvlkglmcpfvrqmisrslrtisqlatrnitnrhr*
B. lactucae	Blac_SF5_v8_19_ORF279467_fr1	N	N	N	N	mtfvtlallhifglyssevcmaifglynfrkffcveipflavwwclniitktvlhyvllvgiavdtlrmltdvidcstsfy*
B. lactucae	Blac_SF5_v8_19_ORF279474_fr5	N	N	N	N	mhlrsgislalnihflrfaynlclrisvrifrtrvrctstfdfpfivllrtktsnynsvqnpapisadclhckrdilsthkdlnpsirsidkkdsylwdtvndyvfkwlwrlsrcr*
B. lactucae	Blac_SF5_v8_19_ORF279586_fr5	N	N	N	N	mrlasrrvlffsllsrclddtshrgrnkfyriynlsllstkaicsirhpmrsyvtqtrypknncvsiqvhkalnvyvfcqqchn*
B. lactucae	Blac_SF5_v8_19_ORF279622_fr2	N	N	N	N	mvfeqknyirasatfvtlvllhilgvftrqtfacpfrpdnfrklycikiyyrafggtriflaiwfsskrlyrglhdiryaslpvyiwrlycsevfmalfdstslansfvsitpi*
B. lactucae	Blac_SF5_v8_19_ORF279874_fr3	N	N	N	N	mlsarphqptpirmdppkfngaaaltivhwllaveqcgvaqligddsrlascamshlrgkasnwaysalmadvkafpasvilrqrfapctsrrrtrccfwraslmrdrrsdlcksmcrrcarcrrpfp*
B. lactucae	Blac_SF5_v8_19_ORF280392_fr6	N	N	N	N	mltqpfrvlfatfahvdahwdvsvdnywvfsvrdikslkwmfngieahrvgavsspdaysthngsdpvaipckalqwrhprt*
B. lactucae	Blac_SF5_v8_19_ORF280812_fr2	N	N	N	N	mpwdwpflhrfylawvcsntmctydaaqhrylgdpithfckltynwasfkvcntaskrrlcdsialspssalqctntssk*
B. lactucae	Blac_SF5_v8_19_ORF281058_fr5	N	N	N	N	mifkfrchrqflwlliwlhqelhrlnvlslhllqrlsllfvkqwlhllnrrlerlnrldrlhrtafavqrvlldclfelskrcantlfrviiksksvqlge*
B. lactucae	Blac_SF5_v8_19_ORF281440_fr3	N	N	N	N	mcfpviciigflfktpiyciidflqnqfvcarlrnpsaspvrpqswqlhesvqllvmqctgrrsciycgktspptpigadwyespatpvvggwaesssspves*
B. lactucae	Blac_SF5_v8_19_ORF282584_fr2	N	N	N	N	mrvfgasmnsvrvflvvcchhgmtihkydvdtafingvlnkdvyistphgvdmdpgqvlklsrslyglkqaaaiwfktiskvfcnmgfmpcvsdraslsvtmetfrgft*
B. lactucae	Blac_SF5_v8_20_ORF283127_fr4	N	N	N	N	mtdlglptphktapilsvnksllfgvamsllascispdsnvwaetspttfildaatiqlrsvftnafkvfisnfssspssksawctitmsarlkasrgssrrlphgrinplpsgckastmtisrsfaslhccspsstitqlsctfcvlhnsftlaaplatrsapkatsqvgncftnirhsssqyprlnnsgtrpppvcsst*
B. lactucae	Blac_SF5_v8_20_ORF283224_fr5	Y	Y	N	N	mrelrrlrrrgwpcllslwnlrnlclsmrwrdlrkrarrrclrperqplafarkylissarssslssvcrtctisrrpivvnalskwkkswpa*
B. lactucae	Blac_SF5_v8_20_ORF283356_fr2	N	N	N	N	maliparrtfalrkifismlflsidglvatseikyrlckpvarsfamsktldakpgfknltrialslrkelqpvqsincigchvrlgfhasrgvipvrvv*
B. lactucae	Blac_SF5_v8_20_ORF283742_fr4	N	N	N	N	mclawwlpmkgsnslglfaslkwtsrsscvrrnrgyshahdffltqageinslrplfhrngmqmnaaqefrlrlvgrfi*
B. lactucae	Blac_SF5_v8_20_ORF284808_fr1	N	N	N	N	mtkkfalfimktlflsiksskrygrhdmdmddsyniqkeghvqdgrtitmarlpvvrsnvaepmleiddvtmiekdqesveev*
B. lactucae	Blac_SF5_v8_20_ORF284850_fr6	N	N	N	N	mraihaipafsvslvwslilmmanafmknpgsfgtelrrslflrmfliiawvtpvgrlkrsfaqeasivwlifwsaafvrqisgeadltvqflyfnyyelv*
B. lactucae	Blac_SF5_v8_20_ORF285506_fr2	N	N	N	N	mwtrpqpraclltwlnlmeslarrltglrlrklmnlsmwipltaaclrskefatylrevrvlyfgcqarallvplsactsksmrslpatwkrmpl*
B. lactucae	Blac_SF5_v8_20_ORF286400_fr2	N	N	N	N	mrvftqevtifwllsvreapararfvaqwrsnfveiywprtvvnsiararathatycsrwctnlcitflpsraiwldli*
B. lactucae	Blac_SF5_v8_20_ORF286834_fr4	N	N	N	N	msfglffvfgsvcetqahnffekmltlmpelptvpipevvaktdqsitlrmqrlsyihddaryklqavsfchltflccisfnsfnflratasmdmsttrgmtprffrlecll*
B. lactucae	Blac_SF5_v8_20_ORF286925_fr2	N	N	N	N	mtrstpslsfcmstlpiakllasqttlmglsasgiaktgastrycftdvnasscsfsqtfsesfgttrlrhpryrglyll*
B. lactucae	Blac_SF5_v8_20_ORF287216_fr5	N	N	N	N	mvtsflgigvgagtvaafnllnasavrhspeafhtqevgelcgefdsltwlavndqkrtcrslihaheavataswhsisisy*
B. lactucae	Blac_SF5_v8_20_ORF287666_fr5	N	N	N	N	mhweivfswlkmtrlitddalcavcvilhsrtadckiacvthhmkrsilvrnrqdwrlykytrnygkmtvylssvsiasssts*
B. lactucae	Blac_SF5_v8_20_ORF287745_fr6	N	N	N	N	mhweivfswlkmtrlitddalcavcvilhsrtadckiacvthhmkrsilvrnrqdwrlykytrnygkmmvylssvsiasssts*
B. lactucae	Blac_SF5_v8_20_ORF287826_fr5	N	N	N	N	mlltqqfhllntlfsqhlclfgtllvkqgyfllspvefvlnelgngcmlfisaqreqhsangwpaydrthsidrspfevtqmkepltrcvitflrgleapsflcgrittcppttcmgrftdydvlpgvtghl*
B. lactucae	Blac_SF5_v8_20_ORF288134_fr1	N	N	N	N	mlvetiplllnlslspisshlclatgfcdfgiharirnirrarvltgfgisltddsffrgdstsiaicskqrhsrasqkrltshpdlnvn*
B. lactucae	Blac_SF5_v8_20_ORF288804_fr5	N	N	N	N	mipsrviviltklcsslassvvsppptktraahkrdcrprmaqsayiqrcltrtrvdkviysellqrqlfalflgvaivrntstttrlgricgqrvelai*
B. lactucae	Blac_SF5_v8_20_ORF289866_fr2	N	Y	N	N	mekqtfffflindlvllstvnlskrlvtnvgssilfpkligpfrvlhrrgkaytiefplrmrthptsyvgrlrpyhhyaassedgfdhpfqespkdscdrgldshvkpevshagseyprnydelttahrgqhdisvrtptwsthssnglltarygepatsaptsdacrargqvsppnhgesyrfcrfstldptygsdqifpsppqplvdshgg*
B. lactucae	Blac_SF5_v8_20_ORF289875_fr1	N	N	N	N	mtagslvpswlltlrassvsmtrpirwfirpigkhaplalvnrlqnvnhvahlnrdaslspgrrkgidipfyplrvvyttrtgitprea*
B. lactucae	Blac_SF5_v8_20_ORF290035_fr4	N	N	N	N	mlsicsitltlglpavsasvgdpastallhfskpqwsmqslcvlhdgsydhplsreqlglwhssepsydrvcrncsrlndrqlhrsgikpfgrrlipkavciassivggtflerasrdgpcrspfmnvtp*
B. lactucae	Blac_SF5_v8_20_ORF290261_fr3	N	N	N	N	mvagidwilrmvgvcraksvlqsssdlerlccglypcrslslhvnsfstilclpvsqvkcfsfaylfilkgslhdvcnrltalcytpnkytygeelisvklidlllg*
B. lactucae	Blac_SF5_v8_20_ORF291583_fr1	N	N	N	N	mllynlclflrivgslypwtsssnfpktitrimvflclltvtekwyillqtrsrsqpktvlvfmstrycdsvtakdcarvyvdtilrlqvlsrnlvsn*
B. lactucae	Blac_SF5_v8_20_ORF291669_fr2	N	N	N	N	mvfvwfslgvcllkriiakggglplamqeqmvehalakratishaktlsyqqlsrsaltldriyhrfgcillrpspplpcy*
B. lactucae	Blac_SF5_v8_20_ORF291759_fr4	N	N	N	N	mipsraivmltklypsfalsivrapptktqtahkqdwcsrmaqsvnikrcltrtgvdtviysephkgpllapffgsccga*
B. lactucae	Blac_SF5_v8_20_ORF292218_fr6	N	N	N	N	mllkrltntrislflwsalgnqktksidmncrrsagtgrvvtqygrkhwvspvdklcrhictcgrivtgvarrsrglckissltstmltywcivavihdaqtknmmgrdddtrcvasygcviqytfaccvsic*
B. lactucae	Blac_SF5_v8_20_ORF292266_fr2	N	N	Y	N	mlttehyccnsgimffvdccnvalcpllicaaqigpaqkgisedvksswfilygevilreekqlsrhsfkrgepsfsspstsig*
B. lactucae	Blac_SF5_v8_20_ORF292428_fr5	N	N	N	N	mtehslvsiatvglfsllkctadlksdrrdnasaiklsrpslystkdytprrritaspffargvdrlrpcvmtqgpyir*
B. lactucae	Blac_SF5_v8_20_ORF292754_fr3	N	N	N	N	mskstifssidlmsvfftillaesvkppgfnvttkevmtrlfdssdlfgeessdydsfgddhsgdvcmchqersdregktaaggaklhh*
B. lactucae	Blac_SF5_v8_20_ORF292789_fr3	N	N	N	N	mvhkwyfacskytlfeiciqlvlthkcknlsdvgtmyfnvrhfvhgcamnedviniarcviphlfstdwlhickisqrh*
B. lactucae	Blac_SF5_v8_20_ORF293455_fr1	N	N	N	N	mnvivliasliflnsmttnrarrmskfelwsyaaswlvpmhglvhaviylfmplgfrkcvrhfgswtlncgkrctgkelvs*
B. lactucae	Blac_SF5_v8_20_ORF293479_fr6	N	N	N	N	mfrdvlkllfilacalgglakdeaavssahskvptllvalsalaalhqewliglrevckkvqverctqvirighehvlnavs*
B. lactucae	Blac_SF5_v8_20_ORF293586_fr6	N	N	N	N	mkltgswntllcytivaftnkeqcgvigdffrakhevewyekvnlpirhrhflsknqmvdgtlymliikfmlplykpkfpflercfpghyggmsdvqct*
B. lactucae	Blac_SF5_v8_20_ORF294092_fr5	N	N	N	N	mytqrkshilyfcvlsatlccifalklagasitmtktpdidlrlhfylpsphpcmrsgkdclkllhriifaprhlqmpqnsnhsipvlftrnskcrls*
B. lactucae	Blac_SF5_v8_20_ORF294353_fr2	N	N	N	N	mrnqlmrgdallslaidgtsavvsstrttldvasahvvihhvnatplwrsttnasrtkwptrgewnsrliyvrrltmslrmrglilide*
B. lactucae	Blac_SF5_v8_20_ORF294635_fr1	N	N	N	N	mkmsafhwianfllvnfvelrlhslvwnkitmlltddvqvkdpqvawdeeypelgmgiliplgmnvdilidfmyekiedlecalqatttnagaasgkqsrqsrdkknqkrkqkqqkhfyqdeinaifrpkq*
B. lactucae	Blac_SF5_v8_20_ORF295320_fr5	N	N	N	N	mavstasrmlwewlvmiqglsntpatfntcvtnllrsvrdfvpsyyydvfvhsramnrksdvevhrthvrkvltmrknklyanlkknilaaseipilgcivgkhcvrpdpekdrekyrltcashceetskvpqlsaqlcrnystyvfllkqkv*
B. lactucae	Blac_SF5_v8_20_ORF295377_fr6	N	N	N	N	mhasttssilfevtfainsfsccnyaspelspsiessqedstlkgsdelnniaiasfvvtslplglmkstlgepsrtmtststshllse*
B. lactucae	Blac_SF5_v8_20_ORF295573_fr3	N	N	N	N	mipswvivmltklclsfttsivrgptktraahkrdwcprmaqsvnlkrcltrtgvdtviyselhkgqllaplfgscysa*
B. lactucae	Blac_SF5_v8_20_ORF295807_fr1	N	N	N	N	mwrhwcrqwhgsvlsalcssrltvevlvdrkqplisrvyawivkrkrreessnpqriappqipvlsvgnvtfgatgktpfvqflldyvleqtggglvplllsrgycddewrmlvkqfptcdvalgadrvasgaakvkelcktqkvqlscvivddglqqwrlakdleivmvdalhplgnglilpcgslrelpreafkradivivhhadlldgeelkllmktlkalvnterncivaasrmkvvglvsahtllsgemqeansdiatpkrrllltdkigavlcgvgnpksvikvvekvarwaqleikaypdhhnftlqdandiikwvgalqwqrnesvilvttekdfarspnameflaanadlrvlqcklelqyngdkvferlistlklv*
B. lactucae	Blac_SF5_v8_21_ORF296216_fr6	N	N	N	N	mviawshnfwcqvrglsrircpyllvggsalflgthrevsiesqrtdclsrhpsfeqrsisfcpflgryrplwttsnsppssllelv*
B. lactucae	Blac_SF5_v8_21_ORF296217_fr3	N	N	N	N	mtlsasvivmislaiappgrgkvcssifallvqamparvslawlsssseplsstsltafnfvsksnsripfgfshsriatiwafvlqimtfpqsrrsmnnrgfasclnm*
B. lactucae	Blac_SF5_v8_21_ORF296475_fr3	N	N	N	N	mslalqvlfvvrgigmiafrlhhpphpndarltagvtiglprrmgacdliwvyipfqtthvkygcaftyggrvslkfrsltssitvkgpmkrgnnfvvppgsteiaf*
B. lactucae	Blac_SF5_v8_21_ORF296767_fr4	N	N	N	N	mpwdwpflyqlylvwsartpcvptmqpstcilgtpmthfckltfnwgppesatqrlnyacatlfrsavlvhtmhefivkvmgrvgavlrhrvshhtveyrwrvfqtlehhkplpthtt*
B. lactucae	Blac_SF5_v8_21_ORF296803_fr1	N	N	N	N	mwcansaapsaavyaaagdalvslavavssavgssspatlyvagargesprecdlswrptmnssrtkwttrgeqnsrlivarrltmslrmrglnridvliafaiacsvpmmrmiphrqhqfgdddgvihrnksscgttasvgttqgradnkmsrlalrrsrdf*
B. lactucae	Blac_SF5_v8_21_ORF297702_fr3	N	N	N	N	mlfrdvriticglilttpltskmmvttmsarcvlhphlrmhstdetavillrndianayrkdppthrslsnariclllg*
B. lactucae	Blac_SF5_v8_21_ORF298206_fr5	N	N	N	N	maarilsritllsliahsllcqlpvsnawrtcvsrcfmerncnfwartscellqtanelmertntgrpdpaipcsttlfgvass*
B. lactucae	Blac_SF5_v8_21_ORF298651_fr2	N	N	N	N	mmalllpiqtsliasnmktdpnvakanlsyvnkatvsssalasaktvrksaahkgaatsplgrtttrvvriiihngsdaeepklkapptarehvqampqasriergyltggiplmpppsewprsdgtrvslleratrdthnyysiysswkaqgdhlvvfprsrscymhmnqptitkrnscatfshiqmrrsngrsdlsshvrv*
B. lactucae	Blac_SF5_v8_21_ORF298675_fr2	N	N	N	N	mipprvivlltklcptfapsivrgptkevrqveqphhqlwlsrynlkvlrtrprviwqplheplsrampvtwtshlqlvwqvtchrhlqchqqmtfsshl*
B. lactucae	Blac_SF5_v8_21_ORF298689_fr5	N	N	N	N	mkssfailgalcylaafataeepavdnavlteaepesfdagmddsspdnqeyygrrrgyrggydgyrggnrgyrggyggnrggyw*
B. lactucae	Blac_SF5_v8_21_ORF298928_fr3	N	N	N	N	mnwrfkfswmlilkqaslvrttqlirmvnfdaacacaqssgsnstmcwvftlrpcavmvttdpqvrpsrslvnypyacersktfiiwlsdeqdtgivta*
B. lactucae	Blac_SF5_v8_21_ORF299178_fr5	N	N	N	N	mttklaammpammptmmpammptmvptvvptvvptvvptmmptmmptmmptmmpatmvllkigyhvsgfnasialyvisfsrntnfyrrffr*
B. lactucae	Blac_SF5_v8_21_ORF299880_fr6	N	N	Y	N	mlrrmiflllnlpsahidmmqksprglpllhshklyhascpsygfqnvcvspqwapssslstqlfsyyddrlyylairs*
B. lactucae	Blac_SF5_v8_21_ORF299882_fr4	N	N	N	N	mllvlltafktcvflhngrlhpryrrncfpttttvcitsqfalksfenilvdfhllpyvvhlfkdhlllfqrrwtvlfavkff*
B. lactucae	Blac_SF5_v8_21_ORF300311_fr2	N	N	N	N	marsiaaipflrtlfsicvmpyakhkipdhlcplvyfqalclawvestlpsvckfltiyrarsvvpsggvaflispvvvdldkaqilspsrsfend*
B. lactucae	Blac_SF5_v8_21_ORF300524_fr5	N	N	N	N	mlesivltgihvlplllatcvraarlklymstvdhpqtdghseranrvvadvlrtiatlkewskqlpfvestinnsvhastgetpfyinglrhprtpvsfvrspslsgggpptmlgakekhsfvnmtmthediisttetclsdpaslavvnkttpydrprggfigefda*
B. lactucae	Blac_SF5_v8_21_ORF300553_fr3	N	N	N	N	mhqltceagflfltwgdpcpccvdntkrvkgdvyfllvppgerlaslsrsamrltfsidlqapgarsflmdilihewvsty*
B. lactucae	Blac_SF5_v8_21_ORF300960_fr4	N	N	N	N	mrlarwflqspfgkgvlllgifapsrdpgiaashhmatlaaiitdhvciaqlhssgicplgrrlipscrrgtvvgllln*
B. lactucae	Blac_SF5_v8_21_ORF300989_fr1	N	N	N	N	msfplalvashlfilaifviilgrecsfggsssvslrlrhlavlrlgladsfctskacwtcqqnaqtrnlnlseffydtgfpsslhhvdds*
B. lactucae	Blac_SF5_v8_21_ORF301594_fr4	N	N	N	N	mtagnlvhsllltlrvssvnmtrpilwirrslektrassalksienvnriarldryagpslwrkkainipfnlfrvvdttrtgttpreawkpcltrqtmhfksctg*
B. lactucae	Blac_SF5_v8_21_ORF301736_fr6	N	N	N	N	mirmatkalwsslidwlkwhiwrlcqislmvkvhescsliacfdntvclwllsrietldsrvnsknksvfsvlrtrldmstadhmrsdgqi*
B. lactucae	Blac_SF5_v8_21_ORF302574_fr1	N	Y	Y	N	mrrcglrpciicsirgtlilplvctltthlchcsevtslvlgkdgralfstskdamfkvtatldgtlrrtlmcnlalsccdvspdekyvfigswdnciymysmdvgrvidqisahddglsaicvvddrvlssswdgsiklwqythkglatvplltfmeceesvvklcvgsdgvvaaaatkngts*
B. lactucae	Blac_SF5_v8_21_ORF302923_fr3	N	N	N	N	mlpifffttlnlgvasesasvghpaptalvpfptpqwsmqnscvshagschrplgrksscwtslpqqgpwhssepsygracriysrlrlqcptpcewhltsrppaftklsprhscrtapqlr*
B. lactucae	Blac_SF5_v8_21_ORF303198_fr6	N	N	N	N	milgryaasalvlvstakhvqveankckasdsffsflvddlptnhgfntcvannagtiakalaktlfsgcnpsdvydlvknedlrnfyrlfrsiaqtpaaisklvykhmaaqtdesvdslcdafggtlgpcaghvipkllpallkdehccaeisdfiellnlvvppdrsmesflvnevidginsflcsnkgedscglnmfkqfttkytvenfdffqhvlfpfitieknqecagwsgksytdtasrasartinfgccinqmrpllqtlqrtvkyvvgdevwdivsgmvslkdpkgafvdslsqttscefhgktcsdphgmsddititrdlnrkhpgknglidtdcektdkcsqdksvcskvckrgsvvvpnwlqstlayqrnlankkpfcfaqipathns…
B. lactucae	Blac_SF5_v8_21_ORF303738_fr6	N	N	N	N	mgrrarlhlftylastnvlahnlilagpvkvatycaislltstiptcwcivtrmhdaqaqivvswrrqrlcstvsryvlcidrmtidmkpvnl*
B. lactucae	Blac_SF5_v8_21_ORF304103_fr4	N	N	N	N	mdtkrvyphkvirvkvslaailsfhalleldemsidecgralksgdlsemvvirhmvefnssslldeavlddtkrhlvhemghrflkilrihfiplgiprcgm*
B. lactucae	Blac_SF5_v8_21_ORF304173_fr2	N	N	N	N	mktilaiiavlcfvaavalseeptvkvgvpteadhvksdagveagdvvpdlqenhrgghhgghhgghhgghhgghhgghhgghhgghhgghhgghhgghhrghhgs*
B. lactucae	Blac_SF5_v8_21_ORF305219_fr2	N	N	N	N	msiffllvgevlaslsrcamrltlcnrftgargacfpmdllihrmglviltdeafninnqlgtrlpavmrrwittpadkltrslplhitavldtfhketlttvgihq*
B. lactucae	Blac_SF5_v8_21_ORF305444_fr2	N	N	N	N	mpykktpwllffignrfcltrlelekmffkrqdrkhcvekllqfknvscismfispygrcdvvnlnhalpfdfllvdvqclkytkckalginrknhvrikffnitqcivnsslyqrplrlikhsfmnkkqidkpgiatnaaellpap*
B. lactucae	Blac_SF5_v8_21_ORF305531_fr3	N	N	Y	N	mvggpsrslltfaiavvkgevpapyyyatgsyfqriedvyiqeaicvlrpdekiipnrkklaggllkqvirsvegkrrysqerrsfmpdnkllvelqehpyinynatsptvcvflesvsigqqgysad*
B. lactucae	Blac_SF5_v8_21_ORF305541_fr3	N	N	N	N	mklaascfqfictvcptsstlvflvvvlpplkfrhsktgfeklpfmtvltkltslyikltnlyqycsrrycnigwhmesngqicspqrssyfdgniqryigtqllhngvhpfkfs*
B. lactucae	Blac_SF5_v8_21_ORF305898_fr3	N	N	N	N	mlvlraicihmyviatetatsshriptfstcdsdqsyhpvrsllircryeklanrnkknlarikwiqenefyemnelgttcqnrparyeirffftlr*
B. lactucae	Blac_SF5_v8_21_ORF306150_fr5	N	N	N	N	mivvwrwnpfiaaiffkimqhavldpdsqvekgenarmssfvgaiaiadmvkttlgpkgmdkilqsmggpdkgisvtndgatilrsvyvdnaaakvlvdiaktqdeevgdgttsvavlcgellreaeklidqrihpqtiidgwrialttandalvnsakdnsqdvdkfredlmniarttlssklltyekdhfaklavdavlrlqgssnldyiqiikkaggslrdsyldegfildkkigvgqpkrvenakilvantsmdtdkikiygarvkvdsmdkvsaiedaekakmkskvekiagfgincfvnrqliynypeqiftekgimaiehadfdgiehlaavtggeiastfdhpdavqlgecklieeiiigedrmlrfsgvktgsacsvvlrgasthlldea…
B. lactucae	Blac_SF5_v8_21_ORF306630_fr4	N	N	N	N	mmspwatitlvmlvcveqsdragknvsggaslhhqersdsrdrlgyqtlfkawkafeqnvqnvgcevwldklnafcerfekrtlvgaryelhrl*
B. lactucae	Blac_SF5_v8_21_ORF307056_fr1	N	N	N	N	mcstepfllhvlgalghaaltlasvscaqilphdallaaldatapaatvanaqphtaldiraprgvanaaatmshaepftlcaagtalalasasssvanaeptrdsitctlwkrtqfflalgflvgtrrvrnahrapcllelvh*
B. lactucae	Blac_SF5_v8_22_ORF307730_fr5	N	N	N	N	mdspkfdgtaahtivhwllavvqcgmaqlieddtrmvsyamshlrdgrpqsgrtrrlwrmirrflhmrsfrqkfaiyqppnsevllkarffearqakrslleyvqemrslsasvtvgpipecgtahrdmpffrkapspmeeanqnalieeqsfnsasatawykpsa*
B. lactucae	Blac_SF5_v8_22_ORF308959_fr6	N	N	N	N	masvlqllillrvfillisivhakrlevhdagdlikaesvysnylapfdtkapsealfqskdqlaelapiinvdaelltkpiptnewwgnlihtttidagavafpvwanpyaiklpvkapfgvqacysysyrqmadevngvvkyywhefqndltlsatefksrkpeyevysfsdtsvtvrmcvggsiscmnsalvqgmafvsatykeltprivskytmtlldsstpgkyvvhlsnkqtwviyiidssvsfsidktrhaliskavytgtirmailpenadnfdlyddyascvvqsgdlsvhsrtsyslnwntegatcdkkgllhfalphqlevlsqattidspdaivlhsstrgdmvaqvttsgrwtmtekeadeevdfypakklsakalskiqllpila…
B. lactucae	Blac_SF5_v8_22_ORF309092_fr4	Y	Y	N	N	mengivlmrilvvmvshrlaidlfarfykemrmvndctikkplilwkrrnlrrmhhrvwhefknllcsfrciaisrkgeyhrc*
B. lactucae	Blac_SF5_v8_22_ORF309214_fr1	N	N	N	N	mlrggfrkvalvylqaqlnslicmtnsryqisllnssrlhkpgkdetkffvdallrhrwytckrthdvtplfhawkafvhnvqsigreaclnklnaf*
B. lactucae	Blac_SF5_v8_22_ORF309863_fr3	N	N	N	N	mqglmllceadclcafmrivlcfiqpteirihgrgmfrpsrvfvyrydprnvffildvsrlhvrvlpsvvrgtklsrrrcayhwrllkls*
B. lactucae	Blac_SF5_v8_22_ORF310066_fr5	N	N	N	N	mskrssltmwrlaplsriqsvlasarlsftlssstsslsslaffsfllkrqscfkcpcflqlwhvrvslrcvgslkryvnpnevtypylakktdgdadcessviwvrqtvkaksyrtdashheqdleseghhasnadpsalsaqkgssessgvhnpdepsvghqrdprsairrsaaqnacd*
B. lactucae	Blac_SF5_v8_22_ORF310202_fr3	N	N	N	N	mfhimqwviafswlkltrliilhqrtanskiagiidpeivclgpqspilaiassyagfpqrnaynqrsvttshfsstkkkyvlsiqhecggtclstplsrenfavpi*
B. lactucae	Blac_SF5_v8_22_ORF310840_fr6	N	N	N	N	mirrdlvkmkvwmlmvkqvvtfdarvsarlqkvrlrksvnqtlercqrkchrfllslhlqtrncifvnkhvyesvmkcr*
B. lactucae	Blac_SF5_v8_22_ORF311142_fr5	N	N	Y	N	mvsyraskcvlyhkvlalglsiglspmsgchtktntddrhqrfpkhrrelaisvtddsfwktmvsnasikkilvllcmhrp*
B. lactucae	Blac_SF5_v8_22_ORF311763_fr4	N	Y	N	N	mliteflsivnvisaailtftpsrqrvaalysahdsdrpssivafgslrkdsigstvapltsskdnheillfsmtimgcfakmsfhscatnvdvraslligdtgii*
B. lactucae	Blac_SF5_v8_22_ORF311860_fr4	N	N	N	N	myssiaepwterrtwkfikltliiflhlcksisctqisrsvyslqakyhflgassvrtacalipkrsrqsrlasssrwqgt*
B. lactucae	Blac_SF5_v8_22_ORF312293_fr2	N	N	N	N	maliparrtfalwtifismlflnidglvatiseiksrlckprarsfamsktldarpgfknstrfalrlrnklqpvegincigchvr*
B. lactucae	Blac_SF5_v8_22_ORF312540_fr3	N	N	N	N	mlpvmpftsvctcslvplcegihascppclgvetirlleagaftspgfpvcigsiqdmvsnlssdkelgnstslfskrlrvashalggfnpkcpgelpivslwchlglpnsvdldvplhvsqgfaplrswqpansvttdtqydatsadqtrwt*
B. lactucae	Blac_SF5_v8_22_ORF313207_fr5	N	N	N	N	mkltmmiffyfysssilgdvfeslkttfgfqdanvanqkehvmlmltnfklqedepnptnvaiqrldyqqeldmatkgikrfhtrifanytkwckyvstkpaftsdpvvdivlffliwgeagnfrqmpeclcfllhtslpqassrgggkhpgdflseiirpmfeefrkdndkktargaraphaeirnyddfneffwskkclkytplnlheafgqvdkkgrpnvikksfvekrtwfralmsfrrifcfncalflavcgfalnmvmycpdtpilygadlstgdsrgftvfgknftasdvtsigsgdggedktnsdtgpscnqqvlatclgmsytsgvfddipidfkallqilpftdcvekttgrcgcyldlldncfeekgvttkvtedelafsaasefdqs…
B. lactucae	Blac_SF5_v8_22_ORF313334_fr4	N	N	N	N	mllfchfviescclvgweficdfhafvvgrvlvyanvhstaavppycractrscvrsgrgvdciwtdydcvdvspfhfvvsatghv*
B. lactucae	Blac_SF5_v8_22_ORF313627_fr3	N	N	N	N	maisklggrameclllcsmsiidaftswdslkqqmtsmfappdqafrmrarllatrqgktnprglcpavensnciyasrpgarskcrnylnggvnegvartelfrhhlatfeeavaialcaefdfmtacvstpiyrtsssgheyrlidwnpwikaswrkesasaktfgllglystlklnseknvshlailgvrcgefiavrsda*
B. lactucae	Blac_SF5_v8_22_ORF313777_fr2	N	N	N	N	mkiggalvpvvvavlvalllhvyndfvpidsyypsatanasidsyfsdsyyqaqalfrltaksagatlfslplehlqplnlsvdiavmkgskdrvllhisgthgvegfagsaiqaalleraagtvrnnenqptvvfvhalnaygfahlrrfnehnvdlnrnwltqeefqerqakdpnergyldmydvlnptqihgirngfwfqciqtlitkgfdaakqavvtgnyhfpqsvyyggtklepsllllqtflskhinlktiqkfgmidvhtglgaagvdtlllkagsnisvaqsvfrgpeyqnqvvfqddsnhpvtrgyegtggfvfdgvakmlnpeilqnalfvcqefgtvpgvfilkatieentmyhyhssisrlpyaqklrdvfylhqssfwktevrrr…
B. lactucae	Blac_SF5_v8_22_ORF313999_fr3	N	N	N	N	mhgimlsqlvdsallvakaasndfakgtmktcnekneyemlfermgcldvpeelpksinqsrtrngekchiflphfiklvhfehfly*
B. lactucae	Blac_SF5_v8_22_ORF314711_fr1	N	N	N	N	mcrllwttslvlrlcifcrprakyrrnfsstnvwwgssvdvrsifstllrcaratrknttylnsrktrlepngqsrwmnarpmvstkttrwvvlfqkq*
B. lactucae	Blac_SF5_v8_22_ORF314792_fr5	N	N	N	N	mghiisalalfatlqsvavatsmaatldlsekiattnvsrslkpqvavdevstlftttidhlrfhlvpqgeqtlpenavarwvnfpadlkamnepknleqlkaitagippkghlrekvalaevlvdrfgvaplatyvsknlryyrdelenwqpfkhileglveylkgqelssfevahllsskinlrdgqvsqlmqfpfrffaeyekdsvrffaalfdlfgersfevksvlsmdktlnnvlnlkysrimkkldsklldlkepqlhalliigglklktdeeqkavmkslghiysndalfkqanrvwhnldkrimndritifskr*
B. lactucae	Blac_SF5_v8_22_ORF314987_fr3	N	N	N	N	mtmrnllpvvlfatilhqvtafdsipdiggilqstlsnvtdkligttkeasfqsffdyngeyfapfgtdepskelyvqndslkdivpiinvapealkvaiptndwwtnlihvtdsmdvsnyaawanpyavklpreapyglqtfysfsyrefgdevngtvryynhsfhndltlsskeffscqpvyeifewdeggakvrtcdegsgkcmssalvsgmafvsatydglipridtehnithlddsmpgkyviylnnsqtwvlytstrlalrveysvvfsvnasgsslvadseyfgtirvallpedantdiydeyatcvvlggtvsmesrtsytfhwdvegsscdtsgllhfalhhqiesmggpvidttsygaiilhsatrgqmvaqvtttpmwsfvepeadfe…
B. lactucae	Blac_SF5_v8_22_ORF315031_fr3	N	N	N	N	mlllwvkldilhrttstervytwmfhnkhyivfdsttsshsydslldklllpiprslvvdateavrytfaprprlleyvclckqetf*
B. lactucae	Blac_SF5_v8_22_ORF315257_fr2	N	N	N	N	mvwltlstriatvalvssistpfylpvtiflsplhvlatfrtvqnfltrsvmhkiyltncmkfvrlsvhihrirtylahfkddwat*
B. lactucae	Blac_SF5_v8_22_ORF315500_fr2	N	N	N	N	msqsrwkstmlghfigllasitdvqinqsvhtaknwgtrfssvtsagtskivgatdivaivqmstisrvsqskkkpsqlcqmklsph*
B. lactucae	Blac_SF5_v8_22_ORF315993_fr5	N	N	N	N	mvngalfilyiislilplyqhkslflervffrtiwwdvqctvhltkamfitncsceltisrfqrlapqavcygsgwlhhkvfptprqhlvve*
B. lactucae	Blac_SF5_v8_22_ORF316273_fr2	N	N	N	N	mktlivfqaavtalvtryiaafdlipsvgeflqdtteklvglekssetieyfapfgtdepsrdlfvfndslkeiipiinvakealnqpvptnewwanlihvtdlgsesnfaawanpysvklprerpyglqtfysftyrefakkingtvkyynhsrhndltlssgeffkrqpvyeiyewdevgaklrtcdkksgkcmysalvsgmafvsakydglvpridsehnithvddstpgkfvlylnnsqtwvmytskpvsfhierkvnfsvnatgsslvadneyfgtirvallpedarddiydeyatctilggtvsmesrtsysfdwevegttcdttgllhfalyhhlesmvgpvttyttpgaiilnaatrgrmvgqvctvpkwsfyepeadfevdfypidrptp…
B. lactucae	Blac_SF5_v8_22_ORF317107_fr1	N	N	N	N	mfvlvfaivsnsigvlsqhlvlaspagvprppppldpkseegkarnrswlrwmvylawkngmtplsiarfvgpygpklvqnvvhrrtsfmfensamrdgrvdlkelgkylyhnwalkpsgeramtthlapgahavrplvdmllphrvkmpltfiygendwmdyrsgqeivkhfrnmgqaadlyrvpnsghqmfmenpdefsrtlidsltkdeltnmhsip*
B. lactucae	Blac_SF5_v8_22_ORF318329_fr4	N	N	N	N	mtsgslvpswlltlrassvsmtrpirwfrrpigkhaplapvnrlqnvnrvthlnrdaspspgrrkgidipfyplrvvyttrtgitpreawkpsht*
B. lactucae	Blac_SF5_v8_22_ORF318427_fr1	N	N	N	N	mkftllmqaamgvastasavmeditmslagsgfeqgtvqafndrstlnsndymapfstedisnlfqrngnltklapivnvasnlldkplptnkwwgnlihaatqnmdtvadpawsnpyalkfpkeapygiqvcysytyrimakevegavkfythafhndltlsatefastkpdyeiysfsdlgvnartcvsgsrtcmdsslvhgmtfisanysgltasvvskyamtlvntstagkyvvqlpnnqtwviyssdtsasfsidqnqtalvsnaaytgmlrvailpdgsdqnvydaysscviiggdvvmesrtsyslqwttegsscdnvgllhfalphhvdvmsdvtttqssdaivlysatrgqmvgqvttsgswiltedemeedvdfypsnkpsadvvsqid…
B. lactucae	Blac_SF5_v8_22_ORF318651_fr1	N	N	N	N	mkftllmqaamgvastasavmeditmslagsgfeqgtvqafndrstlnsndymapfstedisnlfqrngnltklapivnvasnlldkplptnkwwgnlihaatqnmdtvadparsnpyalkfpkeapygiqvcysytyrimakevegavkfythafhndltlsatefastkpdyeiysfsdlgvnartcvsgsrtcmdsslvhgmtfisanysgltasvvskyamtlvntstagkyvvqlpnnqtwviyssdtsasfsidqnqtalvsnaaytgmlrvailpdgsdqnvydaysscviiggdvvmesrtsyslqwttegsscdnvgllhfalphhvdvmsdvtttqssdaivlysatrgqmvgqvttsgswiltedemeedvdfypsnkpsadvvsqid…
B. lactucae	Blac_SF5_v8_22_ORF319177_fr2	N	N	N	N	mgglstltlmcnltldgcstatevddvrdrvdgfvfllyqvdndnkisdlsfcrlviflfivgavdvsdllhqfhseynlvprncrrwyielssmhvt*
B. lactucae	Blac_SF5_v8_23_ORF319317_fr4	N	N	N	N	mklyyhwlaamalvalhsvagarilgasqmdkdskddssedtpiascrnfspeeavvssmtfggphgdpfndkdkirpgqhatkltmyhgdrvngialhvsypdsvsvtlehggtggmtshffidheeyitsvavqttkktgrtrigylkfgtnkgreyeggklskdtdklelvlcpnntqiggfqgrsgrevdslgfyftpiattlcp*
B. lactucae	Blac_SF5_v8_23_ORF320014_fr1	N	Y	N	N	mhprsgislaanihflrlrttmlshkcknlknvsfmnfhvrlsvhvpsmdeyivknnrcefshrsqqiryasveccrgvtkpltasspv*
B. lactucae	Blac_SF5_v8_23_ORF320136_fr3	N	N	N	N	mcfilrgwisilaialgcldvanskhsllvagpytppkcspfhdefsrvsssyfastafvtpfayaaaastrvysesidawsrhnkslev*
B. lactucae	Blac_SF5_v8_23_ORF320189_fr2	N	N	N	N	miskkrylllsvacvgrwsvetlaakldvsndallkhvsvwlnhglvafaterteliastsfqgtgrddntiveeletavssdaqaqedlqllesylvgmlsnfgsltiqqihnmlatfarsgaqpcayitntgselslylrncidfifrhennfgalgrs*
B. lactucae	Blac_SF5_v8_23_ORF320265_fr4	N	N	N	N	maliparrtfmlrkifismlflsidglvattseiksrlckprarsfamsktldakpglkdltrialslrnelkpvqsincigchvrlgfhasrgvipvrvvlttrre*
B. lactucae	Blac_SF5_v8_23_ORF320607_fr5	N	N	N	N	mtallisllqlvflamasmpqplilrvefqqqhnlpdtlqgpmtlrlsnhpaslaelhevldrqlvahlldfrvdnrqmmklnmtieiynqekqrfvtlkeisqlgerrsrlsitlanadavfpghtclalpsknftdiagdnkieidgrvvfisevansgkgtglttwdgsvvlakylehnrhsgiagsrvvelgsgtglvgiaaailganqvilsdlpyvvdnlaknvaetvklaarigrpiesevsvevldwfkpptdlgdidillasdvvwveelipplvatfdtllrhstaktrilmshqkrsnrsdrlflielnryklirsrvpasnfhpdffsdhievweivrav*
B. lactucae	Blac_SF5_v8_23_ORF320748_fr2	N	N	N	N	mfdvfsfsartatgalflllllvffffatveadsgaallvstlavrptaaaiiapptampvvgfcsskaiiesailllnevsdavvl*
B. lactucae	Blac_SF5_v8_23_ORF321483_fr5	N	N	N	N	mllvapltsvcncslvsicdatdssrlcclgvetlrlseakrstfprfpllllctkaaiqsdvrqglcncpvivyvsphvh*
B. lactucae	Blac_SF5_v8_23_ORF321611_fr2	N	N	Y	N	mcwlcgnasllipfsievsfgkghtssplpdknkcdpalaasillnyygevdevlqtrpeercltyrrlfkpqtdsrakllvptfrcachystmta*
B. lactucae	Blac_SF5_v8_23_ORF321688_fr1	N	N	N	N	mdsvayssillgllpeimakalthrtmkaageiylvpltveqaqsgrdalakaiyasifdwlvaginaslgakaqqttstigvldifgfesfehnsfeqlcinyaneklqqkftqdvfrsvqeeyereqitwahiayadnsetlgliesrmgllallneeivrprgheegfvsklssayckhktliefprisktqfaihhyagtvlydatgflekhkdalltdlsdlmcqshepfpqmlfqvrkemeaaapkhplsslgirkagadrtvgmqfkkslnalmttindtnvnyircikpncrksaslledkmvatqlrcagvieaiciarvgypnrlvhgefaaqfdlfltkeqqqqlqndpktygvlccrdvveqfhletpeeyqmgqskiylqkgvlet…
B. lactucae	Blac_SF5_v8_23_ORF321724_fr5	N	N	N	N	mmilsywnqmiflchpwitmarklraidqlavssrddaclsfiryhminvckrsqacgcprsecdgltcgslvsstapdlsgrsitq*
B. lactucae	Blac_SF5_v8_23_ORF321837_fr3	N	N	N	N	mrsfpsvsttlsfffllffstsaavmilemrnsdarsvaihwlethdvrhftyvlniffylfislpvtcynkegitskwvgn*
B. lactucae	Blac_SF5_v8_23_ORF321923_fr3	N	N	N	N	mgglhaamvasvfsgdvgaiawlappsaapvfadgllsgscnwpslykqhelqlldhkmlaghalvesykklvspvtdgfkekidflngtldpvneakkrlrlflsitdienflpprrpdavifvygtedeyigfsepqwqvsslq*
B. lactucae	Blac_SF5_v8_23_ORF322081_fr4	N	N	N	N	mlhrlsreagilclswggalahavlrvlvmapkdayflkdpigglssltrcvkklrtsnrltsagstrsptdllprrmgpvvlhdetrrqhqlrtrshlsceggyske*
B. lactucae	Blac_SF5_v8_23_ORF322148_fr5	N	N	Y	N	mlhifvifapnftilyieaislemshdekhctfvrqntfymkimitnvyngnfrptcctrkkssgankplfigccsafdtrtk*
B. lactucae	Blac_SF5_v8_23_ORF322291_fr5	N	N	N	N	mnsvfiallaihwshcsmraqaggpkalvtatqrwrwhwhtllvatvmscflrtpmsqhfnsvrsclrqwekggplactfrtmarlllrsh*
B. lactucae	Blac_SF5_v8_23_ORF322406_fr2	N	N	N	N	mifvgipvsvqvilvwelparplialvgaptdvsmyhqersdrkghsgkhftggtsmhhqgrsdskdhsksnasvnvnmnqrgrsrnvlwfgsstamgtdgnpgsttacrcekplstalltrgkplssrvvnardparpvvpsrepllisifilvvnekspslvsrrte*
B. lactucae	Blac_SF5_v8_23_ORF322476_fr6	N	N	N	N	mgtpdmllsmqsvlgvlcsefctkvlqseafklevpisflsrhvmistpfggqfvrsiakrtgialmlariltffercasiarssmvpiiimrlcnsfsiarrtd*
B. lactucae	Blac_SF5_v8_23_ORF322793_fr3	N	N	N	N	magstlllaavavaeiaavadvvavaegaadgaacagvvaeivavadivaaivavadvvaavivvaaenhsdsnsepsdsspwvdpessserhlhsqvnpllinihkhshhvpiiipfcni*
B. lactucae	Blac_SF5_v8_23_ORF322806_fr3	N	N	N	N	mfailftcwstgaggcganasgtfnggvvdtvndaqsscfgaaigtsttfgatagalktsndrislvttgegatvsllatsdatcelerslslrrrgsssselscfflrslrpsisrnwsptklfrsylsriqislsrtdecsvgrr*
B. lactucae	Blac_SF5_v8_23_ORF322926_fr2	N	N	N	N	mafsngsgfigslgvffivalplysavaahgafgaihagfgcvwdtlnasahvfevslgfggvcrsvaaanglsficrnksvyrclpsssaffvsssekspnvitiswsfssvagainvcvtsyvv*
B. lactucae	Blac_SF5_v8_23_ORF323166_fr1	N	N	Y	Y	mnlhflllslllttanaalnknasensaqppsslpehsrpflpkspnkdlaiqgprfndahdmtgsqatsieernlldsikhttldavyklaaklrasprfmfyamgifisrltkklhkkinlyqwllyvdkhmfqpckshdellaasstffsffqreftdiqlagffrslrtypglsnlgdwmqtymatnvatssamreawswygdtidvvfktlrveneadlvgsrvvtawleycharrhvatrdpminlialenivrllkttkpdqdlktvfktfsgvngmeefakelieviereaqieawaakkvhpskvydelelgttnsiditrfiqwlrylqkiqvendvfvhfsktipkgqeieyasilkdmtlfpdletfskdlrsvlyknwaadtdmtp…
B. lactucae	Blac_SF5_v8_23_ORF323253_fr2	N	N	N	N	mrlvlsimwlhrqwyncegagdlvarlynlrtsgrdvaqlslrsenlpsiistqlsnyllawkdlsgfmqrallwdsgfvihnfr*
B. lactucae	Blac_SF5_v8_23_ORF323352_fr2	N	N	N	N	mmvklicaivdiagaafpididtnelvgdfkkvikaensrtiacdandlrlflaktdgrwltefevqngvadisvfeeldvvgaplnmiglseetvgsvaitkelvkakktplhvlvvpsepvqlqrklwlvtgtvvdalgskgirrhlhlmaslhigfydptrrvdnknvafwyeaknlcfhvlfksstcffyvspf*
B. lactucae	Blac_SF5_v8_23_ORF325804_fr2	N	Y	N	N	mrlllplpgvctsglaiahlsllyvelpainlcsmagstrytqkirhfrrrdwrtgnvlfmlstsrqllshglrqflpcrvpvhhslpslqwyaltgqrlhfsdlfvqvhprylv*
B. lactucae	Blac_SF5_v8_23_ORF326005_fr5	N	N	N	N	mvklfcaivdvagaafpvdidskeavrdlkkavkaekaatiacdakdlrlflaktdkgrgrwltefevqngvadisglkmldvteapldmagfneenvrftitkelikakktpvhvlveppepprewwlvtgsvvdalgstgirsnlywiatlcigyydptrrvgnengafsyegknlcfhvlfesrtcvffkpfiwillmiyntnfvpsieyaaqmfennlalgtrtlhsplnkhevetrisrangmpndlkrifhldydsndsesfqstssseslttvayflepstkefqfqriehekifpscvkaeclylvskkecsdherefgkydrdpnnrlalsrdmygwydgvsvdvpivnmlpgnveehpsigsrrkvifvsealytmpensdvfk*
B. lactucae	Blac_SF5_v8_23_ORF326449_fr1	N	N	N	N	mvffhswmnsvllhgyqiwsslsdtiasirrilttlhrecvarrlgfsttlakssttlrcslmriltrsltisrmewstrqmrlcaiffltsgrrkqslsahrrrrsnfvrklpic*
B. lactucae	Blac_SF5_v8_23_ORF326888_fr2	N	N	N	N	mlnfnfiastlirsvstassylmkylkrkspstalnldtsifdllvrresvgslaeckccyfvitslvvtfepkgltdsdpgdlavfsianesgitgdldqsptidvagdlspspsmsstydipqspfngrrg*
B. lactucae	Blac_SF5_v8_23_ORF328466_fr4	N	N	N	N	mvcvfclscfasdiisdlidscssrttvsdalgcapdrskspnrflivlvdsfsswgaatsnmalksselistpipgltatigflsvelrldtss*
B. lactucae	Blac_SF5_v8_23_ORF328746_fr3	N	N	N	N	mhsrsgclircvhilrfvlgvstliistrllpmpnhpgtvygvcqslmvpsyrmivseqivvllnqtthlltscqqlflrtdvsfrspvdqsqlahnfstghekqhyqpssltrgaqtf*
B. lactucae	Blac_SF5_v8_23_ORF328773_fr1	N	N	N	N	mvgnwrtnavtsffsaliffldsassvtkslksftffapwprarslssavsttplsikaatrrksssvqprvvsagvprrippgtnallspgtvfllitmfalsstnstrepsmprdlltstsakwlsvpfettl*
B. lactucae	Blac_SF5_v8_23_ORF329069_fr3	N	N	N	N	msllfirqfwfpaslslsssvlvarltggfplaagfesiiavliclfvdvptffeifrtyrrlaieglkvrlvsdispllpvsrcsiaaaasvrlglgwmreasvtmgvsgnnsfafgrigliassfimkkrattlemf*
B. lactucae	Blac_SF5_v8_23_ORF329133_fr2	N	N	N	N	mtagslvpswlltlrassvsmtrlirwfrrsiekdaplglvnrlqnvkriphlnkdaslspgrrkkidtsftlfvlstqhgqgsphvrhgspasrdnrcnlyfapv*
B. lactucae	Blac_SF5_v8_23_ORF329524_fr3	N	N	N	N	mlllffmsyehllvvlddnevrmasfpiirqnnvltviiavpkmyekefplplcqieriiqnmkhalyeaywnhanlapstesvafglfvvevatrfmrvlytrcsrqpfcnvtswfvtawnntchfsnhrmdvgsllslivan*
B. lactucae	Blac_SF5_v8_23_ORF329671_fr2	N	N	N	N	mrlacwflpshfgkgvlcwrslpqqgpwrssepsndracriysrqrlhcptpwewhltsrptayiklslryccniasqlrqfglplpsstipfwknsarwamp*
B. lactucae	Blac_SF5_v8_24_ORF330276_fr4	N	N	N	N	mklkalmiyaaiglpittasdrgpiigvfahpssyhgdyiaasyvkwvesaggrvvpipysapkpyleqllpqlngllfpggaaavndraewlyhqalglndqgvhfpvwatclgfewliqlttndtdsltknldsmnitlplnftesartsrlfsqaslelfswlgekaitmnnhelgitperfdqysslakffnvlstnvdrkgiefisaieakrypvyavqfhpeknsfeygeyedgipyevinhsregvaagnffatffinearknklrfkdpkverkaliynyptstitypgfvesyifkhtyqmgfwsvm*
B. lactucae	Blac_SF5_v8_24_ORF330494_fr4	N	N	Y	N	mkaywllfasiagaspdsikslctdrngvvigfivsevnvemeeklqermkgmeelestakaisdtfgdpmlefdllidqldtkpsaiqvrvvld*
B. lactucae	Blac_SF5_v8_24_ORF331296_fr2	N	N	Y	N	mrgwwtlkvtivdlflltpsedeekerrsyspsppderrrapnpfpgrgaadvltvlsrtqdsesniitnaldgeqeqailieeqarcraaeiakakahseyrstplsvkeplkviaghglatwisgplrgpeirfprasssagggpkfrekhlml*
B. lactucae	Blac_SF5_v8_24_ORF331501_fr2	N	N	Y	N	mrgwwtwkvtivdlflltpsedeekerrsyspsppderrraphpfpgrgaadvltvlsrtqdsetniitnaldgeqeqailieeqarcraaeiakakahseyrstplsvkeplkviaghglatwisgplrgpeirfprasssagggpkfrekhlml*
B. lactucae	Blac_SF5_v8_24_ORF331874_fr5	N	N	N	N	mlilshlllprfrllpsltrlqhkrlvtslccsmtrirtriwgpsqlywsiwtedpskitsrlcatqknvqgtvlrntklpmwpyav*
B. lactucae	Blac_SF5_v8_24_ORF331919_fr4	N	N	N	N	mrqillplfllsisptsllsisvvasreicqpsdvlwlwsgaltsrsitfkfglregytctdqdfvlyafpellegekphssiascsivdsgeagdgevqspssfeppnvkqctlselphsdrkyryelslvptgtiikagtfttpkqegtpynyrvafascadessdpkvrvphafqsrpriltkrssmie*
B. lactucae	Blac_SF5_v8_24_ORF334229_fr2	N	N	N	N	mftrrrrsfklrlfcvsllvvndrrndrcwvftqlrssctlmgsalmnsrcasqrrrrdnclvdvrqvgfrhirrlkaesne*
B. lactucae	Blac_SF5_v8_24_ORF334340_fr5	N	N	N	N	mhtqssclvvcvrilpcilgvsartirtrffpipnytgtvegisqslmdpsqrrivsekglillyqtihsffqerdlltscqqlvltglmcpfvrqlfsrnlrttfqlvtlniidrhr*
B. lactucae	Blac_SF5_v8_24_ORF335521_fr6	N	N	N	N	mqnhcipssaltalllnlmvrkcstflrarddnwtrplqpqedlsheplrsihlnsaggysillssraisvcnhslverlwspdagkvshkhhtrevlqtkgeqdvhvnerkdgspllk*
B. lactucae	Blac_SF5_v8_24_ORF336521_fr1	N	N	N	N	mrhflrsfgrsdillsvclplleyclsdlpfplpsetdliwaefhglpllpledgsigvlqanqrrmsyiigsydqiellepvknlfvslltlrrlhkyfsetrfisifgltsfsikiladniervlpsswkyqetvewdpnspvgidqlwlyrfwqvvhyerrsldyfsswpliplkgsrllscskmgmavcvwddsadseitslvaqafqasateqeskmagmedeckrwtelsakvieneeiadesyldeeefgeievdeetdcneealneakvnrsasminpsggatsiqmddtaslpaqvrdeaeeravdandafpisisfssltsesfinfedsqslaqesntnseevddnpergsssedstvstrhldidahefcsrdmlhsvlfelnvtml…
B. lactucae	Blac_SF5_v8_24_ORF337011_fr1	N	N	N	N	mrrlrlilliyalkaaaatsvrtqksyqlamlslktrtqqlgpprtsdktraealaettrvvdkanaahaagktkyfmtynelsdltdeqyqgfltskpdqesprrkqkhttlwtqgihrkkisrsfdldsqdrikdevkvpialdwttkdggkymtpiknqgtcgscwafagvaavesryaienqvrasalsveqvlscsgaldhiqskyddnmtsssdgclggmafltyafmervkphgiacerdysyamatnesnlqclavfgakvvvswtanvsdyqvvasnenallqavthgpvtatldasgkgfrhygggiydamdcvndgnevnhavvivgfgetesgdkywilrntwgtmwgengymriargtkvgpvgpcnlylyadypvnltlgsavts…
B. lactucae	Blac_SF5_v8_24_ORF337203_fr2	N	N	N	N	miisfsfflllsvstskksslsaakshkvmsptipdasdilrednyfvwefnarmslakkellkhldameapeegdaaasawkvsdmkafafvstmmstnvqsmvqtaktaaeawdmlktfflrqsmhnrvqqrrqlhefklakgrsimdhflrfdelcmtmqavgqeisseehlvillgsltrayepivkiienmpsmtlfhaeqmlrreydgitrtrhqevvlksthtfnykkgpr*
B. lactucae	Blac_SF5_v8_24_ORF337436_fr3	N	N	N	N	mrlelnlgtrnwvclllviqanlnlspkvslgghapikffacvpapsllrpllylmprcrmtyldrlngqlqklaeihqevvdrkqrkrly*
B. lactucae	Blac_SF5_v8_24_ORF337770_fr3	N	N	N	N	mncalckvlalfsstsepsrpiywrnprrysiidiyctrnvckcfyfsgitdcfkgyslrcsvyrtnvvatallephrlpqftvhvrrkfvscrsrk*
B. lactucae	Blac_SF5_v8_24_ORF337941_fr5	N	N	N	N	msrlilmtflsifmrsrvglmrkmtstickqsssacaqinsmrmhlnafwvrnvflircfigkgglkanpakmkvivdwpylqsqknlqmllglakyldnglailals*
B. lactucae	Blac_SF5_v8_24_ORF337953_fr1	N	N	N	N	mvdswciicswtsvfwtlntsksagsqpcrfepmqvlprhllsylarqqeilpygtskpnvssqsllglttvpsfrsslwqmshycfprgriirskcgslttctvaqrvf*
B. lactucae	Blac_SF5_v8_24_ORF338853_fr3	Y	Y	N	N	metfsrlviwmfrsithlathettyftiaktpflrathcllrdaaassvavprkcimlltrslrscrkrqkstvvmstlrviydllstwsqqikrprrnwsgrlkrrevvslqfhqllrrswpqiplcv*
B. lactucae	Blac_SF5_v8_24_ORF339252_fr1	N	N	N	N	mllraflgslcvyilswryavnafevittteelaaversakvyallifgteakaqdmslkelaltaypelsdfeteleglvtfgvldiaphrkdsignkwklkklpalviykgrpkenpytgkyyreskamdvgvlnnprklkkmlkqailpdyvqelqddqatltsvqelisttakdeniallvskqkhaspmyralaaefygqgltfvflnkdqdgaeeiinrlkiedlpsfavlksltdyevlkaenldsyaelkkfvepfavkkdnamknealkgtthseavkfftekdfddlvlrsnviwiiefmdaereetlveeewkalltelhrkagivsigavscekeaelcerhggpgvriysqglaeskapkrgdiatfatldeakeaaiaaipdvtt…
B. lactucae	Blac_SF5_v8_24_ORF339412_fr6	N	N	N	N	mrqklwgkvvmlsalrgtsssdvlasspmiqavglrldeavhpckdiiscsfcccnghwstnplrehpgikqicdesga*
B. lactucae	Blac_SF5_v8_24_ORF339587_fr3	N	N	N	N	mrkfilgisilgfgnvadaveilaigylltvyedsegamtpwesstfksyhvnlvfhlniincrfthcssirgnvswrhrgrsswghlrskaspprhvgh*
B. lactucae	Blac_SF5_v8_24_ORF339618_fr1	N	Y	N	N	mskgprqllswslvslmhvrrqlgmeyvivskfckptlihalclpqfgvlsaevfpqelrttgisvvncsnrvaaitsqfvngflmgppphlaallsvtasvmcsgavasrwinhgtkdngdalskrssgklaseaepdispvvsrcggdddeegeqsglirydflhreknpall*
B. lactucae	Blac_SF5_v8_24_ORF339810_fr4	N	N	N	N	mrvscfclvvvsltdisslfsmsvsrlsacccfhlttsksrrrdsiarscssdslvvefevhgcsgtsfmdvswvflakdgslvailrfflcn*
B. lactucae	Blac_SF5_v8_24_ORF339879_fr1	N	N	N	N	maryrsptlrkcfpliilfskmglafgddvllnvpnavepwyiysrwpsffmknedadsyvtainffrrlchadyqpkvfvidrevallnvlriktnlvlyvyrcsqatrrhssslkiphclye*
B. lactucae	Blac_SF5_v8_24_ORF340176_fr3	N	Y	N	N	mvdatilaplpfmlgfctlselqqlaqvskavskicelewrirtiasfgelrfttcnwrrcfllrsrfqrkkafkhvtariylmnnrgetryfsiargtplmcsreravvyshckrmfdlslrinrsiqeisalidmisveetrellsehinlmtsvaslrgslnfeselfsifpapvlldtnsllrvthtfedendaeflqsslmmmqvwasidgmiyrplappatiqetmncvqfngenteesntyasvrlqelsgmtiriddntlryrlqgnelcvnalvsntyllyvfnplqyrpldwtfdallqigdtryklpvqregvylnttsyalrvflsygklpdksfnsngnlasnlnpdslaavvssvateppptlssrearggddceplgipydgks…
B. lactucae	Blac_SF5_v8_24_ORF340598_fr6	N	N	N	N	mvggrfllnakilpinlvfavfktklrprvigpftvvakkslaytlnlssklrthpvvyvgllkpyrdpshvdlkalaprqavvpqivasspgypagplnegadapaskdsseppqkssqpeqgfnkeiapralkhqvllskfrppsraa*
B. lactucae	Blac_SF5_v8_25_ORF342272_fr6	N	N	N	N	mvlviilrvgsplavclsaikdgiepshhmaalvaivasalpisigatpnlsaeslnqavaeallkncyttklpfpsstapf*
B. lactucae	Blac_SF5_v8_25_ORF342642_fr5	N	N	N	N	mlpvtpftsvctcslvslcegihascpsclgvetirlleagpftfqdfsdcigsiqdmvsnltsdkelgnsnsltserlrvasrtlggfdpkcpgklpvvslltlsmvpprsttlg*
B. lactucae	Blac_SF5_v8_25_ORF342836_fr6	N	N	N	N	mhalchavlfrivwncvilldelllaevihcrvpvlatvvtsndldlsprryldlpvkscdrahdftllsqrinrhvpalhhdeahnvlkagp*
B. lactucae	Blac_SF5_v8_25_ORF342852_fr6	N	N	N	N	mtlsftllfaldilrawhtssystkasrslhmcadaplsitqqsltdpslalnatlecscppsrvslgprlerqslalwptlpql*
B. lactucae	Blac_SF5_v8_25_ORF343313_fr3	N	N	N	N	mhssiaepwsirrtgkliiltfvrflrvceriscmlisrsvyslqakyhvlgasslqakyhvlgatslqakyyflgpssvntacalilkrsrqsptgqfqsvsrdlesslv*
B. lactucae	Blac_SF5_v8_25_ORF343737_fr5	N	N	N	N	mlpicliilnlgvilesasvghpastaflhfpnplwwmqrsrvlhtgschhlssresscwaalasaktlayqraitwprlphv*
B. lactucae	Blac_SF5_v8_25_ORF344043_fr5	N	N	N	N	mrsdvamlarrlllyfictasrnqkhrhlqrdqrsrlcqlcyllyspagtklhvtylkessrmprqrntceitideflsf*
B. lactucae	Blac_SF5_v8_25_ORF344535_fr1	N	Y	N	N	mssavamlarrlllyfictasrtsltsassdgiltkstvptvlpslftswnhtlrdifeassrmprqrntceitiddffsf*
B. lactucae	Blac_SF5_v8_25_ORF344763_fr6	N	N	N	N	mychfgiiavvivlifakpktfeiplhrlwhgpvgdllnfpdqgvhrvyprctreveyacseytlfeictqlvlthkckslsgvgtv*
B. lactucae	Blac_SF5_v8_25_ORF345087_fr1	N	Y	N	N	mltlfhlvvfphlqlnlfsiprqcmhvvlkcnahqhpisklaafgphffvinwlynfaqfsqrifrgdlrnpmggkhilvqvtvivcsnsrhpyvinlfirrtsmlrnekvcniridltdcivnhclrsclir*
B. lactucae	Blac_SF5_v8_25_ORF345342_fr2	N	N	N	N	meqslcfrdveslsvdlvvspsalaltllllllnllqslshhqsqtwgpqhyfpcvhasrcciqmvipslsyihlvrysllvdldryprpcprlpflensldl*
B. lactucae	Blac_SF5_v8_25_ORF345366_fr5	N	N	N	N	milclptlltcvpngfsrpvsllptqvhkiipfysilgnsvvsrhsflfvrrclclftyqsplfgiggdffrsrrisiy*
B. lactucae	Blac_SF5_v8_25_ORF345906_fr5	N	N	N	N	mmscwlitwmialplmvlwgdvvlwvvlchrgfgrnfrvmtlehlrlmrsflegrdvmchftgllqikinnsigrqvlcpnsghstt*
B. lactucae	Blac_SF5_v8_25_ORF346717_fr4	N	N	N	N	mlsagrrhiclpillcatrrgpvlvvvvihihhdilglakkiiinavnhdtvpvldvlsrltvflntrtfasavalgwsnfinsyartasgtsrrsnecgshlfcsgrnpsqyl*
B. lactucae	Blac_SF5_v8_25_ORF347406_fr2	N	N	N	N	misswlitwmialplmvlwgdvvlsvvlchrgfgrnyrvmtlkhlrlmrsflegrdvmchftgllqikisnsigrqvlcpnsghstt*
B. lactucae	Blac_SF5_v8_25_ORF348286_fr3	N	N	N	N	milclptlltcvpngfsppvsllptqvykiipafllyprkqcrqpslvplrtrvpvlfyisvtsilelevtffrsrrisiy*
B. lactucae	Blac_SF5_v8_25_ORF348337_fr6	N	N	N	N	mlsagwrhiclpillcatrpgpvlvvvvihihldglclakkiiinavnhhdtinvldvlsrltvylitrifasavalgwsnfinsyartasgksrrsdecgshlfcsgrnpsqyl*
B. lactucae	Blac_SF5_v8_25_ORF349604_fr5	N	N	N	N	mtgstlqsyianprhlrciertmalavlpvlffwtdyslhcenndadeqeddveqrfprinnaveqefphvhavfepgfssvvehglsqglicgragaftqv*
B. lactucae	Blac_SF5_v8_25_ORF349697_fr4	N	N	N	N	mmscwlitwmialplmvlwgdvvlwvvlchrgfgrnyrvmtlehlrlmrsflegrdvmchftgllqikinnsigrqvlcpnsghstt*
B. lactucae	Blac_SF5_v8_25_ORF351002_fr5	N	N	N	N	mlpisliilnlkvildsvtvghpastaflyflkplwsmqnsrvlhtgschhltsresscwaalapaktvdssepllgracraysrlrlhcpip*
B. lactucae	Blac_SF5_v8_25_ORF351363_fr6	N	N	N	N	mllykqfqlliimfsehlrvlkamivkqgyfflalegiqsslllrptcqfwmgrrawaierttdyglrsttrfngapfastgnstsqptlitlkvrcldyftfttcrgrf*
B. lactucae	Blac_SF5_v8_25_ORF351868_fr6	N	N	Y	N	mlvvlfalymaliekkrvvlfryysheekgitllylnaekkefwrmdeakiedldlyrqyfkgavlcldefrqdvvkshsnvlgkyqllatschyrlkgaaysvlskclvpfwslsdlkligahrdlskhmikniyfysggsmrallsgqnsskqlvdeatrefdpniadllntqhgsmsdkqidyirmtgiretitvt*
B. lactucae	Blac_SF5_v8_25_ORF352782_fr2	N	N	N	N	mrtkpnhtmwsvgmavilqsaadgaecivcyysrqllpaernypvhekellamqyalakfrvyllgdrpfifftddaslrmavnspcllqriarllpffseynfsvnynlmsllmpfraglilsrqrkttvsissllqq*
B. lactucae	Blac_SF5_v8_25_ORF352887_fr5	N	N	N	N	mntvvndlfvlvwklaitsvranrccatatrverrlvsiplddfvfeveqnseriheiapdahlvlavvdrfnamsdcrrrlslgkrncsivepllvmspptvlnvvdegasllpclmllltvlaieqsvgravvvpnlhldaqwrdlvrwhflqqadqldlvfavt*
B. lactucae	Blac_SF5_v8_26_ORF354189_fr4	N	N	N	N	mnifsvfgtslccfkimwlmtlvrglygvlesfcqfygdlgtrwrkwrvwrgrwrakwtcygwrwrrrrrrkalgfvksarvvvifl*
B. lactucae	Blac_SF5_v8_26_ORF354246_fr1	N	N	N	N	mmmtctglvqsltltllkicakwwtstdqvrelsrftkalsvfdlalmsaaptifandhwiqfvtgepvqwvpahharllhpntllkllrsdlgalcmehwsqiqwqghlldeleelrklegeypvdesvlklqveddgsvtlvagglatrc*
B. lactucae	Blac_SF5_v8_26_ORF354711_fr5	N	N	N	N	mvfmslrnylsrellaacffvmllsstldqypgevdplpyncdyelhtreqearydktqqlirntklfeppqierlfldqalgaedmavsqdgiayvgltdgriasfdaaanrlgnfsrtgrhvpgcgasdmegicgrplglifasatpfstfmnripsskpfpgdqvllvadaykgvflfdangkrtllfsrtkeeklnyfngiavvhatgevyvsassqrfqrnqtvldflernptgslvhfdprtkqvrivaknlgypngltldqkrlgllvalsfqskivrfdfltkqmtdfaflpgdpdnisiekiglgtkekevlmvamvshndgsiihqmresvkvrkllsllptwvtmslvhkvgffasvdldtgdinfvyeasqgqtpmvsgvrrfgdhi…
B. lactucae	Blac_SF5_v8_26_ORF354908_fr5	N	N	N	N	maqrlfqsfsffqgaalaivswltlkrvndaapfdvarswtmtakgicgaatvlllsssgnvatvnlktlanffiracvgpciss*
B. lactucae	Blac_SF5_v8_26_ORF354920_fr4	N	N	Y	N	mklinnsayiaiswtavlarscmlsenylevpaqknitilnetkscelsskveeryrndsirsivfslddtctccdlpdrrsrifvfvalspyfqc*
B. lactucae	Blac_SF5_v8_26_ORF355087_fr4	N	N	N	N	mtlsftlllaldilcawhtssfsskasrslhlcadaplpitqqpltdpslalnatlewscppsrvypgprlerqslaqwpalsqlkhapdgllarrsccfygcclsfsclckepllllhvpypcatlpqqstcsrgr*
B. lactucae	Blac_SF5_v8_26_ORF355196_fr1	Y	Y	N	N	mfslrlgckkltvrlcctflclmtakcesptlstflddvkmvdyefhtpseddgkerrcympchmdksrrapklhcaghrslrpt*
B. lactucae	Blac_SF5_v8_26_ORF355349_fr4	N	N	N	N	mfihilfflaliiifvqvaysntrnefeenweafrsswnenhtnfieylsttwinphkekfvrawtnsirhfghtvtsrgeeahnivkelitssmeyllryceriiqsiesfqieyttglakqqmkilpfgqptprgnifqdvnrmisyyalrkvfeeirlkylvvfclqrhfnhlltkylylqlekarrpladrpnpctftfttvwgipcehrlrliienerrlelndidghwylhqlppprlllltnltmfyqpylkefmktfktslntrkrq*
B. lactucae	Blac_SF5_v8_26_ORF355973_fr3	N	N	N	N	mvlisiilpailftaavfeipdwaikdvqnlykqflwahatttaacrhkinpgllftptkaggvglasvevaittqrtkhalwwltqahdkyfgawrfwayqgqpttsalvlherprsggwstslskpaktsfiadidklreptddqlclfgdrvraytptllagagswweedewvlsyystfpeatshadphlrsihqfwgtlgwnknpyiwdargrqllgytydriepctisdlrirrtgpsefvfsiplsgqdvtnhspklrrwasslwhydh*
B. lactucae	Blac_SF5_v8_26_ORF355996_fr6	N	N	N	N	mhrlilmtflsivvrsrvgrmwkttwticeqfssvcarincmpmhlyaflaqknflfrvphgkrglkadpakvngivdwpiprtkrikwlglanyfhensenyaemvghylivlkgyelvldkhrd*
B. lactucae	Blac_SF5_v8_26_ORF356157_fr3	N	N	N	N	madyilffalnfsfflslafslsqfcfihcetnmdifqdrrnidnrifvhrmtplphnflfvrtapmlrstdsrhnlsccsslrkys*
B. lactucae	Blac_SF5_v8_26_ORF356831_fr4	Y	Y	N	N	mkslhiaiyavvaatfenalevtnattsvlnpiarvigdaqnnfivqrhlrteyndqdelrsttsffsnfkrisnvdnwlsklkrkqvgrntndgglimtdlhelkdilqlvdtkqidhqliknlvemlllkdekelmlrlqlaveyntmdtklakklqsvvfnmwyheaetfplykvfeltgvdftamkechcidplekrmmqaflahvkrkrrekvsdkvrkwynshng*
B. lactucae	Blac_SF5_v8_26_ORF357085_fr4	N	N	N	N	mqfilctgwssflklnairvkflklvlasnvsdienerapvlhkqdfislnvatkpsmlmksieinnlsqresssrwdqghlalsqsaissnlhs*
B. lactucae	Blac_SF5_v8_26_ORF357233_fr6	N	N	Y	N	miralrltisnfclcilkveilhlikaeafmsvnftgsvtlvccihradvlltsneekrcstchsvkmhgslpvrqtglartswhsassvttdtrygaisadlsrfkratsrrfvrntlnnstpgpqffqhpiiyyrniltsiirailktnnesnililntlagsvrnnafclt*
B. lactucae	Blac_SF5_v8_26_ORF357555_fr6	N	N	N	N	mhrlsrkagllclscvrpiiilcqirrrstykcvlrttngrrasrkecakglticnplrarealffdgpyeskddfrhsvr*
B. lactucae	Blac_SF5_v8_26_ORF357596_fr2	N	N	N	N	mqtglsvltgcwasismdfvfglskdldgntvivvfvdrlskmavlaavpdttdgegttnlfidrvfqqhdlpvaigsdrdpsrltgkiwksrvlgtrfdmpqrtickpmv*
B. lactucae	Blac_SF5_v8_26_ORF358359_fr6	N	N	Y	N	mkvamhllasyallavralevhnddalvknlpgllndlsfkhyagymhlkteeklfywytesqtdpandpivlwlnggpgcsslggfftengpfvaqddrsvkvnryswnrkanvvwlespagvgfsgsvqephyynddivaaktreflelffekfselqnrafyitgesyagmyipylidmlvtkplrgvnvkgfaignpftdnlidgnayidyyyshamvsletyeeiqvhcgerigclfddtpcplgcqslleeaekeanadaldpyfiygdrclqntsqtnalrkkptssaqrspthrgdigacadvlthmylnlpevqeaihvtqsmerqiewkgcndrvndlfqssasallkyrnilrhnftvliysgdadsvvnfmgterwiggqglklrir…
B. lactucae	Blac_SF5_v8_26_ORF358399_fr4	N	N	N	N	mklltlllpivvanpahrvhdlpglnqadvpfahfagqlelpsptheklfywyaqsrrspekdpfvlwlnggpgcassqgfftengpfvakrdgnvglnpygwnaranivwvdspsgvgfskplqaatgyynddivadrlrlflsvflttypelrdrafyvtgesyagmyipylverlvtnplegvtlkgfaignpltdmgidgnaymeyyythalishgdylrlldycdhniaqcmftdvnctahcekavvqaheaadvgefnhyyiygdlcrnnqrtavhapalhqrletirthrgvvgpcagdytktllnradvqealhvegqlpvqwmachpfishnydrtfssldkyrtllgnnltiliysgdadsvvnfigtqrwitedkglalrpvspwraw…
B. lactucae	Blac_SF5_v8_26_ORF358440_fr4	N	N	N	N	maliaivsyglfsyfarcsecmttsslasiqgisasqytnfqlfkqfnqtrlfsrdktnethakshtilvsiskqpternfdkksrkttfhcgkghkcgnkqkylafafsdnttstsgnssmivpfdkdnaprvdcltgksktydqmdveedhstayhasvmmrvasfskapieigciynqsllhqqldgnmgllqvgsfanvlltgtlsyhksqqvtilcnlwfllqnevlislrssccfvaiknkfyretklfsselkgtvlrasireghdikyidthrvdlnedrqtevalrldrgrntlqtkfdysqaseyvltcvtlvamvglmnaiwlalakdihtqiplipntwqkdessffqike*
B. lactucae	Blac_SF5_v8_26_ORF358874_fr5	N	N	N	N	mpewtslfivwvhintmdticercnkrtgaccgactkkssivspwhpfqqvpsacrssgppgwlyvpfsatyalsrgprllplcaivpalirrtrrarpr*
B. lactucae	Blac_SF5_v8_26_ORF358956_fr4	N	N	N	N	mvflflltilarwyillpsrsrsqpkavlvslltrhfdsmgysvnwsqietlgsrrnfskqcpnqlehsskmatsdhpetdvltersyclleeilreyvhpftn*
B. lactucae	Blac_SF5_v8_26_ORF359075_fr2	N	N	N	N	mrlisslsvasgrsvfslmllgtgrgdpffdndiifvticnlkrevsrslhtrdpwvldlrscclggryapgwtkacfrikgllicyryrlvkrs*
B. lactucae	Blac_SF5_v8_26_ORF360266_fr3	N	N	N	N	mrrrfnllasfayanvcadpfikfgppknmayravcllstdmtikgstvcliehsvlqilimsnndarricsvraikqqvvidrismylarkrvdnfkpesefvfelvaelhtvypwrqpneliq*
B. lactucae	Blac_SF5_v8_26_ORF360394_fr1	N	N	N	N	mrhckflglavklqllvqlcrmtvhfsyftricrneqhhqgnayriklpcrmlmyptfyvgrfsvrakrcvikllpatssfknavr*
B. lactucae	Blac_SF5_v8_26_ORF360493_fr4	N	N	N	N	mitsfrgigvcagtvaafsllnacaiphppvelrtqkvgelcgkvdsftwltakrsaknlsiaitcsrgnghcfmtqyfepgiksipsrvsllgnshgadsgntslnpsrscieglfs*
B. lactucae	Blac_SF5_v8_26_ORF360564_fr4	N	N	N	N	mlsafvlstttvnagllaygicqtgcnavveallaaagavfetvsaglakcppflavmlrrghawqvllqlvccrhrnrqvrsifvhyffhsliy*
B. lactucae	Blac_SF5_v8_26_ORF360708_fr4	N	N	N	N	mmkklstalvlsafvlaitkvtagplaygicqagcnaiavacyaasgavfgpitaglgtvpaivgcnsalgvcmascvaagcaptp*
B. lactucae	Blac_SF5_v8_26_ORF360821_fr5	N	N	N	N	mmkklstalllsafvlaitkvtagplaygicqtgcnaiavacyaaagavfgtisagvgtapaivgcnsalgvcmascvaagcaptp*
B. lactucae	Blac_SF5_v8_26_ORF360858_fr5	N	N	N	N	mikklstvlvltafvlaitkvnagpvaygicqagcnaiaaacyaaagakfgtvtagvgtapaivgcnsalgacmvkcvaagflpip*
B. lactucae	Blac_SF5_v8_26_ORF361028_fr3	N	N	N	N	mprrrllqllplhrrlfcilpslqspavsltqftatryyrvsssnestknrrdssstswnqlvlalrtfhslerhfavpfsfviptcslwpkelhqlplgvkvhrflqsvskstvkkpplqtpkhiaqlqelddmgfplyewhdyqfqevclpalqtyqelygdlfvpqkftvpdnskatdgnlwpratrgfklglavaklrkqmqqqkqraqqpqrqdsktcmravlpplaprhvealnalgfvwrvrdtkwydfflpglrkykeiegtadvplaftvplhsldprwpkalegyllgrhvymvragkyatqvreclnelqdlgfsfrlmdkvwtesiypalhvfatqyghcdvwqdfvvpyddlwpmkswglklgdtvknirrgayntqvktvrseln…
B. lactucae	Blac_SF5_v8_26_ORF361035_fr5	N	N	N	N	mgililifktfvieawtavhqfvqlglhiffchlrtpsfsfsfpmpqafkfililvvaisvkvsftelflikagkvydnktktfdrsniksngqdnggattsvfileagstiknvsigvnqaegmhcfs*
B. lactucae	Blac_SF5_v8_26_ORF361255_fr3	N	N	N	N	mpsrvvapivlllllisrihgfhedpykvlgitrsasdaeikrayrllalkwhpdknrsdpmakqqfmrigaayeklinpiastkpqqwrqqqhrkgyqqkyargydyqtqyqktvsldlttplliilalaallgvfglhpiekvsstpsqfntvattfapssfefkslyltakgrrtliffpdethgcsvegrefdnsndmtwmsnhfnvsnpaifrpv*
B. lactucae	Blac_SF5_v8_26_ORF361425_fr1	N	N	N	N	mslrtlscpyvfllmtvvaddasrrlqtyaqpsdyaslmlervnlerraqrllplclnqklqkaaqrhsndqaannfmdhigsdnssasqritdaryewrgiaenvaagqidvievmnawmnseghrlnilgdytmlgvayaytsvgpynhfwtqnfglsnteqcddgsipsspptfqapggsvqdskasgpsvyimpinppreyrgrssssaltptllvqavaaalttivlfdlrnit*
B. lactucae	Blac_SF5_v8_26_ORF361491_fr6	N	N	N	N	mwfrfgrlatihflylkramtligsirvrkkpknilnknvphdlhgdfgnnepndnhlelrvvlmrkllaqyvqsasipy*
B. lactucae	Blac_SF5_v8_26_ORF362164_fr1	N	N	N	N	mpiftfvasslirraslalsnsrdhlkkessstalnldissskpssrresirpissitccclnsfncsascslntsvlrtllvkqgyfllsfaefvlyelgyshmllisaqskqhsangwpaydqshlfdrspfevt*
B. lactucae	Blac_SF5_v8_26_ORF362531_fr1	N	Y	N	N	mmrianffflnlfmnqmdwcllmmfrrvrllkeidfrlehlqgtlrkyvdvlfdgkhcmlapssslklsplffqnvtglva*
B. lactucae	Blac_SF5_v8_26_ORF362751_fr6	N	N	N	N	mfihiliflaliiisvqvaysntrnefeenwevfrsswnettriilnicqqhgsirtrrvcsgvdkferhfghtvtsrredacrrarrnaatlylahtlaqrgsglhllllravr*
B. lactucae	Blac_SF5_v8_26_ORF362786_fr5	N	N	N	N	msgrlwkiilirwqlqramellpkssykqrigrqvvhykcdrgnldrnrhrlsqetrsqmakgnalidcpfkgvgsktkgklsnife*
B. lactucae	Blac_SF5_v8_26_ORF363171_fr4	Y	Y	N	N	mvlaaliryslircvlflalkkefvpvylqrrlrddlhrrkqshckglmnsiakfrqisskvedmteidriiyfkrelkrtqeevqy*
B. lactucae	Blac_SF5_v8_26_ORF363487_fr3	N	N	N	N	mlficsttlnlgvasesasverpaatallhflnpqqsmqnsrvlnkgnsdclihhqkhlfkeksvamgraavrslswas*
B. lactucae	Blac_SF5_v8_26_ORF363614_fr3	N	N	N	N	mkkirpklaqilfilkalpvnssseiltiadrqstyllkwrkvnrlaivifiiisilflptmklggrafnlrkrgvnlqmqdtillltqdgtshsviyqhvepinkqgqqcrvpnsy*
B. lactucae	Blac_SF5_v8_26_ORF363678_fr2	N	N	N	N	makydfavllpsllvladalnhsrklssacrlqlqnmgvntlhpqiltrnrspavvvceislqslqkscdtaaaiiafhrakvky*
B. lactucae	Blac_SF5_v8_26_ORF363983_fr2	N	N	N	N	myvckatkrlftiyfvllalggrpsprreeigrlkwgvgkliarattrpivvpvyhynmeklmpqddqnrvisvlpkknlnlgvivgeplsfddlferyahncvardspwetqeqekalysaitrrienallalekkthswpq*
B. lactucae	Blac_SF5_v8_27_ORF364924_fr1	N	N	N	N	mswslvavilgptalprpcasgasrsliwsiiqclqrsvprktrgqstrvytvstmatlrsvrclvkthgdtrasqrhswamlrtrlrt*
B. lactucae	Blac_SF5_v8_27_ORF365207_fr1	N	N	N	N	mkrgclflffalgkgsriymkrgcldlffalgkgsrlyrdtrfcnqftsvrgaffmmnplihpmglviltdeilnvnnqlgarlpavm*
B. lactucae	Blac_SF5_v8_27_ORF365750_fr6	N	N	N	N	mlkrkycgkrililclptlltcvpkgfscpvsllplrhtklyqpfysilensvvsrhsylfvrrclclftyqsplfgvgsefffavdslastetfasrtaalsraaasfaaseatrtdvdtirkridlnksimpkigvlnkrsimqk*
B. lactucae	Blac_SF5_v8_27_ORF365880_fr4	N	N	N	N	mwrdgkhcirpidslalslltpkpilslsvglhrglavclgrdpslseykylkllqliyillrrnacesgpgllvkpqhqvlyhlpfmfgev*
B. lactucae	Blac_SF5_v8_27_ORF366257_fr4	N	N	N	N	mtlqiaihdvvflsanltmtcrgpsrtgtlggsidkqvsrkncssllslgafvevatpvtskltvirlnhqfywchltvhtargvgrsgnhrgtmtsvptskapvttwfrtflgraarvepsiqapytyadigagarhsaarylasysdskpfdtrcechpnr*
B. lactucae	Blac_SF5_v8_27_ORF366970_fr5	N	N	N	N	mipswviviltklcpsfapskrlaitrkvrdamasaqdkqkeyadrngrknnerfrvgenvllrtatlpkmqflyylkelrsccrvslgplrw*
B. lactucae	Blac_SF5_v8_27_ORF367044_fr5	N	N	Y	N	mlltqiallaamvpaiiiagkpddvyfngdvtaeglgqagvasctatvgehyvalnsdqwnssfscnqcievvcedkkciqqnpitllvtaecpgcedegldlsstvfkkftdeklnlislkwefaecpeklgvyeagivepaiedktkvsilqtgvegvevnnenaetqsssgtnpvvvslivlaavgvfvlvalfyrakkmssrredcvtksfntfsspaqkkkkaaivti*
B. lactucae	Blac_SF5_v8_27_ORF367206_fr3	N	N	Y	Y	mvqsfylialsvlfgmadlgaskksnqapnflrenssaqvrsaeddderailnlpgrfydslatatavkeliakrknmkqvleflqiplaataeelvrhsnfevfmlycqmkmpkifkngypygvlmkkgepiyfseeefngnlyfwlaegyspekvggilgfknpseadvivslnyrafqkyrkwhneyykfakiddeyldmlqtrlkleqwaasqlpiaearkrlklkhglpskdmdfdnslalemyealfeknskkslkklprrkwwplswlsn*
B. lactucae	Blac_SF5_v8_27_ORF367362_fr6	N	N	N	N	mkifatffavlaatststfeavhvkvsstensrnsgalkekahekalakkqnmfyrmatmkstpwdsepkereakcedlcmlnsfwefqqgrncynnpselcpvykaglasmdvvltvtectcndspntsstnsdd*
B. lactucae	Blac_SF5_v8_27_ORF367461_fr2	N	N	N	N	msltaglyihilrivfifnlrrlfihrlficndhvlltvvvsssvdnvfhelcfatyqspalqidmlshdlniqesgsiltehqashasplaa*
B. lactucae	Blac_SF5_v8_27_ORF367703_fr2	N	Y	N	N	mellallraftgsahccvrdvpfthknliksihqihrrkdgtlrhtnydyvftwyrrlsqfrcsiqfieclhypppscglshtegrramwgg*
B. lactucae	Blac_SF5_v8_27_ORF367796_fr5	N	N	N	N	msllslvlfvalaspdtvlstyqgygtvyslstpssgncnfmhwpseavtkyaalnaaqwnetmncgrcaqvsctdpscsgmpseivyildqcpgcaygdldlspemfesitgqsytklsiewnfvecpvsnnvqyclktgssefwvavqpanfisgvqsmtinhqeaslvdsayyflidgkgksvadlhsmqisitgvngevleetlsmaadsctnghsqfsssssvyqststststsfssfssseststqvsqtiqdpsntevpvtdpplpsaspietptmspptespssipptespsippvtqqteapttspmtespsivppteapltppmteapsgaptteapstnlltdappspratqiettplitdisttipptdapaspatempssapitea…
B. lactucae	Blac_SF5_v8_27_ORF368146_fr5	N	N	N	N	mttgslvsswlltlrassvsvtrpirwirrpigkhaplalvnrlqnvnrvthlnrdaspspgrrkgidipfyplrvvyttrtgitpreawksslt*
B. lactucae	Blac_SF5_v8_27_ORF368609_fr4	N	N	N	N	mtrltssssfciialpiakllvsqtplksfpclttttpmpqqkncftdvivaltiyilhffkevgqalwplyknlavlmhvisestn*
B. lactucae	Blac_SF5_v8_27_ORF368862_fr2	N	N	N	N	mtagslvpswlltlrassvsmtrpirwfgrligkhapralvnrlenvnriphlnrdaspfpgrrkgidipfyplrvvyttrtgitprev*
B. lactucae	Blac_SF5_v8_27_ORF368968_fr2	N	N	N	N	mlsllasssksvislslllslsssmlieltlvssaltlesvrnkqeldnsllgrvalplnkiysqarcvsrsrkrcmlcrsmh*
B. lactucae	Blac_SF5_v8_27_ORF369357_fr1	N	N	N	N	mlhltsscpisnlsltmatsisvwafscrsryrawlirqrsrcrfffrnasatmvccsagvtrclvpwmpinmlltasrsdrrhvtllrfdeipvcldiagadpsrasgigtlvwmrlvlsvslaiefdawrkgc*
B. lactucae	Blac_SF5_v8_27_ORF369692_fr1	N	N	N	N	mllmlsisssllsksalasslllsvsssiliksssvsfaltveskrdkqelswslleqvflevkslsnkgdgvhhpqnavcallmnspnc*
B. lactucae	Blac_SF5_v8_27_ORF369809_fr6	N	N	N	N	mllniallvvklelllaekfglykeadeeagygtnaygrhdgkklvpalltsrtnsarrvdarktssievigrrkvtiapakppmtpgmpcklrmpqvs*
B. lactucae	Blac_SF5_v8_27_ORF369897_fr2	N	N	N	N	mmmilsywiwipkicchprlilaqkirakdqlaasirkdachlfirwpsherlgastrvrsfrlwicwmgsikflcvsgtshtqq*
B. lactucae	Blac_SF5_v8_27_ORF370511_fr3	N	N	N	N	mllralalatlvialatetqaqsvgasllgadaqanapvvssllnsekppppspppappsqrappppsspspqpssppapspsppppplspnpsltaalpdttasnsnnaptavensalppvtnlvpktpssisvpivnmdlptnslpsdptstdansspsqkpllpsgplnpvtepkpgpnllnsplanqdllasspptasemssptpldiplqnsskpprsspspvemtspspnflnpplpeltkppslspspvdmsspspklldpqlpdltpssssipvdisppspnlldlplpesskppssspspvdmsppspnlldsplpdltpglspspvdmsppspnlldlplpesskppssspspvdmsppspnlldsplpdltpglspspvdmsppspnl…
B. lactucae	Blac_SF5_v8_27_ORF370534_fr4	N	N	N	N	mslavylilaavdpansdsvatyrleteislalslaavdpansdsvatyrleteislalslaavnpansdsvatyrletemslavylilaavdpansdsvaryrlelkmslalslaavdqaisdlvttyrleteislavwlilaaagsensdsvmsfrlekemtlavcssfaavypagsattsrlqlevsllvnpgwpavnsinldqvsvp*
B. lactucae	Blac_SF5_v8_27_ORF370763_fr1	N	N	N	N	msfysivealllslfilfsmlsisaslsksvtalslllslctsilikpiliyfaftvksmrdeheldrsfimqvpppldkkhsnrv*
B. lactucae	Blac_SF5_v8_27_ORF370946_fr2	N	N	N	N	mfawlchfadharavsflapkilinfevnfegairssvyasslnslftktfnglisslncfgrflgtfengflgtyslrflgtyslklylesflptasscggattvrsstidspvdlalshcll*
B. lactucae	Blac_SF5_v8_27_ORF371088_fr2	N	N	N	N	mvihtlsaffslavtlmlgtptelelthntscyhsdvfamigtlffwiywpsfnsalidtegfqqeraimntvlsiaascasafaaskvlshtkkmtwymyrtphlpgasrwvqdailpfaprppsllaslsalnrqpdttt*
B. lactucae	Blac_SF5_v8_27_ORF371942_fr6	N	N	N	N	millilttmlidsafskkssvsnntttttspqcvpvalktkskssqqenscwlamqwsisystlslmrwtdrkgtlakieeqtfthlmllsspgkftnacsde*
B. lactucae	Blac_SF5_v8_27_ORF372607_fr4	N	N	N	N	mpwdwpflywfhlskfartpcvstmqpstgisgspmthickltynwapsesatqrlndacatllrsarprpyyarihhqsngacwhvsrysikcr*
B. lactucae	Blac_SF5_v8_27_ORF373237_fr1	N	N	Y	N	myssiaglwterrtwklikltfvrffhlcesincmqisrsvyslqakyhilgassvntacalipkrsrqsptgqfqsmsrdlespwfsgvlaqvlsqlcrddnsslsslekdekwlwnadcqrsfedikqslmqspilaiadqdrpfhvsvtpaisqsaar*
B. lactucae	Blac_SF5_v8_27_ORF373433_fr3	N	N	Y	N	mlwsyfvlmptvafasangffkgegtaytlgnvssgncnfmydpgvngnyaalnndqwdstrncgrcaqvscdddrcsdktttevvylldrcpeckqgdldlspsvfkkltgsdpsrynikwqfvdcpvkgnvqyctksgsssswlaiqptnfangvasfkienqdvtmvdscyyyllanganvnmdavnvemtsisgetitdtlklevdkciegtmnfnggethqssndpkpselpptiapapvtptypvvppitpevtppesnpiqvppvsttdfvptpeivptpeqvpttpvpvltpelvpsletvpasesvpttpvaapptpeqtdayntfdsigasdtnykaglvtladvpasdvsvlqsnegdvghtypgpnllpeslnlankqaekgpeltv…
B. lactucae	Blac_SF5_v8_27_ORF374662_fr2	N	N	Y	N	mhsiaiwaclgsliislrsngkqdqyyidasltsvkcfthllvslsnwpnvtvvdresttpavhrasdgpirsarsvlldtscresslhseeknvneqrlpreddaveqgfpdvnnafkqrfphvhavvdpriyhhplwsnegshmgncgragvptrvfggragaptlrvdgrs*
B. lactucae	Blac_SF5_v8_27_ORF374748_fr6	N	N	N	N	mhwviafswlqltrlvtddalravcinaqpiakslvptsvialvfsgsgrmpclptmhprsgislaanvlfkicvqflvsh*
B. lactucae	Blac_SF5_v8_27_ORF375098_fr4	N	N	N	N	mnsktwyviihhlfyfrievcvmklswlrepntvsqdnglyqgssvghgtlivsvpsmvskkldalqnprsrreltvedptviaqaqsedvegisptclrrkrsvmpatirnwl*
B. lactucae	Blac_SF5_v8_27_ORF375225_fr2	N	N	N	N	mkkyllfllseflflsilciiegilyetdhyfaskqefflvirfficlqrdrcelrrcrfliskciyccailshsaslsksaialsfnvd*
B. lactucae	Blac_SF5_v8_27_ORF375890_fr2	N	N	Y	N	mficilflfihrrlkcithkpirclpledklrhshfikwsrrpnrcvvgsrqtrtqrrvisvfavhrdngnisprevkkqtsprig*
B. lactucae	Blac_SF5_v8_28_ORF376898_fr5	N	N	N	N	malavlftlviagctlatvlsaeallskaalcevdvdksrpvinmlqvseepanqyprvlcfavtyssqhhtrvqavaetwgqrcdkllffsnmsdtiivgantsrerhfdivhfdiiadhkhlwlrtraalkylydhfrhefdwfykcdddtyvivenlrsylkrpeilqrvnrapmqighrfsmptqvldyyiknstlraewhihwdrmiynsggsgyvmnrlyldtfvkslpettclsdtasstmpedaavafcmiwndvypwdtrdhhgrdrwhalnprlisrtwrnrndwyeryhiglgglrssnecaapdsvafhyvkpvlmyhlerslyfcrskyndiaafnehnglaigdkvmvv*
B. lactucae	Blac_SF5_v8_28_ORF376956_fr6	N	N	N	N	mslralviyfhlstlvvvvisnletlsspatilskaelcaldvdrsrialnlihvtpqpssalrpnhskifcivntisvhhqtraqavaetwgqrcdklmffsnvtdtivvaagtsrakqypvvkmdviadhhhlwqkhkatlryvyahyrhefdwfykadddayvivenlrqylrrpeiyqtapreamqmghrfnltqelvsyyivddtiekrwrdkwnrwvfnsggpgyvmnrlyldkivsilpdgtcmsdkysemvpddvsisfcmmwhnvfpwdtrdhqgrerwhadspkgvfmvnpnrpnywyvqyhqhiggvrpkeesvapdtvafhyiqphlmyhiertlywcregdevtnvsafndkyglaigdkimvh*
B. lactucae	Blac_SF5_v8_28_ORF376975_fr5	N	N	N	N	myctssflfyvsiililscvrtlkttraiiikfflrgiiirnpsrpiglrggkmflqnqfyvptplslrnlkskidivtmgwhghdnfvlmnveaaainafallskvrfhlercfqqhaikngsippkrkitiinaf*
B. lactucae	Blac_SF5_v8_28_ORF377213_fr4	Y	Y	Y	Y	mrghnlrflflaviaaavvllmagkqrqclelisieyfskqyiaavsnvsdpdsralryaskpgigteergigsslknklydsafkwalkfhmnpklllyllnvpfshphaemdrnfgrwihyvikfesfqdeahrfsestfyklletklttedmamlfqsletwpdgerlagkmqaymilnapsrdvmhiawnrvreppehvfrilnlenetipdrdrlitewlrycrsyretesavafqglripdelfysellrllrktkadediiaflqsirnidgmetftdhieavadrtlltheillkrvehpetffnrlhlqnaflaynsnflkwlsyiavynkqpgiapftmekafefirsssevrrldlyfgefleakmkdvpelkeelrkmqievfkywr…
B. lactucae	Blac_SF5_v8_28_ORF377716_fr5	N	N	N	N	mrtgsichvvcvrsyvlcwasppvlsvggfirfrngvghplkpdgskpkpyclgtesdflepddplfplrkrtsdklsrarfeatdvyfcspidqsqparnlstgqkkhyqpsllsrgdgiacdq*
B. lactucae	Blac_SF5_v8_28_ORF378142_fr2	N	N	N	N	mpcvlvpciylktlfkacqcvghgsaanrlgtptaaarsgrvptiryirqptallygtptivllcshpsshmdlvslrpgs*
B. lactucae	Blac_SF5_v8_28_ORF379025_fr1	N	N	N	N	mfvwngsfasislslrtmasyvrhlchktkkglanisvlsvdrttmdrspteaidppntfsgvkrrltrvdpqlgaqkhqrrtgnlseevprtpksfhvfrrgvs*
B. lactucae	Blac_SF5_v8_28_ORF379505_fr2	N	N	N	N	mflaccviitllsfckntrnhfvssvisimtptcdccvsafflgsrytaqmlpnttisrrssavfvsisignarhscleftlrtprrfpgi*
B. lactucae	Blac_SF5_v8_28_ORF379508_fr1	N	N	N	N	mlltmlsivrcirsalpfdawfpasltclatlvrwqnrstflyspppsvrklvscsqtffqttlesvrnswppcpssvpgrpcsslt*
B. lactucae	Blac_SF5_v8_28_ORF380253_fr5	N	N	N	N	mrfrgllllrlslhvcvallltihssqlgsslhylqraaanewvrllfyvdvvkkiapdetmvetlphflleveemiaanandeffaggfaarasalpvgllftinetrqhlhgvvrnyirladvaldsflvysnntrsqlppplltvrssvnddtseslfsitnesvssqwppalrlgseaarqqetrhffdtldamemkmvvgmrqkakekekagktemlyewtvvmrydllnqghlevtmnyalsyvplldrqrtigerrmppvlsdtgvvfdwltlttiglhqvsykqgwqhvvkvvddcsitgt*
B. lactucae	Blac_SF5_v8_28_ORF380448_fr1	N	N	N	N	mrpggdhlsspveslvlsllrpmlilslydgvhrgmamclgrghslseykrlillhlsnilltrtaqepgkgllakslr*
B. lactucae	Blac_SF5_v8_28_ORF380575_fr5	N	N	N	N	mfvhmrarkkkyfllwlrlmdiaitsamvqteqqkialamsklgdrasdwallcgtsiyanfsialglnphttqivfndaigmfswtypsiyrnifgfmvksdqllmgplnwqcrhcelallstvqlifti*
B. lactucae	Blac_SF5_v8_28_ORF380692_fr6	N	N	Y	N	mtflelahvfpamfacilvlfihcrlkcntyepgddlmledklrpshvinrraerigayleivnaypktgqqvsaspsr*
B. lactucae	Blac_SF5_v8_28_ORF380819_fr4	N	N	N	N	mvngalymliiclmlpqyqhkppflermffrtiwwvynvraldlvdgyyqllmrasdipltavsapsgmlwewlvmpqglsnapatfnrlvtqlfrphrgyaqtyfndifvhsraehgrsdmenhldhlravlecmrtnklyanaskcifgadeilllg*
B. lactucae	Blac_SF5_v8_28_ORF381109_fr2	N	N	N	N	mlpicsitlslrvasefasvghpapstllhyptpqwsmhiscvslagschrplgrksscwasfpqeglwhssepsygracriysrqrlhcptpwewhltswptaytkltarhccriahqlrqfglplpsstapsekglsrwamp*
B. lactucae	Blac_SF5_v8_28_ORF383241_fr1	N	N	N	N	mfsirnfvsrvsllgvlfmallsgfgavncpyeymtffwqkvvdedieflekrlrhnldiviakkkrltlerrasvrrqedsiaskttktfvllwinrfftsndttymksleadirtleslgrelflevndlrnaqarsfgartirgrvlncfgyvmsafcmykmgmstvnvifrrnrdkdpitdvvekllyiwpslaeqlnlrflseiaslsfvgilvftqtrgflvtllkffrtysntvssnsvvlwlahlmgmyfvssfvlmrmnlsplhryvs*
B. lactucae	Blac_SF5_v8_28_ORF383363_fr5	N	N	N	N	mvsnvyvlgplvllrilrqcnralvifknldsgirrylahshrnvlshiascvasdnatysasvddsatvrcfllfqlihppliikna*
B. lactucae	Blac_SF5_v8_28_ORF383529_fr5	N	N	N	N	mriarscalssgfvmildswfgvrckrhhvlgtdlehgetrlhakaymseallllppmecdsysppathhrggvarsrldrgmqnttkrlvqpqrgnelnvvt*
B. lactucae	Blac_SF5_v8_28_ORF383797_fr4	N	N	N	N	mvylfllsvlhlavvpdaisakgcarvfidtifrlhglpcelvsdrdprftadfwqtvflslgthlnmstsdhpewldgackiafskryfadastllrfgaifcrw*
B. lactucae	Blac_SF5_v8_28_ORF384127_fr2	N	N	N	N	mtrfafvlttfsilcghvfaqgrqgpipmgprarnreqfgngvgmggggmnglggagggaggigqfnggsagmnqfntnagnglgqfnggfgaggngaamnqfgstlngqmgggalgagavgqgigtngarnngfgnnngpatpaptmpngepgpgndngamqggagagprgaggfagangfgrgagggigaggqlgggmggmngrfggnngvgglggfgggfgggaggmnggafgagglggigaqgqggglnn*
B. lactucae	Blac_SF5_v8_28_ORF384499_fr4	N	N	N	N	mgcfawsiilllspgsltksaiaawgvpllfppaflsdvaplgqssysarplgvarffgrhkcyvarrwplcliclssphvsfvtsaslsegllv*
B. lactucae	Blac_SF5_v8_28_ORF384639_fr4	N	N	N	N	mfpshvffallssalivttgatefgklpvfffhgvngnrssadnyveklsaegrtvvplsfceqscsltaiplqvpmaiaqirefvakssefdngyifvghsqggivsravieemddhnvkryistaglqngqfigpnkievsinddaaflaalvpktmfdysayrpedyygkmqkefvmycvehpeaqltfaqfnvnrwpqfgsfstintflpvynnvnsclpddnqcilnqqrrktnflkledahffaspaddrimpwqssifgrysevdtieeieskfmnltvvdmketmeytadtfglktlnergglffhevpgvshrcwrtddgdckweplyndhlyavlh*
B. lactucae	Blac_SF5_v8_29_ORF385021_fr6	N	N	N	N	maivatfrhkflfivriltplvqlsfaihtrknfsikcietidcpfdflfrhkmklsfsvnsrdgkhknstlmrlgfffmnirrandkirrtsgvrrkgtdnngtrrfkriqsirmqyfkglvikqtyktlidffatfingkrdrqdtkgmglgimsnstsplvkwkrlnmkllnvvncanqelvfrr*
B. lactucae	Blac_SF5_v8_29_ORF385283_fr1	N	N	N	N	melvrslagmlavailmcsgnlcitaskqgdkipyiittvtllieilkltfmlttiaitetppparfisieafyyaipsflytidnnlnyiilrymdaatlsmlwnlkivvtavlfriilkqtlsdlrmaailllvvgvlmsqsnhvrqmqeamitkdgsgsemdmqsmtadksakdlgigvvlvllgiilsscasvftewtfkrksscpflwqnlqmyafgvffnatgvvlidrnevllngffhgynnwtltvvvinsiggigmglilkyidniacvfshsmammltmlfsmlffsfqpslefgcgftvliismyiyhhpqahidtihstnatktsaiwtakeetsnqnemvsssdekptsqprerrsdedtetdtisialssdaslssrqptsmrgl…
B. lactucae	Blac_SF5_v8_29_ORF385426_fr6	N	N	N	N	mrrtifitvrcmhsafisslvsslcnlpcnssltrkrievfvfsatiwtehthaaivtllkkdqnvqifcslvicsgqktrq*
B. lactucae	Blac_SF5_v8_29_ORF385952_fr2	N	N	N	N	msstthrvvfailvlayfrnfvrtfhqhctlllrneprltwsknilaalkytsigqlvagceyllcfekhrlaarigrslvcrprncsvncrygpydrnvldiygvqgrkqtiaakpvlvfihggawsfghkwqyalvgeylalqgilvavmayrtypngsivdmvedvenavreyfkrcc*
B. lactucae	Blac_SF5_v8_29_ORF386213_fr2	N	N	N	N	marwlsffaefvelliasseavkltkrqqahlhryslsnglllydvnpgdktrvvvpndenlrhrilykvhdtpnsghlgrentytsvardfwwphmykwvrsyvktcetcqrvkplpsleaplqilpvpadcwrsvsmdlifdpsaerdghmgimvfvcrlskmvrlvavrrsitapqaarlfidnvfrhnelpesfvsdrnp*
B. lactucae	Blac_SF5_v8_29_ORF386479_fr6	Y	Y	N	N	myknvrafvllfkgndlvlaskvylkyigsfqvfrlqgganrsschveclrilrltsdvsartttirllprvssliyknhrkksascarkgianyqslrasqkrgapcnp*
B. lactucae	Blac_SF5_v8_29_ORF386622_fr2	N	N	N	N	mksallgwlrqwainiptivslsfialihaltlnasadreagvcdrfcatfsksrellfeprqfaepsqaggkfkllkrciftfffkfskllsqsviditllglqrlqhcs*
B. lactucae	Blac_SF5_v8_29_ORF386660_fr2	N	N	N	N	mklplcycilssflihsnarpsyvalipngngvigiaalghensagggmtnpfgkafqaadhewttelcqadsdgdgatngqelgdpcctwtpsanfddsaswakpthpgvfnsfskeelaamgcsgeadlsgtslsgastsmssssstfgsqssssndgsfnmmtpkikprfshgskvnevsptpavsqaenlktsivaiycfsafvliam*
B. lactucae	Blac_SF5_v8_29_ORF386774_fr4	N	N	N	N	mipsrviailtklclsfapsivrpsptetraahkrdwrqrkmaqsvyikrcltrsdvdtvilselherqlfapfvwsrcra*
B. lactucae	Blac_SF5_v8_29_ORF386815_fr5	N	N	N	N	mtrstpslffcmsalpiakllasqttlkdlsasgnaktgastrdcftdvnasscsfnqthsvpfvrrsdngfvcsansryiyasn*
B. lactucae	Blac_SF5_v8_29_ORF386922_fr2	N	N	N	N	malraifkltpfllmqnsttssiisstitsflvtntlspewsspmklssdfsppksrrveqarhhlfgchvrtrrfdrlgpf*
B. lactucae	Blac_SF5_v8_29_ORF387203_fr5	Y	Y	N	N	mmftksaialcmasvalfgntvdasaevaetlgllgavlnggvgvnvgvgvgypyggygygpgmgydpyygggyrnlra*
B. lactucae	Blac_SF5_v8_29_ORF387546_fr2	N	N	N	N	msipflrlwkglasllrcvtrltfcnrftrararvsdgpsepsdgsrhtdgrgpqrqqsagneapschvkvdnhaseqdnsfaapshhggsgyvpqgnvdhrgnhqwlwwrren*
B. lactucae	Blac_SF5_v8_29_ORF387669_fr3	N	N	N	N	mpflaksqmnltrmstclalamlssdsssliaawlsmniavgsatsscsspkssrspsnyrptciaevnsafilesetpvcflhihwimapsivitpfgdrlpiafvyrevritptfntdlallsfldthiklealsgleipryslrhlpvchrwlmsvschfvdgetnvgprapgkp*
B. lactucae	Blac_SF5_v8_29_ORF387685_fr6	N	N	N	N	mltallikqsylllrslisccmnlsmaewraslskldsmanmasfstvkcirstafllchserssyharrdvyfhyylkcpc*
B. lactucae	Blac_SF5_v8_29_ORF387985_fr2	N	N	N	N	mwyviihhlfylrievfvmkltwfrepntgsqdnglyqrisvtsltissvlstrlewyeranllirhrqfvsksrmvngalymliislklslyqhkppfleriffriiwwdvqctvhwt*
B. lactucae	Blac_SF5_v8_29_ORF388303_fr4	N	N	N	N	mkeyllfhvclrsifcrstalamefctkrttsvrasrnssaesfvlssqcalwalpwiflffserflagnsiilgtivsslllsfflsmsigststsfassvistrdehelkmvllvrvyppp*
B. lactucae	Blac_SF5_v8_29_ORF388974_fr2	N	N	N	N	mvycitqtllatllvssslpimicimyeyhdapisghrrcektylmitrefywprqysfirkyiracevfqrvkssaslraplqplpvpvacsvhiyelrlrisrrlsqe*
B. lactucae	Blac_SF5_v8_29_ORF389018_fr4	N	Y	N	N	mslarqvlfvlggvrqiifclhhtphsndarltvgvtigllrrmgicdliwvyipfetthvkygvrhhirgmgepkfrsptffnhrkgpnetrq*
B. lactucae	Blac_SF5_v8_29_ORF389862_fr5	N	Y	N	N	mmsiphlanlflelydivltlnvstlivfgfgrmhfqcfgchcqvipqttrlflqleqiqchgrlrtchfcdllflyrefdf*
B. lactucae	Blac_SF5_v8_29_ORF389919_fr1	N	N	N	N	mpavgamlltlvtdllhavvvelirhdgakkvallhqqgsqyakalrehgtqqlmlrqhhlctargptlprqpeslkikifkfkplegdfllrwfvgrhwssphq*
B. lactucae	Blac_SF5_v8_29_ORF389948_fr6	N	N	N	N	mgrarahltllimlcmmllndqlelyrssvavcahcvhcmnepllsmqassktfnnipfsslsrvgkrcfpasmrsaamatvscaiv*
B. lactucae	Blac_SF5_v8_29_ORF390152_fr6	N	N	N	N	mtgapnsmaffmtltifsayvsdrlppktvkswlntnvkrplmsprpvttpspgnccvcmpkseqrcdlsmsysrnvplsssksirsravsfpfsccfstrvvpppssarfracsrsc*
B. lactucae	Blac_SF5_v8_29_ORF390353_fr6	N	N	N	N	mggarahltllimlcmmllndqlelyrsfvavcahcvhcmneplltmqassknlnnipfsslrrvrkrffpagmrsaamatvscaiv*
B. lactucae	Blac_SF5_v8_29_ORF390654_fr6	N	N	N	N	mvaalcllqacimrhlpfvflhkisvsnggeflsrtmpnsslarnklsrhtvplvnaiifdlsikvlyfdsvgrvlpliwirdmissfv*
B. lactucae	Blac_SF5_v8_29_ORF390745_fr2	N	N	N	N	melrrtivhwllaleqcgvaqlieedsrmvsyamshlrgkasewaysalmadrkafpswaifkekiramyqppnnevllqarffgarrskrsrksmcksmckrcarcrrplq*
B. lactucae	Blac_SF5_v8_29_ORF390865_fr1	N	N	N	N	mgpfvgigiissamflhiaglsvmtivcaprartdsaavfinvacsssstiniigvapnlpflspsmsakgpcfkappgkpsacryvislifkapsyaigspyplpktnkcsavnsvsaifahwsrdrnampmaigrrcml*
B. lactucae	Blac_SF5_v8_29_ORF391779_fr1	N	N	N	N	mralsatltpwsilidlgascnyarrlsfkgsqqyveafkahrsdtitvrlatrtrvtvpkvplnlnlkfldfdimerclvldlnsrydlilgiawlerhepwidwryetlgttavgelcgevdsltwpalinrqriyrsqvlvheavvtas*
B. lactucae	Blac_SF5_v8_29_ORF391862_fr2	N	N	N	N	mrlllpsiglsvgsaaaasssssssssvswcsnpsayavltncgdvctagdpcvqyssssscneasrndcieqsssctyqclsayntvarkftvfvkipsssdmwtntsgvsasafpsaeidtvsgvvfaettrnm*
B. lactucae	Blac_SF5_v8_29_ORF392203_fr6	N	N	N	N	mwqviylcslaaslaqaqtsqenetcimsdsnlcpvddltpsaldssiliypggatrcafddfsdpnvsyttnstyffqvfpassttklmlyfqgggacvdeltcafslqcmfetfsanakplshgvlnrsneensfndynivhlpyctgdlhignsvksdrssgldallnmpeclgrnmtlhqngynntkavldwavenypdpdeiiitgysagalgaqmlsalvadtwqvnendirysvlsdsyvgvlhkdeaggkilsyygscdvdlkltdslqdqceesslsfidivthmilytpsaqwlflqsmydqvqryfyqlvkdgilgypfpdlisgedfytvrilie*
B. lactucae	Blac_SF5_v8_29_ORF392552_fr2	N	N	N	N	mhtsttssmrtemtftvtlflvmhtvstrvstsmessqddfapkglmkcqitlsssffycyvvsltdmapvypgastvatvsvmtptrrghl*
B. lactucae	Blac_SF5_v8_29_ORF392661_fr1	N	N	N	N	mlpisliilslgvasksasvghpapttllhvptpqrsmqnscvslagschrplgresscrafspqqgpwhssepsygracciysiqrlhcpnqwewnltsrptaytkpsprhccrispqprqfgsplpsstapf*
B. lactucae	Blac_SF5_v8_29_ORF392916_fr3	N	N	N	N	mpwvlccilyitfaksvflkrsrnrlrqniflpynirikcvevksvlflsilhyrsihhvsyfgkkfwlsssrfkvvtilemgcgygsaiflkfrckfnvhaqvcdlgayafsifinakfcvpselmlhiv*
B. lactucae	Blac_SF5_v8_29_ORF392955_fr1	N	N	N	N	mpwglccilyisfvksvflkrsrnrfpfgdqfvrsiakrtlfalmlrqkfflpynirllnasklsqyfsspsyiiglytt*
B. lactucae	Blac_SF5_v8_29_ORF393001_fr1	N	N	Y	N	mvllvvralvdaqdhscvagcanaqaapkvqysskssglrhectpsgrhprripvaqkgqdddlwssrestvedptviaesqsrevegisphvveekapkivdakvtrlqhserliprqpvekgsqeesetlnvlfndgsrvgaytldlyappkllrr*
B. lactucae	Blac_SF5_v8_29_ORF393064_fr3	N	N	N	N	mtagsllpswmltlrassvsmtrpirwfrrpigkdaplalvdrlqnvnrtaqldrdvspspgrkkvidipfysfcavdttrtgrgitpreawkcyltrqpmqfesctg*
B. lactucae	Blac_SF5_v8_29_ORF393189_fr5	N	N	N	N	mmkfaswailiialwttslhqhliavllsclavlravhlmtfpyrvqtilpiqrtsfrffrlrarpsscctskavvlasmrpraplecsvcfrhltptpgl*
B. lactucae	Blac_SF5_v8_29_ORF393203_fr4	N	N	N	N	msrltfisslallvtsckaqirandeicvmgdfnycpvddltpsaldrsivilpggatrcafddfsvpganyttnstyffqvfpapsktklmlyfqgggacvdeatcsfgvqcmfqtfnanarplsngvldrsnvenvfndynivhlpyctgdlhvgstmksdfgstlnsslnrpeclghnmslhmvgynntmavlewavtnypnpeeiiisgysagaigaqmvsglvaeiwhvkeknirysvlsdsyvgvmhneeaagkilstygmcdldlkltnslqdackqttvsftgiishlitattdvqwlfiqsmydrdqrfyyqlqqdgitghpftnlvsgedfysvsrtnapsvcvfth*
B. lactucae	Blac_SF5_v8_29_ORF393430_fr3	N	N	N	N	mrggrrdptfvviataivalsalaavsaqsttgtcnvsqyldassnqcvnytsrgekagnaydtvldsgntawmlmssalvmlmtpgvaffyaglagedmasntmmmsfmsmalvsiqffafgysasfssdgifawagynniraipsgtygsniphilfaffqtqfatitpalisggivgrmkfgsyvvfillwtsivydplarwmwslkldnnwgitamgwegkmgtldfaggtvihvssgfgalvaaivvgkrynhneatkphniplvmigatllwfgwfgfnagsqgaadgiaaiaainthlsacagfltwsalefaflrkfdpcgsisgavaglvaitpgcayvypwaavvfgilgaatgfgavhlknvlryddtldsfgihgcsgfmgglltgl…
B. lactucae	Blac_SF5_v8_29_ORF394156_fr2	N	N	N	N	mpakygtaaqksylelllipfcplllptvveatnilwrmcinnpegvdcvyllntmvfdslttiaaifcrsfsnigegesdsksfkwrltnddqcctsvigmivmlkq*
B. lactucae	Blac_SF5_v8_29_ORF394286_fr2	N	N	N	N	mlhcnlnrpsvasiviaiiilysstvfaqdtsddailcdidqyydpstnecidyvsrgqkaahaydtplnagdtawmlmssalvmlmtpgvaffyagmageqnasntmmmsfmsmaivsiqffafgysvcfssdglfawagfhhvgalasgtyggktphllfaffqtqfamitpalisggivgrmkfgsyvvfillwtsmvydplarwmwshelnenweitnmgwegkmgaldfaqgtivhvssgfgalvaaivvgkrynhgesvkphnvplvmigatllwfgwfgfnagsqgaadgiaaiaainthlaacagfltwsilefafhqtfdpcgtiggamaglaaitpgcayvypwaavlfgiigaatgfgavhlknllryddtldsfgihgcsgfmggll…
B. lactucae	Blac_SF5_v8_29_ORF394815_fr6	N	N	N	N	mialrlisliaitapafnsalpfvivpkfhvcisiptasvisaipmslrirgsiargnlaltnrisitlarrrhkrhdlsctikrrtcasrqarpkhrrrlcrrkrrp*
B. lactucae	Blac_SF5_v8_29_ORF394946_fr2	N	N	N	N	mlislavfkylrirltaaqcdfplpsqnlafspttcamsghvqvamyinaptssrygnfgtnasssgiftnfklfrwcvhvlaildself*
B. lactucae	Blac_SF5_v8_29_ORF396230_fr3	N	N	N	N	mlarwcfsaaqlatesalvgffcseleastpvstanvvssrdgvsmsfarlpsfvskelsvlvsmlslaapfdalkpsfgnfffpfltpksrcnsrycgqsvrtvstiswaatp*
B. lactucae	Blac_SF5_v8_30_ORF396722_fr1	N	N	N	N	mrkhtfnanlmkcifaaseipllscivgkhgvrpdpekikaitdwpvpvhtclrslstgeaqyfipcfvitsacsgrilavcihglrlris*
B. lactucae	Blac_SF5_v8_30_ORF396739_fr2	N	N	N	N	mrripmliestlkwvnlaivmmllltsitmlkssaskttntsesnnaltkekndisavqtvamkiktklskqenscwlqkkgsvsynrifhr*
B. lactucae	Blac_SF5_v8_30_ORF397323_fr2	N	N	N	N	mmnffipiamafavvaatesnvspdckaglldfksyvlnsqasagnsvcstsskdsetaiewsssfnvfeddptykvssafaktkfpwmpldsirevhatfsfgiseqqsgnsssavikintgrrtdgsatfvhiirlafyngpvvatssedstvvvngmlfhvitnkvndvttftyipyqnamkfvgnlldfpkslpkdsitlpldllsieagsevfrgkvsfnaylevnvvkl*
B. lactucae	Blac_SF5_v8_30_ORF397401_fr5	N	N	N	N	myssvaepwterrrwkfikltfvrflhlcestsctqisrsvyslqakynflgassvntacalipersrqlptgqfqsmsrdlkssld*
B. lactucae	Blac_SF5_v8_30_ORF397711_fr2	N	N	N	N	mvwldlqlsilmitssfarylqkkrlqsafhyhpriptqlkgsyilrgvwtrtsktasssclsrvevpttrmmhdvesidiedakdvmavrtkrtgkdktkssktf*
B. lactucae	Blac_SF5_v8_30_ORF398019_fr1	N	N	N	N	maliparrtfalrkifismlflncdgldatiseiksrlckpgarsfamsktldakpgfknltrialslrnelqpvqsifcidchvrlgfhasrgvtpvravlttrre*
B. lactucae	Blac_SF5_v8_30_ORF398089_fr4	N	N	N	N	maimsmltlitmlkdtasknnirennnaltkekidisavqtgrtenktesvgdslltrqavvrfvhssiadavdrqkrnsdkngsaniisftvnnlillftvnlplhlatnvgsnkllpr*
B. lactucae	Blac_SF5_v8_30_ORF398253_fr2	N	N	N	N	mklatilvlaalavttakggnpnslratdfepvdvsktenvdqleldsldatdngsvesrplngvnnedsadlstkstvssksskkggepfslgpvynddldntlrtqddvtkggmldpsmeptvaskssktggepysvgnvydddldnalrtqddvtkdgmldpsieptvasksskkggepysvgnvydddffgttgdqdndmdndmthslrketsqqnrrgweqkdadyidessitdenidaimdkyaiakastyssgsgydiegkngmspddlmsnlkdfesminggphpltaspaksivaskssktggepysvgnvydddldntlrtqddvtkdgmldspieplvaskssktagepylvdnvydddsvgttgnemsteemllslkdldsilkkns…
B. lactucae	Blac_SF5_v8_30_ORF398347_fr1	N	N	N	N	mlaipsvnvlklplylpvisttiapaggvvracspehgsgeeagssimggcggapgplhsfatevaealiarlaratrgst*
B. lactucae	Blac_SF5_v8_30_ORF399013_fr2	N	N	N	N	mfvwiwsslsrqewvvsgcgiggsfgvhtirssagstelivnstcwcrnlvataehllcawsqrvtapqrlakrgedsrnvefkaalrfdrhanassv*
B. lactucae	Blac_SF5_v8_30_ORF399108_fr2	N	N	N	N	mylfedaiyafrlticlsmiisllsqpcsrdrntdchnstlnrgylsetglrgkpwglntvskktqaqteavidsgaaarctillnlstktriplfl*
B. lactucae	Blac_SF5_v8_30_ORF399295_fr1	N	N	N	N	mrvhviplvalaslaniasaisfaddcsksdapplppsiefptsssvncsgkhartkppagaivvditgkyegsfktltegianipnttevttvfifpgvyveqvvvekitsplviqgytcntmkysanqvtvtqakaqrevppeitqnrnfftstmgfksqsgvkvynlnvantageivkdgqavavyvdntdygfyacnftgfqdtlcankgrelyvksyirgtvdivfgqramawfescdieaiskgfitangnqnetvvsefvfnkarvfglkrkvtmlgrpwreyarvvfqqsklgevvdpkgwsvwddtmstknvylneynntglgaeldgrvefsgqldaakkmsdilgkghekywwvdtkff*
B. lactucae	Blac_SF5_v8_30_ORF399455_fr2	N	N	N	N	mdhfrswsrrayltrltflwlkrywdpsyvdlkalaprqavvpriaasspgypagplnelltlqgrktvpnrlkralnpskdit*
B. lactucae	Blac_SF5_v8_30_ORF399854_fr5	N	N	N	N	mshydvitgiywyilvvswsgraassptlpldstlvantpsmrrrcsnctagiglvimsafisfveqycsttwpsstlsrtk*
B. lactucae	Blac_SF5_v8_30_ORF400272_fr4	N	N	N	N	mshydvitgiywyilvvswsgraassptlpldstlvantpsmrrrcsnytagiglvimsafisfveqycsitwpsstlsrtk*
B. lactucae	Blac_SF5_v8_30_ORF400292_fr2	N	N	N	N	mkrpcviargsiwralgsfmlpikhesafhatwmhhtshrtirivqrqricierilfdfrhyqicscgwssdsgrayfvlqvfgfkyynirfartfilyllitsr*
B. lactucae	Blac_SF5_v8_30_ORF400722_fr6	N	N	N	N	mllvvvlaapvesvgpafttiaaaswalvfsflfgpapfcrvpqfsavravvlfkldterlgrvfsldyrslctlpldmlvskhlhdvp*
B. lactucae	Blac_SF5_v8_30_ORF401560_fr1	N	N	N	N	mslsscmslslnllqfgdgilylpsnifrsnalmsfqtfarsghfdlfqsfsnaqvrrmlpcrhitlselitfrpacrldfsvrarhg*
B. lactucae	Blac_SF5_v8_30_ORF402100_fr3	N	N	N	N	mpcvlvpciylktlfkacqcvghgsaanwlstptaaarcgcvptiryirqptaflygtptivllcshppshvdlvslrpgs*
B. lactucae	Blac_SF5_v8_30_ORF402355_fr3	N	N	N	N	msatskqarakfvrttmllvllivklgwkkqvrrtkcmivirradqapethqyivmkrrkkapvittkisqplhsgvrgpmqwkqai*
B. lactucae	Blac_SF5_v8_30_ORF402485_fr3	N	N	N	N	merscrcssftsplvtfawclmlrhlyqsfvwpfscpacllsvrncvldsvvlveevgswsqilepvmcakftickvrfnl*
B. lactucae	Blac_SF5_v8_30_ORF403133_fr4	N	Y	N	N	mirirtmgyppmaampitcvshtslhlrfltifrriwlllcsvleprcirhclrrefsqasvwvslaladwgtlafnlplrwalmllwpsldrqrkrprsen*
B. lactucae	Blac_SF5_v8_30_ORF403141_fr6	N	N	N	N	mathtcrwtvlvkqfghlfnlliyrsprlvnsdlfstyacvnvirysysrheqplehvtrlfsiengciafycihpthsansyiprtamskaprtvhayasfgkheemkpweytsrplgdgdveikishcgicgsdvhtvdsgwgpttypcvvgheivghvtilgpnvkdlkigdrvgvgaqvsaclskdpavckecasgseaycphrvwtyndtykndgvptyggyadyvrvphefafkipdnipsdlaapllcagatvytplleagvqpgkrvgvvgigglghvgiqfatalgadavvafsrsatkeaevrklgatefvvytdekqaeaaeksvdvllicanadnmpymqflsfvavrgscimvglpndeikfhafgvvakglkfvgsnigsiqnik…
B. lactucae	Blac_SF5_v8_30_ORF403290_fr4	N	N	N	N	mlliitllllvhlelakrlqlvllfigrhqswhvdaqgldrfprvetprsfcpldkdlklrlmlhgavghqppikevlvps*
B. lactucae	Blac_SF5_v8_30_ORF403448_fr4	N	N	N	N	mlffwrswciitstarcrckpqyaitsmgaissfacvgiptfpstkissaspcsadegaelrkrfsvattssredqikssslsgrgcnnsrkyrvrtyfycdwlsfrrrqpprhqidpdvvatsyalnlvpiirehlvhnveicrtlqkilqilrvddriclflcn*
B. lactucae	Blac_SF5_v8_30_ORF403600_fr4	N	Y	N	N	mhldaltcihqsrrrlivvaisafklaaalpssvhsqafsaaerriavlegqvlrlisdlvdvqakarqgyerlktrldlferillrdpcysrdvprspspvrggrnrsdsflpspfpsperrsthsrrhyrsp*
B. lactucae	Blac_SF5_v8_30_ORF403715_fr4	N	N	N	N	mffvlilystsylttladqknlvsthqyfswplprisdiflaasscplnstrpsssapkpvllyslrytffvdivsshtdhpfgsttspsllcwkttraysrhgrpnivtflfkpktrallktnsdttvsfwlplavinpfemasmshdsnhamar*
B. lactucae	Blac_SF5_v8_30_ORF403727_fr4	N	N	N	N	mntvvtsvvlgmlaipsvnvlklpsylpvisttiapagglvracfpeqftdeevgnsmlggsggasdllqssakeiadamfarlaratrgit*
B. lactucae	Blac_SF5_v8_30_ORF403996_fr4	N	N	N	N	mllgssivilqaqlgvvleycdgtdakfnpskptfvalnrnqnrpqlpgvhvlgrtdtvkylgiqfgqssadhvlvnllkqrfydgfkqryrrvrtpfghanygslppvafhpvrttsgvhrepmaihskqv*
B. lactucae	Blac_SF5_v8_30_ORF404082_fr4	N	N	N	N	mvdksmrfansaaalaaihaavadalmslsadvpstvvssspatrnvagarsdtlrechpslkvdfecesdvmadsgrteqspdhrqaltkslrmrglirvdvlvafatacsipttrmiphhqhrlpcrhphifmctvmttt*
B. lactucae	Blac_SF5_v8_30_ORF404292_fr3	N	Y	N	N	mclkvcvkvecgrfsrpplnlvalvvllttrvselvskdesqyrlssfptplrtslgmtehlaqglreqslvkllgsgav*
B. lactucae	Blac_SF5_v8_30_ORF404709_fr4	N	N	N	N	mkvyvlplvalaslainasatsvanecsgpgapphppimedpasspepcsgeharttppagaivvditgkykgsfktltegianipdttevttvfvfpgvyeeqvvvekiksplviqgytcdtmkysanqvtvtqakaqahvpaeiidnrnfltstmgfksqsgvkvynlnvantagkiekdgqavavyvdntdygfyacnftgfqdtvcankgrelfvksyirgavdfvfgqramawfescdieaiskgyitgngnqnetvvsefvfnrarvfgskskstmlgrpwreyarvvfqecelsdvvdpkgwsawddkmttknayfkefnntgpgakldervefsgqldaakkmseilgeglanywwvdtkyf*
B. lactucae	Blac_SF5_v8_30_ORF405228_fr1	N	N	N	N	mlsnengrlwvlllydrflathmlssvvssfqgmefvdikvikssgeaqgvafvkfnseanaenaaiqlhhmelplgsgkfmqatvvlapsqfsathgnissssdesmridfptdkcivtgssedldlraveaqfahlmrsskhtqareghysryctstpfqkrktpslpimvrlahpsgyhapmsmeyhtmsstaypppypplpppfltnanywpgnyhhfshpdnfgrhisgwmdvasyyqgrnsfhrsskqggkktsaslsvcnksrcersssmeldveesksscgnrtsvvihistserlelamllsalqhfsgieslakdgtghvvnftnevqalealrkldgtlcggqrlrvvritssrhrgagggkprtgssgrrkrqridlrsrk*
B. lactucae	Blac_SF5_v8_30_ORF406220_fr3	N	N	N	N	mhiiimasifrgrlsspilvvlhsnestdqhgaeflrrvqphsnvakqrsqrlyfacmhvkknhgwyctpcfyssrrcc*
B. lactucae	Blac_SF5_v8_30_ORF406242_fr2	N	N	N	N	msvswsesfgwklftfpvfltrstldsqsaspsvsldgwgyvdqeeitypirprrpmvkptvsvdqdeitypnpsketdgdadcessvdldsygvrphirgmgqpiiyvfnlfghr*
B. lactucae	Blac_SF5_v8_30_ORF406336_fr1	N	N	N	N	mliicsttlslgvasesasvghpaptallhfltpqwsmqkscvfhagschrpleresscwasshqqgpwhssepsygracriysrhclhcptpwk*
B. lactucae	Blac_SF5_v8_30_ORF406388_fr4	N	N	N	N	minffipitmalavvaatesnvlpdckaglldfksyvvnsqasarnsvcstsskdletaiqwsstfnvfeddptykvssafaktkfprmpldsirevhasfsfgiseprsgnissvfikintkrstdgtaafvhairlasyngpivetvadrsasvttvvvngllfqvftnkvddvttftyipsqdamqfvgnlmdfpnslpfsttfpldlvsieagfevyrgkvyfntyldlnvvkf*
B. lactucae	Blac_SF5_v8_30_ORF406490_fr4	N	N	N	N	mmnffipiamafavvaatesnvlpdckaglldfksyvvnsqasarnsvcstsskdletaiqwsstfnvfeddptykvssafaktkfprmpldsireahasfsfgisepqsgnissvfikintkrstdgtaafvhairlasyngpivetvadrsasvttvvvngmlfqvftnkvddvttftyipsqdamqfvgnlmdfpnslpfsttfpldlvsieagfevyrgkvyfntyldlnvvkf*
B. lactucae	Blac_SF5_v8_31_ORF406671_fr1	N	N	N	N	mtlicwfsnshvvkapliallsssemamatfcrsvrkknmtasmdisicliqkrffffirtlkcttsgralgsasgtetylvgidsakwswtypis*
B. lactucae	Blac_SF5_v8_31_ORF407432_fr3	N	N	N	N	mrstnsasllvlssamritplvegilgawattgagaargdsilvslwacicgslirlrpadtgigslpklqlepppggawtrvvgrlsspmsvlvkvdiaen*
B. lactucae	Blac_SF5_v8_31_ORF407568_fr6	N	N	N	N	mhiswlapllqivlafskslhvvalvdlaavpaavpvdvavsgsssyridackfhlsyvqsslllaiiptgstklylfetllilaiirlv*
B. lactucae	Blac_SF5_v8_31_ORF407710_fr6	N	N	N	N	mkpktavstpsgmlwgwlvmpqglnnapatfkrvvsrvmrqhrayaphyfddlfvhsraddelseieshrrlmdamlqtlgdaqlyvtlqtcvigapeipvlgcivgthgvradpdkvksvk*
B. lactucae	Blac_SF5_v8_31_ORF407839_fr6	N	N	N	N	mrrilmliqstlkwtnsvtamrllltlitmlkhsiskpkllvrtimlslmrrmtspqcapvarktkikpsqqvnscwlekqcsvsvsfkilslmrwnlnidwahfphlpehhrevaglmaqglgeqalarllgsppeqhvaqleqfkafvlgqrravsgaqghaaaesvtqtqdelrheqarsealkrtvemlsarphqprpirmdppkfdgtaahtivhwflaveqcgvt*
B. lactucae	Blac_SF5_v8_31_ORF407915_fr2	N	N	Y	N	mrlgslvaviviacvatrssfagakssalenidygkrkrlrsyispsfgktdasseernfhahaqrpginitmnssswrskllvalfaipaalvaipaaliavcascfwmvlfvaagvlawni*
B. lactucae	Blac_SF5_v8_31_ORF407989_fr6	N	N	N	N	mlpvtsftsvcicslvslcegihascppclgvettrlleagtfmssgfpacigsiqdmvsnlssdkelgnstslfserlrvvsralggfdpkcpgelpivslltlsmvpprpttlgglrratprisgilhp*
B. lactucae	Blac_SF5_v8_31_ORF408471_fr3	N	N	N	N	mirasrkegggsapviislltltragtiravvslkknllrpsgpadfrrlspaitvrtsasensakraalaafeitrsvgmctnc*
B. lactucae	Blac_SF5_v8_31_ORF408713_fr1	N	N	N	N	mtagslvpswlltlrassvsmtrpirwfrrpigkhaplahvnrlqyvnrnphlnrdaspssgrrkgiyipfyplrgcqrntdrdhpt*
B. lactucae	Blac_SF5_v8_31_ORF409144_fr2	N	N	N	N	mfrlticlrmirschsqpcsersehglpklrckcgspsetrfrgnpwslntvsiktraqpgavfagtaarctivlnqstktriplfl*
B. lactucae	Blac_SF5_v8_31_ORF409149_fr4	N	N	N	N	mlsaqphqprsirmdppkfdgtaahtivlwllaveqcgvamlieddsrmvsyamshlrgkasewaypalmadvkafptlaifktkvrsmy*
B. lactucae	Blac_SF5_v8_31_ORF409294_fr4	N	N	Y	N	mqiqvtvliiglrmvsprlarsnsncrrliellkqafvrsgshrpqdgkkpevsiqltsvmlrarnlahqitsdckdamlpedraqrl*
B. lactucae	Blac_SF5_v8_31_ORF409749_fr2	N	N	N	N	mcvivislftfstrlpkagryvvsqpfffaivdfvqgvtmstskaggntgdenhcykaiqthsyglsglsmnpcsqpsrflnlrhantcgaqiaykt*
B. lactucae	Blac_SF5_v8_31_ORF409953_fr1	Y	Y	Y	N	mflqrrrhalamaarmkrkdlnlklllliilaatpyihsgisarddaafwsryspsretcsrseargwvgddrtsrrlrslgagvaadg*
B. lactucae	Blac_SF5_v8_31_ORF410194_fr4	N	N	N	N	mrvsafstlllpaamvsqtatatspsspviassstssvsghvpwtlsdnasvlagirsqlttcsyskvkeclhdpalmrelgllvrapghcvafdssyvnvttpsaaipnryyptsvedayragfankfsewsdsnreqfqvdcpilynqlsdqgddmlcctefqytglstqvrmipglcsackenlrnifcqmtcspnnslfldvkeirimngddehpdavfpaieeltyyvgndwirdiydfceddssfsllcnpnqncrdgyglmdfmgkyalnsigsplqinvttmdtmpeemqakrfchcdnanltncilpmneqmtscvgvcgslcsvgsddsrvysescygavsgitsrtsgsrstisdptwaelnaylssnisvtdwtplnyflvifgall…
B. lactucae	Blac_SF5_v8_31_ORF410334_fr3	N	N	N	N	mvrwqglwrrdlvnkpwpgswavllsnmllswsslwhscsdsggprprhkamlrrslppqtqdepghdqarsealnrtvemlsarphqprpirmdppkfdgteahtivhwllaveqcgvaqlidhdsgwcrtpcricavrprselawrlwrterrslhl*
B. lactucae	Blac_SF5_v8_31_ORF410389_fr4	N	N	N	N	mfvmacaaalpfyliralqlsrfaisklhpwprpavdmccsvlciqtsntvflicqvssalfllhvrsigyrirtyarcmvsleyelegtcawtrgtrqnianvhgshdchasvylannkiaqckdqstr*
B. lactucae	Blac_SF5_v8_31_ORF410438_fr4	N	N	N	N	mfwkslmtiigvclsmttahraqadgqtdrqnlvvedalrcmvsyhdtdwteylgsivyahstlvsaftgcspfeidtgrkerstwqnvlg*
B. lactucae	Blac_SF5_v8_31_ORF410647_fr2	N	N	N	N	milcslsvlscffnilrmpvalsstkckrstrsspthlymsamecmasksmlasacccvrkscnavanspcfvrkksttrstsessaclnfscslrvssrlasetslsfffsclysr*
B. lactucae	Blac_SF5_v8_31_ORF411121_fr6	N	N	N	N	mhaqfatllllyahrrsasyvgarckrsakklsiantcsrgnghcfmtqyfetgiksisfrvplslgnshgtdsrihslnsiksy*
B. lactucae	Blac_SF5_v8_31_ORF411940_fr3	N	N	N	N	mrswtllaaatamtfdvvtasgvvsvytinepafgtcrlqgisdssdnfnyyasvprrdyslnsacarcitvtrddnpavsttayvldvcdgcdsgslglaassmvalnisttdtstivsyqfsdcptsfmsgniraclmegasasyvplqyynsqkvitsvtieevpatrtsssflysansgsssrtwyenvrfsvtsddgetlsstlsfpgtsgcaasnvqfnsastangvragndtsssngaiiggvvggvaavllivgsiilirrrknadkdldgpekdmenqylspkaktktigvvnstftddfddnqhpasptvdyaesfspaasaktripdvithkalkepsaliapapvvsaavavyspsssasshrssgvysnhsslehspsvdsmnsap…
B. lactucae	Blac_SF5_v8_31_ORF413105_fr2	N	N	N	N	mtllngetaaplwaalslmvaalasaddetalensvfsmlgamsevsmgniapssflisslsvyyyeamatvstrcsrq*
B. lactucae	Blac_SF5_v8_31_ORF413152_fr1	N	N	N	N	mcvkadancvllqflvaeidgayfgatfphvflmthpqlvmppptqtyvprvygykihssseyytgkkkissvrerekyrevmtlidrmkgrpngeq*
B. lactucae	Blac_SF5_v8_31_ORF413598_fr1	N	N	Y	N	mqeviwlslllkdiacekemattkiednhgcialaknpvfltrtkhidinlhffrekddkagssferqwkhkdlprpskslfsklqadsivaltcgllcavkrfgq*
B. lactucae	Blac_SF5_v8_31_ORF413806_fr4	N	Y	Y	N	mregfarvacgvallirradtttaadaaevampeqvqsletalnntsgvqflrsphmtalneerdlkalvkkllhirtnkvtdvnvlekkvlndiiagddieksmkvaeyaivykinlfnkkstayhvfqnivkenivdndfdkfiirilklispsdkavnqykeivdlstrkpvsttadavhntphietsttdvtktkkvppyiekvrpvlremiiedlkfamatrsdidwrfsnfimavirdvspsyvydvykvwdkldahtfaekvqapkyapsivddaelifvhrdqlnrlhaaklkklgkk*
B. lactucae	Blac_SF5_v8_31_ORF414135_fr5	N	N	N	N	mfrlticlrmirschsqpcsersehglpklrckrgspsetslrgnpwslntvsiktraqpgavfagtaarctivlnqstktriplfl*
B. lactucae	Blac_SF5_v8_31_ORF414273_fr6	N	N	Y	N	mrlnslvavifiacvatsfagahsdaldkidygkkkrlrnhiptsfgktsakseernyyythpgspmihvvtdsmswwrklvvalvaipavlvaacaaclwstifvava*
B. lactucae	Blac_SF5_v8_31_ORF414450_fr1	N	N	N	N	mavwitvwlscmslglapnfksmreimtlssfdvmteiingvsfrlfftlalapfssskctmagvfvaakckavlplssstfmmssiglycssitftrdtfplltarcrpvwp*
B. lactucae	Blac_SF5_v8_31_ORF415036_fr6	N	N	Y	N	mypcvfffifflfmlgnswtsmatallrrpcihiepickvypsmkrfvslssidpippdnsqkhvvvgmsggvdssvaavllqrqgfrvtgvymkswdssdekgkvacpvdedyadvqkvceqlgieaqmvrgee*
B. lactucae	Blac_SF5_v8_31_ORF415566_fr4	N	Y	N	N	mvlnsiilpailfaaavfeipvwaikdvqnlykqflwahattteacrhkinpgllftptkaggvglasvevaiktqrtkhalrwltqahdk*
B. lactucae	Blac_SF5_v8_31_ORF416000_fr4	N	N	Y	N	mgirtlatviviacvascsrfagakkavldiidydknnrlrrrnslslgktdayneeripdaptvipiirnvngsrssmwsalflaylailailvavagcaafst*
B. lactucae	Blac_SF5_v8_31_ORF416386_fr2	N	Y	N	N	mhvleltaisvvslfssfltslkvsytnikytlmvswaiaqilrlfyiatgqevarappgaclpnilvancktsssprfwqashsvt*
B. lactucae	Blac_SF5_v8_31_ORF416423_fr6	N	N	N	N	mvkvqlscllvacsdnmvcqrqlsligipvsrvnsknqfseclvcplrtirrpmvklnvsiaslktfnaacvlrhqsagaqcsqwwssrqitlymplqallrsvstvspahafy*
B. lactucae	Blac_SF5_v8_31_ORF416872_fr3	N	N	N	N	mlpvtsftsvctcslvslcegihascppcldvettrlleagtfmssgfpacigsiqdmvsnlssdkelgnstslfserlrvvsralggfdpkcpgelp*
B. lactucae	Blac_SF5_v8_31_ORF417253_fr5	N	N	N	N	mkmftrssclvvgilrfilgvsactistwlipipddtetvkgisqslmvpslrliasekglillnktihsflegrefltsclqlvfkglicpfvrqlisrnlrtiyhlvtryiidrhr*
B. lactucae	Blac_SF5_v8_31_ORF417365_fr3	N	N	N	N	mdppkfdgtaahtivhwflaveqcvvaqliednsrmvsyamsnlrvrpqsgltrrlwrterrslhgrslkmrfapctsrlktkrcfrraslerdrrrrcl*
B. lactucae	Blac_SF5_v8_32_ORF417564_fr6	N	N	N	N	mwyvkihhlfylrlevfvikltwfrepnivsednglyqgnsvtslkissvlstrrewferanltihhrhfgpksqmvngamyklifclmlllyqhktpflermlqnnfvgv*
B. lactucae	Blac_SF5_v8_32_ORF417676_fr1	N	N	N	N	msssqliplvlvllrmrssrdtirssrvsaigqrdaffwqptprkcdkrtristlpivclraltkwwrrackircstsrssaaarekidailprsfnrastiqqskaltkksngvfdwl*
B. lactucae	Blac_SF5_v8_32_ORF418291_fr4	N	N	N	N	mnfsttlvigiltfvatayaeecsttqfltiagsvhlegctsdigfrgfeamstlsedqivavcvspqclklmdemrsmnlgdciiqgtnvaldkdfldpfkkrcgggdvanssstdgigssvitsssvtikaalelvgltlltvlllsf*
B. lactucae	Blac_SF5_v8_32_ORF418309_fr6	N	N	N	N	mtsfialvlitvtfvcrsraselcsytallevagnsnigrcskgvglgglsemsklttkqlevvcvstacnalmkevaalnlgncrvpkteiyiqadildvfaercsalgsanndgfvssdnltdsrissvaispasivanilmvflavllp*
B. lactucae	Blac_SF5_v8_32_ORF418368_fr4	N	N	N	N	mscsfmelppnrraavisililliglvfglslhanahipqpwnrvssiigwiyffcwsvsfypqvflnrarqsvvglsldytmlnmlgfmcysifnvafyysesvqqqymrrhdghrnavelndvffslhaallvavslyqcylyprgdqtlkpitilwsfgtcvaallfglvilftgnattsivfntlnllymfsyvklltslvkclpqivlnyqrkstvgwtiwnvlldmaggvlsigqqvldakatndwsamtgnpvkfslgfvsifvdvvfllqhyvfyadrtkflggesdpflpkevatgati*
B. lactucae	Blac_SF5_v8_32_ORF418444_fr6	N	N	Y	N	mtaftsffflrlehkqltvslccsffclmttkresqtlsnflddkemvdfkshsppeegekerrsltpsppderrralnpftergaadvltalhrtqdpvsniipnsldkeqeraipieeqdrcraaeiakvkahnkyrftprseeerlkeitgyslaiwiirshgedaggarcl*
B. lactucae	Blac_SF5_v8_32_ORF419253_fr5	N	N	N	N	massssmnhlkrrrlrlpkfrnfflllavstvsivehsvlstvpcveslagesrllslrprqvcvvvtrlsphavhlfpectswrqrlvrlrpnssvrllai*
B. lactucae	Blac_SF5_v8_32_ORF419860_fr4	N	N	N	N	mdgrliipwtpcsgtfpttlilssvqwilvqlrngsrmsitialkhlramfdwclkivlrtiaartslilprsncwrplisrwqrlninwrsncsnavnsggkrcancvaatrlslrracfsvvvhvlvvfddirtiiviraesiigvrvvtsr*
B. lactucae	Blac_SF5_v8_32_ORF420051_fr2	N	N	N	N	mtrdtteqvscvlgisvivtlallqiqelgsspefgtwrlkcvpepslkdlirpksqwrnlslkgqylarpvklnmpdfnsivsslmr*
B. lactucae	Blac_SF5_v8_32_ORF420065_fr6	N	N	N	N	mavvsihficlatplpqpttvggssllpipeqsafpvcgslatmprdhtedvtdaimtkpsasspegehesadvsvdlmppavtakdlpsctephsdtrptmadvlgrqkhlrrnyakadaarrrvetpkphasdiewiehryaaggnlsfiaprinqarpydlprakynmviatgqtlaqislrkftgsisgkhhsntslenp*
B. lactucae	Blac_SF5_v8_32_ORF420223_fr6	N	N	N	N	mrsfsfsmsisststslaslltstrdeyepemdllvrvhhlkledpsnwlgkrgwrkpftkngvcvvdactellmanstigknslqfgydwt*
B. lactucae	Blac_SF5_v8_32_ORF420366_fr1	N	N	N	N	magkhkrsaslccifliscylivicaqqvaqfigksrhvrsgleesvlplpkaqvkyfglrgrrlmqsvapwkwffefyldfwlendkaaaaaktlpdslarfsqnkaaakaysnklvisvkfyesdgfrslekfvrrsvkgsqeevdtiiisafvnkygngktiklftatilekekspddvkwisslleyfvrtdvnllelskeiflhevidknvvefffrlgtarqnnqdaayevvlllgptiaavnlnipndavrrytnewkflksklksallestttseatstrtligrlmklaetlekdhsfvpsvansyaqisdqfiqysflpaaatiahyanlptpdfnrissfaitiantyarssdglkvlgiaklalpkednskklsesarfakivlkea…
B. lactucae	Blac_SF5_v8_32_ORF420513_fr6	N	N	Y	Y	mnfvlmtgatlallmrlnyavqattetkaivlnhdranfcctkgfttvrlrsdspnageernifnlwrwkksvnwmdiwvadnvpyltsrhklevekwltwnlsvkellkrlkfskltapdairtkivqldhycdlidtissaktmnkikknrlellsllggkhasekrkvlahvwaskriplqdvftalkmddldslkklflinsgqatleflsvcflllintakrkkswlmcssrrtitqlsctsfvmditlnlqkyyqhr*
B. lactucae	Blac_SF5_v8_32_ORF420652_fr5	N	N	N	N	miimsflimkrlgsfpipvvmrsnetpdqyeaeftrrihphsdamnsgrndinllgprgdrrdswikrcnldypgkvgsllchrhcsqnpsidcvaksilvsimysahvdvanvcyrfehyknvlsltaktqsvvkrrmskssaktqspntmssplfsppnqirrscvvfrylsirfvatqcdllwrs*
B. lactucae	Blac_SF5_v8_32_ORF420835_fr1	N	N	N	N	mlpvipftsvcicllvslyeainatcpsclgmepirlleaktftfpnfptcsgsipdimsnmtsdkelgnsiflsseslrvasralkrydqnalanrqqchy*
B. lactucae	Blac_SF5_v8_32_ORF421066_fr4	N	N	N	N	mhtaayitaitamcaaaeaasgsgepgyckddsscednyvcisvqttrsgtedvkqclpymregdvcsgtypglcpsfstwktvfqsissvcayqlpsgtdqclndtfsgsntdgfvscmslqdtsntsaretygvifgcvdfdgsnllfdkdsdnwalsaqmnytgvindacrstndsnsdiacsgrgtctpnssgsldyacvcnvgyngtfceeiesnrctlesqcqagtcnlvtqececeegttgdqcaycdpssskacggrgqcvpapslsnksnatdantsdatadssslssavgsldsdtilagsdvsadastrflqvsmgnattssdamvcecedgytgdqctrkvdssssgdgkksrgtstsdatslatsiaivasavavfslln*
B. lactucae	Blac_SF5_v8_32_ORF421165_fr1	N	N	N	N	mlpvipftsvcicllvslyeaiyatcpsclgmepirlleaktfafpnfptcsgsipdimsnltsdkelgnsiflsseslrvasralkrydqnalanhqqchy*
B. lactucae	Blac_SF5_v8_32_ORF421221_fr4	N	N	N	N	mhrtmlnmaramifasglsltiwgdaaeyttyilnrsstsanpkratpievltkrapdlreivvfgriarctvihgrtrsrialklasslveatrqkafvlfaqgqccyrhttcqeyrdnancterttaarar*
B. lactucae	Blac_SF5_v8_32_ORF421575_fr6	N	N	N	N	mwyvithhlfylwievfvmkltwsrepntvsqdnglyqgssvtsltvssvlstrlkwyeranflirrrhfvyksqmvngalymliislmlslcqhkppvlesmffrtiwwdvqctvhwt*
B. lactucae	Blac_SF5_v8_32_ORF421756_fr4	N	N	N	N	mvnksmrcakraapsaavhaaagdallllaadvssavvsyfpaildvagarglprecdpsleidyecesdemadsgraeqspdrc*
B. lactucae	Blac_SF5_v8_32_ORF422000_fr4	N	Y	N	N	mryptkgiilllrlvaatlrsigcaytnwpirpicchglrsnaakknslfpnlftkmalsnygvklsrsallllvvilmqllaanlggft*
B. lactucae	Blac_SF5_v8_32_ORF422012_fr6	N	N	Y	N	mrtcyyltlaaacllsvsdvgaavlrqtstpvdklgvliesndyddannnlrasksdesinpkqtqsiskhyavqnkdsdeerfffdtinrpryaiwfnnemtpedvrreqrrpgflrlprnarrrywgyseyyynhcqrfvnrskafcraqky*
B. lactucae	Blac_SF5_v8_32_ORF422116_fr6	N	N	N	N	mptqlhiflqslhdvlttvpangqcewmacyastsskfviivrgergccyccaywsalvwiqslqsttwvncaacnvlaqvadhqcintafervrlfedgggpl*
B. lactucae	Blac_SF5_v8_32_ORF422863_fr5	N	N	N	N	mrqiltsrhylwhmillmksvagsdllwslcrvtgdpgskamtrylyktlvrtkrslsiftmsfgfcylaarrrvlsymriirscysssgfvtmldsgsrvllnavktsaaprsgngfgarrrssggegvrndalspplmesdfqslpfpyrqgrw*
B. lactucae	Blac_SF5_v8_32_ORF422939_fr5	Y	Y	Y	N	mtrkhkrlaslcclvllscyhiaicvqnvalteapvlsksrrlrsgvgleervvptsegltnsfgtlsqglthffrtltprmkdyvaswkwiikyfphlhvrfakdkvaaaarvfpddlansmtknlfevnafiewdklirrsikrtteevdaiitaalvakfgnaraiqlfteatfeagsvnakwlpllhnhyvqakadlyelfkdilkiknlngvdqksveffikvgsvkqnneddafevmnrvlieneevlvdmhklggdvaayrdkwhllkfayytivfdsipnadaipikrlknladkrkygsntaaswiadsyaqsaegfnvlriakqtlqkedglnsifdkafakkilkqiglkwdrnnydignvlkhfvaekgiadnflqspeglavlhav…
B. lactucae	Blac_SF5_v8_32_ORF423804_fr2	N	N	N	N	mrgpekfihivvisrvlvvkwtlafrsrchahlgdnevhgthnfreviafvdgrerveqlefcshvviektnalgheskvpglap*
B. lactucae	Blac_SF5_v8_32_ORF423945_fr2	N	N	N	N	maliparrtfalrnitismlflsiddlvatiseiksclckpgarsfamsktlhaklgfknltrialslrkelqpvqsincigchvrlgfhasrgvipvrvvlttrrg*
B. lactucae	Blac_SF5_v8_32_ORF424161_fr1	N	N	N	N	mrvvslalrvlfvvgrhsadstiglldgwgcdliwvyipfqtahvkygvrlhlqgegesivkvfnlfchrkglngratts*
B. lactucae	Blac_SF5_v8_32_ORF424164_fr4	N	N	N	N	mkyfsssmsiastsaslallvtstldehepektlivrnhlpspltldnlsnwvdirgwrkpfsksgvcavdagaelvmanstir*
B. lactucae	Blac_SF5_v8_32_ORF424313_fr5	N	N	N	N	mrtrsvcpyvdlvclscggalvnlspsltpsactpaqlphlpptharkknccrcascaygrqnfcptqyildflaklsfavsifnsks*
B. lactucae	Blac_SF5_v8_32_ORF424653_fr1	N	N	N	N	marpqlmlvlvflllqqpfrlstaiaatstseccstcigktsdaaytydsvifeqcskvtggvccfdcgtmgdpvygdtvsyasdgvtavvkagtyiaftwgdavnvtyislktgqkktvtptvtdsaatkkaqtflicaksaglitfrgwgsdtcreaspehsvtveasdsssttcgdsdvsvstedaeesaskaqrssavgvpaddtvatcnaqrasvqvidgtqtcvcvsdwtnppvcdqwpvwkwivtvgggvaalfsiiisvrallaglekkkhdeearinmiritpksdvatlegnssvyhghsmmvpiaydpqndrtsgiprkpvdneftl*
B. lactucae	Blac_SF5_v8_32_ORF424667_fr3	N	N	N	N	mktlvsvvlslvlllldaiqgafeassatssseccntcigktssvpytydpvvfadctkatggvccfdcgtlgevhygdsvsckddgvtaivkagsylsftwsnvenvtyvmlktgqkktvtptstdtmankkantfvicvpsagslyfrgwgkdacraaspehaviieandagnsqtcdandmeefivpssgvktkeidsnsleadktvdqcshergsvkvvdnvrtcvcvsdwthppecnqwplwkwlvtiagglatlfsialsiraflqnrhknkqiddnyhlppkkqevgyrenlapmgtksdaevldlssasgyhgapmslskdeqrtpggtrkpverlfsl*
B. lactucae	Blac_SF5_v8_32_ORF424776_fr5	N	N	N	N	mrtrsvcpyvdlvclscggalvnlspsltpsactparlphlpptharnktwcrcascaygrqnfcptqyildflgklsfavsifnnksyfyisqpdcllrcavqthvlcfca*
B. lactucae	Blac_SF5_v8_32_ORF425003_fr1	Y	Y	Y	Y	mkfvfvfgalfalfirlnraalvareanplelshdranfrritrrlridtlnaseernifnfwrrkkhanwegllnvddvpqftprqiqenikwskkdlkevltalnfrkvtspevtrqkmfqldeyldsldlktevktmdeivakrlkvlgmlkgndwehtkelkrhlahvwvikripvrnvyrglkmneeeslenlfsirsgeetldffldffyatrkyhndkeelaelfletydvatvlhlinvgsrldsaqvfvaqlehslhrkwssmshnkvffdilhldkkgsqvfntfemqtwyrfikgtdpdeaeaktliflihsygtaflsdvlirgqgqsisslrpifrkalldhwakqktgs*
B. lactucae	Blac_SF5_v8_32_ORF425182_fr2	N	N	N	N	msrlgarlstgllrcflpglirrgpfgrtfpssmelqrtqlstgcepwsnansrctsrttagwcrkqcricdvrpqsglsqrlwrtlrrslherslrqkfapctsrrttkysfrgaslerdseaisaglvardalavgvhylrsdsgar*
B. lactucae	Blac_SF5_v8_32_ORF425311_fr2	N	Y	N	N	mwyvithhlfylrigvfvmkltlfrepntvshdislyqrncvtsltifrakheagmlresqsshstptfcvkkpngtwrivhaynklntatlsaqnliprkdilqnnmvgcamysaldlvncyyqllmqasdipltevrsssgmlwe*
B. lactucae	Blac_SF5_v8_32_ORF425452_fr3	N	N	Y	Y	marlvplflvwaaifavilrsiratwppvstnavapernvaptrrnstrdnsisrrqrafeerstisryfsklkqmfgvkkqlglpfhpvamletyhlptmtptevikkqklfrnprnseqtrlevelydayvevwnkraayhqsgnaiskcnvlsglrevvetdpyqlytylatswinrgmslemvfhklefndqrhvtqvlhsihddsavifyhaffdtfrksrsqdleladlfvkthglefvatmllsflpletiqtfqsylkrsvfrlwsqvddqellfrsivsqvnfrelsadpvihlwyqylerqngpsapvvaidllihlygyprilatfsggsnykvlrlhqtlqkglytkfildnfsaedvlhdlglvqgeleklekplldaraefwvey…
B. lactucae	Blac_SF5_v8_32_ORF425668_fr4	Y	Y	Y	N	mtkykcsslicsllllscyhvvtsiesvalieapvlgksrqlrssvelvegflltsdklakvigtlpknlakeslatfkwginhfkillaedkvaaagkifpddsanpimtklfesdaflwweklirrtvddtqeevdtiitsalvtrlgkgraiklfteagfeadainakwlallyhalddedmpkllkeivssggidknsveffiklcarennkdaayeiinsllqdkkeyrevyqkfdrvvetyrtkwdslksvyfkavsdpkldksvspmqrlrnlyqteeldpvsvaskiadiyaktseglhllqivkqtlhdkaateadkafaglvldkvhvkwiqtnydvgkmlksltrkikpvetllntsegvafvfairemkatesegyseavgvfrktf…
B. lactucae	Blac_SF5_v8_32_ORF426027_fr4	N	N	N	N	mastapgpslrpllaacfsasvhggcvirevvqqhvsldlvnkqenvydpqtiadrrsqqriiyalrhafpqltivgeegelaspasqdvvhcdlqvldavvdlsdheafdwndlvvwvdpldgtkrfaaeiydevsvligityqmrpiagvvhlpfhgkcgvtywgmkvlrsgyyitlticiflkggqelassaanttkqtprrhmrsiqrcrrcsrtalwsaqfrprraiw*
B. lactucae	Blac_SF5_v8_32_ORF426041_fr4	N	N	N	N	mglalawglvlkvgsskrvgrpgrcehvlcskvawshgsifadakttaranarrherfrhpivrvevreeldvfrclarrwmrlngcqhal*
B. lactucae	Blac_SF5_v8_33_ORF426502_fr6	N	N	N	N	mpfllvggsalllgthrdvstqlrrtnclarhlnldqrtvsrtlssivddeqrstkfssgsgltiswifpflnsarnrfhdifgsstissadfmhagtphtgclryfffgglehlv*
B. lactucae	Blac_SF5_v8_33_ORF427361_fr6	N	N	N	N	myssiagpwtvrrtwkfikltfvrflhlcesiscmqisrsvyslqakyhflgapsvntacalipkrlrqsptgqfqsmsrdlesslv*
B. lactucae	Blac_SF5_v8_33_ORF428398_fr6	N	N	N	N	megctllpwlmlalrtillsgdcctlllvmfpmtcvalpsrvwasscsapqcrcrnscrcwlkvsiltsvmalvwlwasralvlqrmkpfsy*
B. lactucae	Blac_SF5_v8_33_ORF428943_fr6	N	N	N	N	mrvgrlivmqtsllvrlahlrpnsyirplfircsgfavpmrknlfeglesslsssnmsmlcgtrvgverttnatrcnraafgstvsklanll*
B. lactucae	Blac_SF5_v8_33_ORF430074_fr1	N	N	N	N	maifffyglyftvtllllldlrvtsspqrsppivrgsnrdlasthfgtnatsrqssltfgvkrnlvraglepsihglelyyltdyttytfvgnvifnvtslaistryrlllplpyylyltismsiqnlsimkff*
B. lactucae	Blac_SF5_v8_33_ORF430139_fr6	N	N	N	N	mhrglnslasfacacvcadpfvrlgppiflvyravglfstmmttndsivcliedlvlqilimrnndtqriydvcaikqqividrksm*
B. lactucae	Blac_SF5_v8_33_ORF431292_fr2	N	N	N	N	mtagslvpswlltlrassvsmtrlirwfrrpiekhaplapvnrlqnvnrithlnkdaspspgrrkgidipsyplrvvnttrtgitpreawkpslt*
B. lactucae	Blac_SF5_v8_33_ORF431686_fr6	N	N	N	N	mpgtrfiktfvlqngvlavvdmpllthgklnfsttaswpyylseklvprhstsgplspvdriddirfekawfcapkravknrnfdtr*
B. lactucae	Blac_SF5_v8_33_ORF432466_fr5	N	N	N	N	maaflffirsclaisvrnsacalvlpitfesnsirsksssclkkpglieiqgrdnctwsyassrvlpcvaikkatqtaalrdcpyaqctstavgvptrikcfcknsmqslkwdsnnsssisrmsikstshg*
B. lactucae	Blac_SF5_v8_33_ORF432791_fr4	N	N	N	N	mpssactvacrlrlmalivtflldsvrifqerrphppltsspseswmiltvtlsepmhgliyffrpthrrfittqsrfmlfvvrclspvystptscsgmtrrsqsyallg*
B. lactucae	Blac_SF5_v8_33_ORF432807_fr1	N	N	N	N	mhhqpknlpnlpvvisfvfffllstavcgsnkcffektfslmfkyfpmvslsnvsvngmlatstsrrsskathlpltfktlpcslavasqisflfkcctkskpcasassyswngfanicvllmrtsskgrssapvfkcsiisntsippttrpkivcflskcvhalkvikncdlfvpgpefailntplelwv*
B. lactucae	Blac_SF5_v8_33_ORF432865_fr6	N	N	N	N	mshsaipskfsfvlvfadmyspaylpadqvveelariqlgqpflllqflpdrflvfflgrqicvlklrgdqldcgvyclvhavelrifshg*
B. lactucae	Blac_SF5_v8_33_ORF434690_fr3	N	N	N	N	mmtpwatitlvtlvcvtrnsvtiymsqqerdrntlqlapgkkpklplkghrgrwfgmtndryhitffnssrlhkpgddeteffidacyryrwyssklaimpprkqipltiegllsltrcvkglrtcnlfatavstrlpidllprrmglvvlqdetrkvqhqlgtkfptlmqgwipsptneiprlnplyltvvqeafnkkrlpttcihqwm*
B. lactucae	Blac_SF5_v8_33_ORF435385_fr1	N	N	N	N	mhhkfcklaalrkilamfeslcqdgkreeatvrlangalvksegvqvelafsfsdfsckekftvlgmkspydlilgmpwlakhqswidwrtrkfanstqdtgkdvllreayatnvvsntgrvr*
B. lactucae	Blac_SF5_v8_34_ORF436003_fr4	N	N	N	N	maliparktfalrkifismlflsidclvatisevksrlcksgarsfatsktldgrpgfkeltrfalslrnelsrmqsincngchvrldfhasrrvipvrvvlstrre*
B. lactucae	Blac_SF5_v8_34_ORF436452_fr6	N	N	N	N	mnlgsnlllstlvttrlgkftvksstrslilnektfalqclsafrfwrstalamesctkritdcraskyssaysfvlsfpvrivctamrsfsysmsiaststsfasllasrvmsrsqkwfsrasplkledpskwvgmrgwrkpftkngvcfvdact*
B. lactucae	Blac_SF5_v8_34_ORF436486_fr6	N	N	N	N	mnlgsnlllstlvttrlgkftvksstrslilnektfalqclsafrfwrstalamesctkritdcraskyssaysfvlsfpvrivctamrsfsysmsiaststsfasllasrvmsrsqkgyclcesppktrsnldtigrnldvplrgrdlrfpsdhlsqddqklt*
B. lactucae	Blac_SF5_v8_34_ORF436880_fr6	N	N	N	N	milgglcvllafasindgvisltqpkaiymvgsligaamgvykcsnmgllpttsadwtwllpikepvetssfshnlgefqdstifh*
B. lactucae	Blac_SF5_v8_34_ORF438017_fr6	N	N	N	N	myrgvfgshvscvfrrlfrlcalygsnpqviccsatiqnpkahfnqllptlpqqlafstndctdadtkaqsnacppsmdffhqrplkvitndgapsvrklfciwnpknvkpakctrksqsvdafnnnssgktikkrkrldnttlsncdskepnekvsfstsaiyhgsrllarfveaeiatllfcrgrkltelvlmnvhsildakadtrhlrdrvtsyrggytletrrrieqrlfsgdllgvvatnalelgidigeldctihlgfpssvaslwqqagragrrheqartkhsvavivcfdapldqhfarkqnamelfqlepeavslnpmnhrileqhllcaaresalyspqsgtayidsfvfgklndnsntggenkqmsdvsqvlstlledrklvkysegs…
B. lactucae	Blac_SF5_v8_34_ORF438138_fr6	N	N	N	N	mffriiwwnvqctvhglsrwyyqllvrasdipltavstpsgmiwewlvmpqglsnapatfylpvtqlfrphrgyaqtyfddifvhsraeqarsdmdnhldylravlesmrtnklyanaskcifwrrryiffgcfigkrglsadpaklkaivdwpvpktkricvsgwvspivytniakitliwlghylislrriqngaglapkknafqavkdslihapilalpnpnwplsvvcdasdfaigsallqtdvdgherviafesrqlkaaeknyqlmtksyll*
B. lactucae	Blac_SF5_v8_34_ORF438197_fr2	N	N	N	N	mpvklpwmflfeqaslfrttqlilaveldtacacaqplgsnstmcwaftlrafaemlttdphvrpshslvghshacgrsktfirlai*
B. lactucae	Blac_SF5_v8_34_ORF440336_fr4	N	N	N	N	mwyviihhlfylrievfvmkltwfrepntvsqdnglnhgssvtsltissvlstrlewykranllirhrhfvsksqvvnsalymliiyelndvtipaqapipredal*
B. lactucae	Blac_SF5_v8_34_ORF440355_fr4	N	N	N	N	mrasnipltafsipsgllwewlvisqglsnasktfnrlvtqlfrphrgyvqtyfddifvhsrapsaavraaagdallslaadgtsavvsstratldvagargdspreydpflevdsgrteqspdrrqaadyepsnerahsdrrdnslfrfndeddhsspipspvrspapvsvqgdddgvshrnksfcgtpasvgntqrseenemshlapeksrgfcqnc*
B. lactucae	Blac_SF5_v8_34_ORF441741_fr2	N	N	N	N	mktvavamktvavamktvavamtnvaavvvattdeavhvkavvvapmsvatlhrvrqtlagralsltvetiveevtettavevtevvtvaevavvavevsv*
B. lactucae	Blac_SF5_v8_34_ORF441943_fr3	N	N	N	N	mltavvgsknlllfvtksqgfvtnvndlhcrcifnkatpmasrtfrfhihpprrsfsikdskgianvcqslikckrnrhycikllafkkfthstnasdflvgdkq*
B. lactucae	Blac_SF5_v8_34_ORF442624_fr1	N	N	N	N	maprasflriltglllcsplhtisrlkaflingdlagdgslccvwwknlcnniqrvvdelcadfrgsrnvrvrvllfravy*
B. lactucae	Blac_SF5_v8_34_ORF442812_fr5	N	N	Y	N	mivgsklvgvilfltrmtvrletgasltikkrvvgiqytlkgkqyvndfivldlddkfdvilglswlrkyepcinwqhravtmlasfssdgqpderlgastsv*
B. lactucae	Blac_SF5_v8_34_ORF442917_fr3	N	N	N	N	mlpvttftsvcncslvplcegihascpsclgvkkmrlleagtftspvfpacigsiqdgvsnltsdkelgnstslsgerlrdasralggfdpkcpgeppivslltfsmvpprqtilgglrratprfsgilhp*
B. lactucae	Blac_SF5_v8_34_ORF443020_fr5	N	N	N	N	mssmipfafllsstncclaarisltdtspslslllpsllapltalplrsrprivstlafrptcsdmgttfagsdtpshpdfipkmffvsacainlamqdlsvrihmt*
B. lactucae	Blac_SF5_v8_34_ORF443302_fr5	N	N	N	N	mfvcvsfltvamesctggttdsrasrnssadsfvlsfsvrfvctamrsfslsmsivststsvgssaistrdehepemvessh*
B. lactucae	Blac_SF5_v8_34_ORF443686_fr3	N	N	Y	N	mmvscqrpklalvllsglavvsmesrqgmpvllnnndvsllttmsddrplggiigefydkrvsvaqsfvderlaithvkfvtqwkrtgqakgicgskwsqk*
B. lactucae	Blac_SF5_v8_34_ORF443798_fr4	N	N	N	N	mlvkqftivlfmprfwhcriqiglsvssvmyqteadgrerviafefrqvkaaeknypahdkellamkyalvkfrvhplgfkpfvvytdhallrtatksphlsqrmarwlsffav*
B. lactucae	Blac_SF5_v8_34_ORF444169_fr2	N	N	N	N	mrrrrpqlmlaaligllidvikcqsesvssgsnaiattieaddcsaccmasttsassasallaggdpelslvccneqqsrnlfgtangecsglpccdyngrkaqnhqawfpcvgfptcqsdtnnqafcngedlwsftggfnwsctdeccngpvldsniwrgrsdsypgqknatfgvtvtpkdfldvfypngmngqrytvhqimlasppgysftedcscylemtesvaanapadetncevstffgknrtfltvditekyqkndtfvfifdgvvtpsgindtsstpnvtystvsnltpiyfifndsentvfntyvrvmdlttatlssgsflpqnifpgnsgnasltfftdanipagsfikarfgsrwgftddavwswdflplvdsntdnsiamtsstltet…
B. lactucae	Blac_SF5_v8_34_ORF444357_fr1	N	N	N	N	mtakslvpswlltlrasfvsmttptrwfrrpigkhaplahvvclqnvnrvvlqsncthlnrdaspspgrrkgnrhphlpssscqpntdrdhpt*
B. lactucae	Blac_SF5_v8_34_ORF444376_fr2	N	N	N	N	mwyviihhlfylrmevfvmkltwfrepktvsqdyglyqrssvtsltissvlstrlewyesanllirhrhfvskcqmvngalymliislmlslyqhkppflkrmffriiwlyakctvhwt*
B. lactucae	Blac_SF5_v8_34_ORF444693_fr2	N	N	N	N	mllftwsftaisflahqckfsrtykslylfenllklwkksfsrnrtqsrsvwmtqvsrlrlcrsetfqlcvwmevlrhtpkvcqlstl*
B. lactucae	Blac_SF5_v8_34_ORF445190_fr3	N	N	N	N	mmacmlllrmgfsssateaielynrervhdrcgltvqsqkkwvnyyaallaqnaaslsaiqepafvikklamvntltaakpstlrlriftlrheehtkvllhqqsglnefylhekvrgcvllefyrervngclrakhfkiwfhtgflnpgkcqfwtpyvr*
B. lactucae	Blac_SF5_v8_35_ORF445647_fr2	N	N	N	N	mrqiltsrhhlwrkvllmmksvassdpfrrprrvtgdpdaqavthynfetlvrtkrsesiftmsfsfrylgsstksfflyedysllifierirknigltvpypaqcs*
B. lactucae	Blac_SF5_v8_35_ORF445810_fr3	N	N	N	N	mnfgsslllpilvttrlgkftvkssnrsiilnertialsclsafrfyrstalamkslrngllilepaeifllthlfylfqcaqsall*
B. lactucae	Blac_SF5_v8_35_ORF446076_fr3	N	Y	N	N	mpvlghalhylnairaassivaslamlcllllhpqealpfssnefpppqvacgvlrrlscgegfafsllrhylmsirrhccpprvavvatsqyalwplyhlpalscfppssrscfltvkkslmslhrleppada*
B. lactucae	Blac_SF5_v8_35_ORF446661_fr1	N	N	N	N	myssiagpwtvrltwklikltfvkflhlcekiscmqisrsvyslqakyhflgassvnmacalipkrsrqsptgqfqsmsrdlesslv*
B. lactucae	Blac_SF5_v8_35_ORF446869_fr6	N	N	N	N	mpcgesniwhvqicrmcqilcfvaqasrpigygsyevfkirlrqsfepsraeyraraklldlkqgkrdlhayaqhtryfvscivsqpideqhr*
B. lactucae	Blac_SF5_v8_35_ORF447908_fr1	N	N	N	N	mrsfsswmsisststslaslltstrdehkpelvllvrvppplkrkdpsnwvgkrgrvshlqrtvyacrrmhriidgefglr*
B. lactucae	Blac_SF5_v8_35_ORF448909_fr3	N	N	N	N	mkvcllfhfcqssvsvgpphqrwfsvrngplfpwpagnhlltrfycsfqcdrfslcrdinlliiesvialinnfifdaepfsivievgnsiiditefvcvniifnqhwypshywpygqcgirrffprappp*
B. lactucae	Blac_SF5_v8_35_ORF449159_fr1	N	N	N	N	mgfmrpnlcfqlslyavllvvtattildrtsspddndvirrltgagndpdktipfnswsntiktfrnglafvivlvaahplgvffpryfrlplitgyliigiiagpfvanvltedivtmlsnyvsalalsfisfqagqeiylpelrpqlksifillstlyitamviltcvhllvesaffyddlalscqlgialmfgsisvlgspatvmaikielnsvgpftslmlgatmtaefvvllsfsiarivssiycaelnvsmlnlmftlsivmsnvvvgvilacatylifqipggeshhhahepamegspsqefyynqktdvkassvdmeytpaharheqpssssflspqaslsikgfiwlsmgyvfyistatvakvtdvmygltwevkfepllvlmiaacitg…
B. lactucae	Blac_SF5_v8_35_ORF449235_fr5	N	N	N	N	myvpcriatrlkvstklvtwlsvlseccspdiannvidfvsavcvvsttptylsqivrneniqllktlhlehtdfplwslkrslftltfqvqytrfritlstqnaslerhensslfnepsyrfaenfsqapseavslvln*
B. lactucae	Blac_SF5_v8_35_ORF449259_fr4	N	N	N	N	myalnvvvvasvalvvavnasahrtlqavdfrddieeainaarkakglsklcinnklmdaaqtqandmaennlvkttgsdksslkdralahgfkgevvtevvaagyrtavsvvdawsksqtaletifsptitvlgpgyafdktkkfihfwavdfstggcgdsessdpipkntdnqesdasasvdsgnendatapsseaeeektsvvtpitdpddastnpdkpavvtaaapagneeettenpppsngvddaatpdvaddsgnedisdaspapgapaplnsnapelevptsdasdseaspipasdapesegpaldaseleaspipasdapelevstldasdleaspipasnapvppsv*
B. lactucae	Blac_SF5_v8_35_ORF449363_fr6	N	N	N	N	mfifcfrlalgltigswhtrrqdresrkrlktdfinfskfalksvlefiahveflirsyralvahpkffqrqrgiflkivsfrsiqficnsrhhephltyrdvpftalfhvaikhypsivaan*
B. lactucae	Blac_SF5_v8_35_ORF449715_fr6	N	N	N	N	mvngalytiiiglmlplyctnptpredvlqsnmviftmysaldlvdgyyqllmrasdisltavstpssmlwewliilqglsnapatfnrlvtqvfrph*
B. lactucae	Blac_SF5_v8_35_ORF450620_fr2	N	N	N	N	mlallpriglgrlwillwllwpsercisssvvrsfsvsparlkpiahntgptiwftttaakivaansaahgsslmawtsdakpkatpacgvnvshkllyccgfnlsrkrplm*
B. lactucae	Blac_SF5_v8_35_ORF450967_fr4	N	N	N	N	mpasrfsrqvltlcvslwllaaisasssvhndatsrqlgsehdknkavpfyswsntietlknglsfvmvlvaahplgllfpklfrlplitgylvigimagpfvtglisqeiitmlagyvsalalsfisfqagqeiylpdlrphlkaimtllivlyitsmtilsgaillteeaffyqglsvncqvgialmfgsisvlgspatvmaikielnsvgpftslmlgatmtaefivlvsfsisrigssiycaeldvsvlnllftmsivlanvlvgivlagvtllifkipgggavhstenheieeglarnthlhpmmshmmsvtrdisalphesynqeedtptswwtpnkalalkgliwlsmgyifylsasliaettaalyslswevkfepllvlmvasciaghnt…
B. lactucae	Blac_SF5_v8_35_ORF451424_fr3	N	N	N	N	marlqrrpltlalsaraaltgsnafvetptataavvftglkdpshnnsedvdpsvigdynestplpsshsnyvdnelmrsddaallpiqhsliahnmetatfsklsrrlhwiarrpimralptkaqsllr*
B. lactucae	Blac_SF5_v8_35_ORF451519_fr6	N	N	N	N	maiikinlalavvwkarahhgdvpnaypqadkesglgmylcvpgvmvltdkelkqieaktghdlvlklkktewleagstfvnpias*
B. lactucae	Blac_SF5_v8_35_ORF451590_fr5	N	N	N	N	marsvfvsfatfvlvgmlqsvatsnvivltdsdfehktqagsgattgdwlvefyapwcghckkltpiyetvaqelqgelnvakvdvtenaelgkrfnirgfptilhfshgkvykyagkrtkddlvafaragfknvpgetvstapsivdfafqqvqdvqrdfvtllatkknvllgtfsgglmlglllgclcgcctrsnkatkakke*
B. lactucae	Blac_SF5_v8_35_ORF451595_fr6	N	N	N	N	mrpighgrpcrdlvmqlrvmvlvpvalakvhlqnslrvlvhltlqypfhlkytelandhllpplqndnlhqnnsccnfsqllpkppal*
B. lactucae	Blac_SF5_v8_35_ORF451722_fr6	N	N	N	N	mgttgskwvhwlyhlliswtrssltsfncinwqslvqlmciilrarrrqralwrivlrhgstifsrqvihsgrrihqhgyifgrgckwvtrltfv*
B. lactucae	Blac_SF5_v8_35_ORF451948_fr5	N	N	Y	N	mvstsrihfallpplyciqvclgrfllrdlkagridqlflvtekamdtilsvvagevalrpksavpksareerfatqaldalqdsrnsvhdavckyadvp*
B. lactucae	Blac_SF5_v8_35_ORF451969_fr1	N	N	N	N	mschlgiiawvlvqvrgypkellrpltstetgqsvialifsgsrctsclptmhlrngisptafahrrsgsyvgrltplrgpilidr*
B. lactucae	Blac_SF5_v8_35_ORF452019_fr2	Y	Y	N	N	mntvinvcswtgllviqlaksrmcwayactsrlpclsfrsseralnsalggsnvclsrvlktssdpktygsrnlrpsaqnsarpakfdltnatcicssti*
B. lactucae	Blac_SF5_v8_35_ORF452709_fr6	N	N	N	N	mflefvaefvawtlglqplsptgvfavvtccrvlylrsvqlslfcpplaqktllsrdiyiekfqdhffvtslasfivkdvftelhiavt*
B. lactucae	Blac_SF5_v8_35_ORF452752_fr6	N	N	N	N	mgptrhrsaesefvplwwlctaycelnhapsnlwplthrrwgcseatcrhallppltvcrnisnaidlsfrkdhclvtrhllpgsr*
B. lactucae	Blac_SF5_v8_35_ORF452833_fr4	N	N	N	N	marlgtsaralatarttrfllafsvllativstttgqlpseydniivrqlsggggdvdknktvpfnswsnsidtlqyvlafvvvlvaahplglffprffklplitgylvigviagpfvsnlltkdlvkmlssyvsalalsfisfqagqeiylpelrpqlksimlllgvlyitamvilsagilfmesaffysdmdflcqlgialmfgsisvlgspatvmaikielnsvgpftslmlgatmtaefivlisfsvsrivssiycaklnvsmlnlfytmsivgsnvlvgvilagvtllifklpggesphddhshdhklddnaaycnqnttkkesgtmtqpkmdtntdfsmddlhppssssclspqavlsfkgflwlsmgymfyissglvaeataaafglsweik…
B. lactucae	Blac_SF5_v8_35_ORF452850_fr5	N	N	N	N	mtmyssiaepwterrtwkfinltfvrflhlcesisctqisrsvyslqakyhflgassantacalipkrsrqflagqfqsmardleislv*
B. lactucae	Blac_SF5_v8_35_ORF452895_fr1	N	N	N	N	mipswvivvltklcpsfapsivrgspplrlglrtnetgvrgwcsplninrcltrtgvdtviyselhkgqllaplfgncysa*
B. lactucae	Blac_SF5_v8_35_ORF453874_fr6	N	N	N	N	mnvvlsvaivtvplwpmrfilalpmdvkvswdsinkhgngnvqrlpkprngiyfdrndgrilfrlffvdilsrwnkihygypvkenqrslmpct*
B. lactucae	Blac_SF5_v8_35_ORF454155_fr1	N	N	N	N	mhipwtvaplhfamsagsagrqlscksdcinrpkrydpygaccralpdeawnfsnsrfshsgfsasygscrrsqapavmvevklns*
B. lactucae	Blac_SF5_v8_35_ORF454595_fr5	N	N	N	N	mkilytlgaftitlasveaglfseqavsnipaqlvvvpeteldnsqktlqfsmpstkhpdnlpptipfdkicpfglippsdarvtekaarmfrpqvtisqgcyphaavneagqisqglqapdptyakcgdpvqgtqvygrsawfgrvwaimyawyfpdspidwqhaivwtnnpnvtspvilavtitdskgeysskvspdidskttkliynkrgleltdkdgecqnlvlwhqltvdaqeklnddksfgdvqvpfnddyfllklgkawpfpdny*
B. lactucae	Blac_SF5_v8_35_ORF454970_fr3	N	N	N	N	msqlfsllqiicpltiylrhqtalvssdacctmmlrtrystapsdtsatairrrkssvhvflasfgfvnriidcagvicf*
B. lactucae	Blac_SF5_v8_35_ORF455050_fr3	N	N	N	N	mmpfftstiiiaiaaaavssahrihhtrvmrglqtdtsinhssmdmitsemsnstmdmqssainnnlsdddyrcpvcgmstmnmgynnlnhvgfvngqiiytcgmaarsfgdygfdltdtaylaaniaefivnpsdatnyaecrsscdectngikdpltgdnvntsnyqyvclsngqkiyfasaanrvkylnnvkleprylvnnticqntacadgesitalsaaaqafvpettstnssdslgetggtnaviavkapmhtvfaltcvltaiscmt*
B. lactucae	Blac_SF5_v8_36_ORF456379_fr1	N	N	N	N	mpfllqlilltalavsvafaieseqsqhtrlrglldrivssestpepvrvlsasweegktgvprqlvpisekimgggtvvlfndrrvptvgekesavvnfdvrsipncvvsvcgemsqwylgskekcfdlriapksadrqenglirglsaaysglrpvattlylkfdetnfidgskceyeilagtktvredqvasgseaaia*
B. lactucae	Blac_SF5_v8_36_ORF456424_fr6	N	N	N	N	mvlishnvsplktlsrvvvvvlvlnargtcrnpmtcfaaivtrasllrwpsiallitcherwpttapsppcslrfisswssrdvtgshvsvsardsnavirs*
B. lactucae	Blac_SF5_v8_36_ORF456467_fr1	Y	Y	N	N	mifssywiwmtnlvsslekswlrkyepcigwqqlavtmpasrsseghlmnvlkrlqacechtsgcdvlncglrtlrscavvctkivcsrandctrpqcdnpshsgvryrrlctstgsvevrpld*
B. lactucae	Blac_SF5_v8_36_ORF456837_fr3	N	N	N	N	mfahserllrafllvwilpailflvsisaayktrpsklvscflrpktlaleiscsfqcdfalflssnafvfttkhllgl*
B. lactucae	Blac_SF5_v8_36_ORF456927_fr1	N	N	N	N	mypisavthvilavivpleseddphravivacrqsnhsyyyfgyyfhaivlsrvvivencvvnsredpiewinavymallepiavkyletmtwgtsrsakfpivcfsfvvkrhfqli*
B. lactucae	Blac_SF5_v8_36_ORF456931_fr1	N	N	N	N	myplytyvalgyflsevlgqsparvtaaaqarrsstcsahvfhaissysarleqgwrhgvrafharlsrdavqssgslqqrsprdvrvlvsvvvtidfvlsdgmfwhglgrvie*
B. lactucae	Blac_SF5_v8_36_ORF456977_fr3	N	N	N	N	mpgkissgmmtfgvvvtfgvgvgnapegvppplgfvisgvrfgeapglvvgvgivdggttpgngaseagdsvakeggatgtvksvvggkapveegfvvvvvv*
B. lactucae	Blac_SF5_v8_36_ORF457193_fr3	N	N	N	N	mvqpirlhlhllmwmtvvngtsniklkksqkcqvlhwmwcwlcsrtcgedgnllirtsgttpkgtrgvkcfwidigsqsghkfpgigftsspkrsdtnnllkcygrrkrra*
B. lactucae	Blac_SF5_v8_36_ORF457299_fr3	N	N	N	N	miasclvglgvylsmqitvksssncladfttpsyllvelftpprssdglqlpsgvrrftplsvsrmvshdvsisittssvisdellnvl*
B. lactucae	Blac_SF5_v8_36_ORF457316_fr2	N	N	N	N	mnvtflflftsqgqpvhtekstttsnsplkrgtgsckeitrvgelhddirqdgkgrafrffsiactqglkalenmqnllanmriqialrfk*
B. lactucae	Blac_SF5_v8_36_ORF457456_fr3	N	N	Y	N	mafrrrffvlvtalaaiavasgdqidylharylaesedkvpsstpscsdsnsgsaeqhvenkalkeqkdakeagnsletdssensddeesdeeededviqkeeiksskvenkdadkaveatnklassansslplakdstvimannsmkvsgnhsasvsldgsmdadgsendeeeedeeeeekekgegkdhakhdtenqvkkknetkedekkdsntvtdgseshsescsddadpgdkkddtegtkgtegkktddkkeegtqgteekkkvegtegteekkkiedteekkkvegtegteekkkgegtegteekkkvegteekkkvegtegteekkkdegteekkkvegtegteekkkgegteekkkvegtegmddkkedtegmeenkkgegtegteekkkge…
B. lactucae	Blac_SF5_v8_36_ORF457717_fr5	N	N	N	N	msslirrlivsrltvikrllcslrvghfvrlafvidlqrgvalrgvsprapaiirvageddatadgmsaardnnaspaaa*
B. lactucae	Blac_SF5_v8_36_ORF457929_fr6	N	N	N	N	mllqadsflalaathesvsaqlvpqgleydrldvsaslllgshdslpshklhvhytagtcsspfvaesisqalaryrfvipksshsflsclvlh*
B. lactucae	Blac_SF5_v8_36_ORF458367_fr4	N	N	N	N	mrtpiqavallpahrvvaarevgdrptvaliwttaastlpllkdqvsyaatwrkrhshgsfycgskqsafmtrierigilgvcfyilnwclptncsmycvtkairvtgln*
B. lactucae	Blac_SF5_v8_36_ORF458851_fr3	N	N	N	N	mlswaygvpaaacvcwwrsfsvnldassppwratswiqlapgsvsegtfagttcgltqspvvdsglaeiclsrpsirslsqlkvrsrlslrlprdrtsckif*
B. lactucae	Blac_SF5_v8_36_ORF459035_fr4	Y	Y	N	N	mlalvctswmllvqstnnfnylirnlrstltsrnslvdstersisckwtrmeasaafqltqqelttardtvtrnvhmtsslsmgkrih*
B. lactucae	Blac_SF5_v8_36_ORF459043_fr6	N	N	N	N	mklptsffpllatalalsasliasqqagkstiekhpslsskqcsknggcviestsvvldanwrwlhqvgdykncysgnqwdaalcstpelcakncalegadyqgtygittsadelqlklvtqtpyganvgsrvylldasgskykqfqllnqeftldvdvsklpcglngalyfvqmdadggigrfptntaganygtgycdaqcphdikfingeantlewgsgyqnsgggkygaccaeldiweansmsnaftthpctsegqtrctspeecgtgdlnrykgvcdkdgcdfnpfrmgnqtfygagshftidttrtftlvtqfvtndntstgdlieirrlfkqddrvaampnsawselrdansitdsmcnaskkffgdqndhaakgglvrmgkqmangltlams…
B. lactucae	Blac_SF5_v8_36_ORF459466_fr4	N	N	N	N	mflsqqfqllrallvkqcyflsgrlelvwyglhyghmlfispqsvqhgangwptydqthsfdcsplkvtqmskpftrcviaflrgwkapsffiqhvhvg*
B. lactucae	Blac_SF5_v8_36_ORF460788_fr3	N	N	N	N	mhslflvfsvtspcctqrgslivpltfmatkftttchlvriglyrseqwakagtigttnsrmttqrasmvsrrnttppsslltcwhylvs*
B. lactucae	Blac_SF5_v8_36_ORF461602_fr5	N	N	N	N	maqkvramyklaalsrvdaglllisghlinvlerpqtcgcrtiecdgltcgsvvsmtaqdlsvntqhiveldsdgcaqpmqrrrstlvtwt*
B. lactucae	Blac_SF5_v8_36_ORF462125_fr4	N	N	N	N	msvatmglfslleyaadsksgwrynasattlrrpglysteklyfskedshlaiicercglftavrndawsvytmnglsprrwtlnlaseyfmvrsslsctk*
B. lactucae	Blac_SF5_v8_36_ORF462173_fr2	N	N	N	N	msgrwgwkgmfvvfltlqvtnaaltvtrtpvensstepeslaalkaqrqeclksppqqvtlmqsrslpdaayviykdcailtirattlsdgsvsmdasrqkievvrsfpnvdllyeylqivpifytkrmtklhenrnlsgnwiqmiqkvdkasvmtl*
B. lactucae	Blac_SF5_v8_36_ORF462562_fr5	N	N	N	N	mhrivafsclkltrlltddalcavciiycikaqpiakllasqtgtqlnrgtfqvpltstgtglslialifsgsghtpclptmhltsvvllaanvhflrfaynfclrtsvrtfrtwvrgtstsdfpfmalprtktssk*
B. lactucae	Blac_SF5_v8_36_ORF463038_fr2	N	N	N	N	msgtpsiawstrrvwlrlwlsarfsprhqkaineplrpvksitsypssplyaseaqlprwrrrptspssmrylqrrsrlqsigtqpmaliidiaiqvhqlstdlarmhffiskvtgqakewalgcrp*
B. lactucae	Blac_SF5_v8_36_ORF463569_fr3	N	N	Y	N	mpacwcivtlihdaqaliivswdddtwsvagngcviynkplrvmyrsdddrykagkslrfigcihqmiqykqmdlifsagflyvikqg*
B. lactucae	Blac_SF5_v8_36_ORF463777_fr6	N	N	N	N	mkysprtmslvflftlqqlvtlviasdsasdtveslfnstkgikvsgsilaiaamavgavmlvmgyrifratvfsigfvaggvtvamvvekafedeswmitaswisfvvgglicgilvvwlyslgifivgasagvvlammihnsvgyeiypnhpqvvlivlcialgiicglvalklekpalivatslfgaailvwgigyfagdfpttndlkeygsqdingdwvysipdawwgylagilvlfvlgmciqfrktgrggvyhqsralghqpesvqyveastpqghkhgnpvshv*
B. lactucae	Blac_SF5_v8_36_ORF464178_fr6	N	N	N	N	memtglyriislfqlclylrtlngarciasgehwagviirgsgmikdvlwlrprmiesrsarsptctlngldrpicfylltg*
B. lactucae	Blac_SF5_v8_36_ORF464243_fr5	N	Y	N	N	mtpcltqclmacqlprhllvtktflpllsrcqvlrrmtpcliqclmacqlprhllvmktflpllsrcqvlrrmtpcltqclmacqlprhllvtktslpllsrcqmlrpvaqcpttchlsrrtnqviahkcr*
B. lactucae	Blac_SF5_v8_36_ORF464246_fr4	N	N	N	N	mrlaaalsalllhavptaaqestqdvyitpslsasnnvtglpggneicgstrvrkpwasltaqeqalyleatemaiadggvsafadiaadslsqaqgqyscaflswhrrlliayeaylrdldtrfacltlpyydvhtayvrtingectniwecsdiflalggagnvsaevsvladdsvnatgvaligapysnscsngtctyvmrddmsskpvpsaasftsfqsvvatsvdyasfvegiqygihnemldtiggdfataaaardvlfyswhasldmylhvyhlcrigvpvtvdqvtqslelyanasqtcgaidginattplvmrttdangttidvtdhptlgqyfgyigddnwnyadiqqlgdhsytyqlpeilrqqilsnndmcpgfnrafaasytslna…
B. lactucae	Blac_SF5_v8_36_ORF464310_fr5	N	N	N	N	matpcirslpfnfiamvvfggdntafrkitrlvqvavechelvvslccfeggpilaatdhvtfdinlgtvflyfcsvvdha*
B. lactucae	Blac_SF5_v8_37_ORF465347_fr3	N	Y	N	N	mnmttvkivlalaviwgvlahhgdlrtdrqgkgnghlptramgngiygssvskiwsyhwrgtrteieedtiwskagssfvk*
B. lactucae	Blac_SF5_v8_37_ORF465397_fr4	N	N	Y	N	mrivavllangyiwatsvaqptptwltdektvatpvscvfryvlptgtnlpsavidqfppalpitsehetdtssstadgsdyslepastesdtinlptdanvpkvtirntsmatlnttvlvpstsaphaptsllnastpatsntttpksaskppvlatnatkvldvfnttttpqkslnttslekdrrlqvtnvlpftpendsdasndssrdkpttmdtikasnattpaliptvtnsssrnalspsliksfvpinsstesssngyikdlestatlatfqcdatfynawsrmglqcgnvdldvasaisasvcsiysgtststviadmatcmsicrfpackngtwdytaidglsseiyahldfitlmtyagpdaaravtdavpqpfsdlsfvstsacnyesd…
B. lactucae	Blac_SF5_v8_37_ORF465441_fr3	N	N	N	N	mlwewlvmlqglknasatfnrvvahvmrqhrayaphyfddvfvhsraedglsaieshkrhldavlqtlkdaqlyvnlqkcvigvpeipvlgcivgthgvradpdkvksvkewpiprhvkdlrqflglanylhkysknyaeqtkplsdllkkdtewvwlkeqedaftsvkqslveapvlalpdadkpfsvvcdasnfaigsalmqkdddgvdrvisyqsrllkaaelnypvhdkellsikyalvkfrvhllgtepfvvytdhaslrtainsphlsprmarwltffsefnfkveykpgksnvladalsrrpdfevrhqesvssakaqfqpstlaamkayhvtsslaseikesysqddhcrllldhfggrkvslpshlkaklnrfsysdgllwhqlspcdpl…
B. lactucae	Blac_SF5_v8_37_ORF466341_fr5	N	N	N	N	mtagnlvpswlltlrassvsmtrptrwfrrpigkhaplapvnrlqnvnrvthlnrdaspspgrrkgidipfyplrvvytirtgittreawkpsrtrqpmqfilctgwssflkfnairvkflkpgsaynvvdianertpslhkrdfisliiatkpsmlkksieieiflsakvlragikam*
B. lactucae	Blac_SF5_v8_37_ORF466801_fr1	Y	Y	N	N	mrkrwpassiymllsrqfqllttlfsqhirvlrallvkqgyflsgrvalcrmnsamaaccsslprvyimaptagppttelirsialhsrqghsne*
B. lactucae	Blac_SF5_v8_37_ORF467032_fr5	N	N	N	N	mkalllprtlaamtplstpvlrsltppstpksiagvgplltmsgrsfrrgkinrfrlrtaellknsqntplvltkfeevec*
B. lactucae	Blac_SF5_v8_37_ORF467093_fr5	N	N	N	N	mkvpslraslpllkvvvivtlheksnskrcelrvpvditfdqpygtphngvasvtlvqsltsafyglrelalvlkhflverglndpvrrwlviirivthgclrasrtkgfnfhgc*
B. lactucae	Blac_SF5_v8_37_ORF467098_fr6	N	N	N	N	mtpyvgglssyglllmvvyvpqeqkalistvaryqrmhdagddddvddfqaalpatrthwnlryeaqrlkevlmakkivkhca*
B. lactucae	Blac_SF5_v8_37_ORF467157_fr5	N	N	N	N	mkvpslraslpllkvvvivtlheksnskrcelrvpvditfdqpygtphngvasvtlvqsltsafyglrelalvlkhflverglndlvrrwlviirivthgclrasrtkgfnfhgc*
B. lactucae	Blac_SF5_v8_37_ORF467662_fr2	N	N	N	N	mqlrfalvlnalftlgvvaeskgkvvklsvgvgcefssysalpvataskpsyrlqldpglgrgiyvllftqfslpdddlvivrasdatktlppmkilsgknttgefyskgiagtgvtiellkakslenstscrgftvsellfapmkngveahnlqvavkvslgkvqnvtqsdsendesicgfdesveaacapsyvdsnqgaymlakshsvarlsitkdngrqiayctgwligceghmitnehcisnvqdaintkveflaqssscgggetcatrggcpgrvevvgttlvavseeldyalvrlgvgnsfidyrrlyeatgylqfrgtgavineniyipqhpqgygkriawlfkgrpgrvesltvtncrmddigyyvdtqegssgapiistvdnnvialhhc…
B. lactucae	Blac_SF5_v8_37_ORF467956_fr5	N	N	N	N	mtarsllsswfltlrvwsvimtrpmrwfrrhigkhaplalvnrlqnvnriphlnrdaspspgrrkgidipfylfelsiqhgqgsphvwhgrppsrdnrcnlyfapvrarfsnltpfalsf*
B. lactucae	Blac_SF5_v8_37_ORF468913_fr2	N	N	N	N	myillgtlvsslllsfslsmwiasisfapsvtstrddywffscsstlslkldnpfywvgmrcrrmhrivngefdhrsnslqiryvgsgggggyetskhlfenainafrlticlrmirs*
B. lactucae	Blac_SF5_v8_37_ORF469077_fr6	N	N	N	N	mvasavilakllyiarhawpttrtnrlmekyiknyvwhgvfdkldtrctswmtgtvdglrrkegglavpnlraellalsavtvsrwgssatkkslligevllhngkkhecaaqkltmgwtgrrvtgftagstlwatgrcvlrghggsdhhgehaaqvarfyshiekqvptsllwdntsceidltamlgselltirnyfn*
B. lactucae	Blac_SF5_v8_37_ORF469634_fr4	N	N	N	N	mvngalymliislklslyqhkpsflertffraiwcdvqctvhwtlsmfttncscklaisrlqrsapqavcygmvgyaqglsnarqhlfv*
B. lactucae	Blac_SF5_v8_37_ORF470125_fr2	N	N	Y	N	mhgrkyptplakmamwlsfvaeynfsveykpgrfnvvtdalsrrpdfepaahsnseinptvatlttsvlsstlvddikkaytedkdllclmdhlmnpfnksfkdlpalyrsssdryttrnsllyytavagdtprvvvpthnglrlrimyechdattsghrgrvqlisq*
B. lactucae	Blac_SF5_v8_37_ORF470252_fr5	N	N	N	N	mrfycvvaaaihlacvalgssvgmpkaiiespldsdtdtqvitrlrrttavalnkkaepvsrrlirslwrkfndrilhlrsekalarlskvss*
B. lactucae	Blac_SF5_v8_37_ORF470289_fr1	N	N	N	N	mtrstpssycmsalliakfissqttlkglicigqckngastrhcftgvkistcsfeqthfasfqrgqimvsslsiilavlmqvirep*
B. lactucae	Blac_SF5_v8_37_ORF470302_fr1	N	N	N	N	mprlgslvensliyrlvlsataiarshntwcqvrdqsvpdtpigryaarhffwehitmfpqnlkertisqgipalssepllfvrf*
B. lactucae	Blac_SF5_v8_37_ORF470314_fr1	N	N	N	N	mpliflicrvpalrvttnfdweavvvalsanahfptapgsvpvlasldflaircllpqalgsvqyhwthdhvysiislhqslqag*
B. lactucae	Blac_SF5_v8_37_ORF470481_fr5	N	N	N	N	mqfihctgwslflklyaicvkflkpgfasnvfdianerapglhnrdffsliaatkpsmlkksveiqiflsakvlragikam*
B. lactucae	Blac_SF5_v8_37_ORF470824_fr6	N	N	N	N	mivlatvlvpiylialevlpmtrlsrqmslnidqthlfhsphiigrwqgtwrrnfvkmlwpgswvvllcnmllswrrscwdserfrlrhramlrrsqshrrrms*
B. lactucae	Blac_SF5_v8_37_ORF471188_fr5	N	N	N	N	mtakslvpswlltlraslvsmtrpirwfrrsigkhaplasgnrlqnvnriphlnrdaspsqerrkgidipfytlrvvnttrtgitprdawkpslt*
B. lactucae	Blac_SF5_v8_37_ORF471523_fr4	N	N	N	N	mksfpsiafifgfafftsslptptmtltlyanlisqpsrsvawvlkvknvkhefvriiptddffqseefrsmnpnvlvpvikddgfvlyegmailqylgdkcewtgpkdlypkelkvrakineflhwhhtntrlftlnilrpeiakksktdtpkdrefiaakdaliekefsmlelfltndfiantdyptiadyaayceidqlelmgydfskyskvsawisrmkaqpfndeiheplrgflkhvdlla*
B. lactucae	Blac_SF5_v8_37_ORF472070_fr4	N	N	N	N	mvlsvplvlcsyarvtmsprfaarsptwtcsgsrvmttrtssgsrakttrsnrgsrmreqgsnrcsqmhplwssrgshtgkmwpsrgsppsvtwmdksplvrt*
B. lactucae	Blac_SF5_v8_37_ORF473135_fr6	N	N	N	N	msagslvpsmllalrassvgmtrpirwfrrpigkhaplaavnrlqnvnrvlqlnrdaspspgqkkgidipfyplrvvnttrtgitpreawkpslt*
B. lactucae	Blac_SF5_v8_37_ORF473223_fr2	N	Y	Y	N	mptfwcivtliydaqaqiiviwdddrwnvagngllrtngfsaahrwtkvsyvktrseryttqsweslktnplyedliefrnvfpesvpcelpkdkgtrheielkpgskycvmkqwplpreqvlaidkfftdrvkaghvrestsphssptfcvrkatggwrivhafnklnaatvpaqtpiprndviidgmsmstifssmdlmdgfyqilmrerdipytavstpsgmlwewlvmpqglsnapatfnrcvtnllrpvrdfapsyfddvfvhsramdgktdveahktyvrqvltlmqkhklyanlkkrifatseipllgcivgnhgvrpdhikirtitdwpvsvdgkglesflv*
B. lactucae	Blac_SF5_v8_37_ORF473738_fr2	N	N	N	N	mtpyvgglssyglllmvvyvpqeqkalistvaryqrmhdagddddvddfqaalpaarthwnsryeaqrlkgeliakeivkqcarkrhprdrdvliyqvrpldrprtckkp*
B. lactucae	Blac_SF5_v8_37_ORF473943_fr5	N	N	N	N	mfvelhrksiiffaldlgwllfgtmresdiaktavsipsgmlwewlvmsqglknapakfnrvvalvmrqhrvsaphyfdhvfvysraddglseieshkrhsdtvlqtlgdaqlsvksps*
B. lactucae	Blac_SF5_v8_37_ORF474088_fr5	N	N	N	N	mrripmligstlnwtnsvlsimlllnlitmlkgsasktmifvraimlspkriltspqcepvalkiktkpsqqvifwwlqkqrsvsyrnpslmrwtdrngtltkk*
B. lactucae	Blac_SF5_v8_37_ORF474222_fr4	N	N	N	N	mregtdnlhclyvlaklslfevladkgmglckliddtrnfyvqfgqrlpaimgwwiparerdsffeplshqsdsksaprvslfiirvrqwmwrrrin*
B. lactucae	Blac_SF5_v8_37_ORF474820_fr4	N	N	N	N	mnicssmfvcmpfltvhcvsngilyetdtdsrvsrnssadsfilsfsvrfvrtamrsfsssmskkststslaslifstrdkhepelvllvrihppp*
B. lactucae	Blac_SF5_v8_37_ORF475190_fr5	N	N	N	N	mvarcvsglslalhpvhlsnlyhfqdnvgspykwtsssdfpktitkqwnpcfcrqiqkdftsccstrvnhgfekilrgyvesypnlarvftdgrnspsitrcmrl*
B. lactucae	Blac_SF5_v8_37_ORF475541_fr2	N	N	N	N	mrqiltsrhylwrnvslraaifsgiltrvtgdpdvqavtrdlfetlvrtkpsesiftmsfcfrflgscttslflyedcplllfvkricndvglrvlspaqcn*
B. lactucae	Blac_SF5_v8_37_ORF475838_fr4	N	N	N	N	mrltvlalvvaselalaglaslqhivdaadtlnfeivepsvqvlaptetcagvrsspcmttrhssltltgnlsllcalhalvlfllevrklkarhaflhgsqcleyievhiagvisqftrdw*
B. lactucae	Blac_SF5_v8_37_ORF475844_fr5	Y	Y	N	N	mrscmapnassilrftllesslnsrvtgdtatslrslrvtdapslragtsgvaglmtcfitasvfqckcetdyclctmhcrlscsllssnvalyphrgr*
B. lactucae	Blac_SF5_v8_38_ORF476523_fr5	N	N	N	N	marysymsakfwwlliqlnvkhcywqqlenfhtinplpaskqitpllslnkktckkrllqleqftnygsdrmshiklncwllrfin*
B. lactucae	Blac_SF5_v8_38_ORF476557_fr5	N	N	N	N	mkvahglvlaamlcvarvdaidfsesslasedagtlstaeqvdvgaetstltdtadtppvqstgdtdascskefelapettetvesptsdspeileapkilgapetpetpetptsdtpevespvpsdescskefdiagsddcdqeleianvddcsqgmdiagddcddgvdiagaddcgeeldvagdettadvstdsattstettldtttpdastpdistldtsetdtstvdtstdtstpstetetsssgipeeepmnpgkskkgasmnplldslpgtq*
B. lactucae	Blac_SF5_v8_38_ORF477226_fr2	Y	Y	N	N	msrfflhitdcvvslsvsvakrlqsnvimtfersqnvqhqhssstrslrllqstfgsaahewlhssvlhsdfpnvgsvdllqmqyqvlylsphlgvilpeidtvdspfsgpfprt*
B. lactucae	Blac_SF5_v8_38_ORF477281_fr6	N	N	N	N	maaslarswrtdarawpllwkptvllplrfwwpvrtnrtgniladllrnpckllivsrslvpaqtwpvprrqlsrketsgs*
B. lactucae	Blac_SF5_v8_38_ORF477693_fr6	N	N	N	N	msfsilkvafvagalliatnaltypacapngkkcceygtgkmkhhgyiaiienkehltvtcsngtllccledpiktasfdpaetidcpgnlst*
B. lactucae	Blac_SF5_v8_38_ORF478808_fr1	N	Y	Y	N	mwlmfvwsgsfafaklkakgqlrpafmpqneerssryfsasadrvimdraalrrlihlipilvvrsvidascpsiwrsktstafgqscqrgnsnsqefseegypshftrywy*
B. lactucae	Blac_SF5_v8_38_ORF479489_fr4	N	N	N	N	maliparrtfalrklsismlfpsidglvatisniksrlckpgarsfamlntldakpgfknltrialslrnelrpvqsincigchvrlgfhasrgvipvrvvfttrrg*
B. lactucae	Blac_SF5_v8_38_ORF479706_fr3	N	N	N	N	mipawviviltklcpsfapsivrapptntraahkrdwrprmvqsvsikrcltclawtllfianstkgnyllhsfgvaivrktpattrlarsvwplfwg*
B. lactucae	Blac_SF5_v8_38_ORF479918_fr3	N	N	N	N	mmsffavllipgvsngspysavlvvmdgysryvktyllmsktecevnqhmkspikwaerqlgnrvdrviprdliegdag*
B. lactucae	Blac_SF5_v8_38_ORF480684_fr2	N	N	N	N	mhlrlvvavatflpcvtsaspmaselnathlvtngeaaprlrgrttnedtenrsffwtttteklrrtlkdrmtivgklnkkpdqfskyskalkrgdskieklyqkhkreldklqkiiqdkrtmkenlsvtlrdpkidrvlrlktaaaedklteeisrlmnrkadmeagla*
B. lactucae	Blac_SF5_v8_38_ORF481115_fr5	N	N	N	N	mhllmmltlfeswlsidesptfeqtclfevdcrvvclkilrcrhvkcvydsrpttikryfveeikntcnctrwcfftkftr*
B. lactucae	Blac_SF5_v8_38_ORF481375_fr6	N	N	N	N	mtltalviktllqymevvveicrfstldpthmsdlifhppralvdslscllflvehivnlrdvkgqrksylvclpgyppshessw*
B. lactucae	Blac_SF5_v8_38_ORF481796_fr3	N	N	N	N	mpqalvatlspdlwtqllmfltwrdtnamccvccvlnrivneakkwhpewrcsvlgpsvnsveslkllqrnylqwadtrfppnlvilsaaskdstpwrkgkywenaiaaieksrllpracrivgvfsmnavlgsteevemndkgdeisvtlsisvahlpettiematfdrkdlrrsqqgdhienpfltskandspafmlfgvndqsarqltrilakwhptatiigavsplqhccvpvatyckvstvyqkpkarktyrvkqekyltfpstlllclngsvgirtsassgyhvitpvmrcervraaqdvsqaltydtvsvvgavasnagshyrmldliepseryaiqeegrplnifsskdsaplrdlvnslsseqtivplsapihrlefvlcvqnhiispps…
B. lactucae	Blac_SF5_v8_38_ORF483364_fr6	N	N	N	N	mcrillsismmftwsqliwmwirletlcpggtwiftlislwcnhlnlvvkmprshyhhrnikfklwfqsgrllymvhravrsqrlgpqrdielsmskqmhhsklhlhtkmqsrlliprcgvmrsrst*
B. lactucae	Blac_SF5_v8_38_ORF483803_fr5	N	N	N	N	mclillsismmftwsqliwmwirletlcpggawiftlislwcnhlnlvvkmprshyhhrnmkfklwfqsgrllymvhravrsqklgpqrdielsmsskaaletpstyqdamafpqskmwsdaikvelkalktkrhgl*
B. lactucae	Blac_SF5_v8_38_ORF483910_fr3	N	N	N	N	mtvwarsyvfmmlvvsvtakqeatmlsttfdilneeasstapsrargkncesngvvlrhrtlkyygensyvacsngvvgcyliervhdkatevacpttdlqqridretnyrelekrfkkeaqrdddndsnrklslvvvsttriwdggvvcyqlskefpfnkthedyiykamnryeestnvrfvntakckkeklshcdscvnyvdfkhptvgrdcnssigitddgpqimnladrcfevdddlktvygsamheighslglyhehqhpkrsigvlwdsieqslwsemsirelsvggpydvesvmhyprsygfcqpnicsksvekncvkegtifcnlndddncieiteamcnetatnaigqrkylskgdlaainelyhsaawplskskird*
B. lactucae	Blac_SF5_v8_38_ORF483980_fr3	N	N	N	N	mcmrrmitgtasiffltsavavaredsiltgdfnsvqcpqldrlggtrlerpdsaalqelfpfltledacilglpveddggdpdptdsftywgpdaasridrfyvpqawtskvqwvsveepplpsdhqrvrlhlredklvsrvsggkrpvaypirtarpsriiaelltelvaagvgeslraatwtkqpsgv*
B. lactucae	Blac_SF5_v8_38_ORF484244_fr1	N	N	N	N	mvtrkalghgciysilaatvdlvrslvrqqaasfdarghisqhklnslvrcnglahclalksvlasfiksatgqangtngyrrtrdikglhgnfkaiarvpqhvlirh*
B. lactucae	Blac_SF5_v8_38_ORF484308_fr2	N	N	N	N	mlyvwslrsgwqlicvlsrsalsstrrtshltscmtqrgetepfvtlsvdastssdakrkfhfwppipaacrcapsffvsttvvgatvtrkspsflslntrflvespgr*
B. lactucae	Blac_SF5_v8_38_ORF484329_fr2	N	N	N	N	maklliiatavlafslalgealdrdklhevmasvhgnhnytvhyddveenrqelkcygnltreinpvcgsngkrytnlsmfnfrkcmmkvqedeeiqvtdmefckdaeledmapnmkyis*
B. lactucae	Blac_SF5_v8_38_ORF484344_fr3	N	Y	N	N	mnsrrftifvavtlvafcsaamdpvrrdgmlrvvgevhsnryvvvnswekrakkhphcvdtgavdknpvcastgvlymnkdvfefhkclieaqygdvitvaeidlckkakreddehtnvyydvs*
B. lactucae	Blac_SF5_v8_38_ORF484606_fr3	N	N	N	N	mivhaadlfgivkicllaiksfisqigaktnpppdskqsmtfmhdgalncqettplvanahpntttlylltlcstlggflfgydtvsssievrsgfvgydilvfmhsfcyvralspvswyylriqrcfn*
B. lactucae	Blac_SF5_v8_38_ORF484639_fr2	N	N	N	N	mfavgsclmalarsfaelllgrlvvgiaigfasmtvplyiaevspphlrgrlvslntalvtggqffagvldallanvddgwkymlglaaipasvqffgflllpespqyliskgkmeeacealkrirgtldiqteafrikdevlhaaeqkvsiwdairsravlkalglgcfiqalqqlcgintvmyygatiiqlagftdsttaiwlsalvsfsnfiftfvgiylvdrrgrrmltlgslcgiflsltalgasfyaaelqstktmgigkcsqfstcldciasincgfclegqtfetsattmnlclpgvpastiqgscahsnwafascpsrtrtagwivlatlfmylacfasgmgcmpwtinaeiyplhvrsfalsiatsvnwicnlivsftfltvvdvlepy…
B. lactucae	Blac_SF5_v8_38_ORF484712_fr3	N	N	N	N	myssiagpwtvrrtwkfikltfvrflhlcesiscmqisrsvyslqakyhflgassvntacalipkisrqsptgqfqsmsrdlesslv*
B. lactucae	Blac_SF5_v8_38_ORF485033_fr5	N	N	N	N	mladlnflhmlwfliliplllfcllnhcnissssssscanfsssgfnhysiivqflsgnlseascsscsiscssvfticncgaaakrpvlpkavyhcgtppy*
B. lactucae	Blac_SF5_v8_38_ORF485484_fr5	N	N	N	N	mslihvdiglvlfchvnhlaqthdfalhrvnafnhhnnllprtmrtrlalcyfraqdlfqmlwiivfknpdtrprhartvdn*
B. lactucae	Blac_SF5_v8_38_ORF485487_fr6	N	N	N	N	mpsiitiiffhgrcvrgwpsaifvrktfsrcfgllclktpthapdtrapltidvwlsaslkmsvplpisagilvafvaypmlytsadslpinvasafssamctdvvpnsiggtveananwftagktsllhvfiqssakpr*
B. lactucae	Blac_SF5_v8_39_ORF485898_fr6	N	N	N	N	mslehsgcgwcgtliwsimsaatppctctdsleslspcdakwfltsthsdpispdlrfgwangdepssplrksctalgirlrqwsgsrikrf*
B. lactucae	Blac_SF5_v8_39_ORF485925_fr6	N	N	N	N	mgrqllgwlgspflkisctvptfhtagtfpcdqhtvkaawsagsssgknflymsypmpsipglevaserwtasstssadgadvsalaaavgggnrass*
B. lactucae	Blac_SF5_v8_39_ORF485975_fr6	N	N	N	N	mvrhwtwfsvrktfsllgassmsapmlsdptsatvarlgiisvgvgpvgpvvaaraeskagknsaalrlvaealrigpgnipasragaeaksvarlalgmlvailatlaaavraepkpgkicaglrlvsaplqtg*
B. lactucae	Blac_SF5_v8_39_ORF485976_fr5	N	N	N	N	mvlgsknifftwgvfhvgahavrphigdcrstwnnfgrcgacgacggstggiqswkkfgstpprcgsithwarkyssftgrrgseisgttclgnaggdtcdacsrrtsgaqtwknlcrapprfgattnrir*
B. lactucae	Blac_SF5_v8_39_ORF485981_fr5	N	N	N	N	msaaataavvatlvsassisssaeklgtsapspsspslknplstdaassirtvksleavlpsgddnsdepldsarpratsekmammqkqvaaatq*
B. lactucae	Blac_SF5_v8_39_ORF486197_fr4	N	N	N	N	mssslaltqvvlllslpcrpvrscflfrfvvapkrggalhkffqvwaplvrrlqasqvsppafprqvvplislprrpvkleyflaqcvmlpqrggvlpnffql*
B. lactucae	Blac_SF5_v8_39_ORF486625_fr1	N	N	N	N	mkttcrfnsscvlevrllphvcllvvmkrtthcnkflccmeewrnrcriicrwkinslpvlhgtmramcllpeagraklnl*
B. lactucae	Blac_SF5_v8_39_ORF486660_fr5	N	N	N	N	mlacvstriwmprtlsrpllfwtkrcrlmqqwrppkhpqlmrrhrfmtapngpytlmdhaaadqatlllelephyskapyssgaspvfsparrrltvrpnimrsstdstvrstmtfeglqlkgtarsssskfaaimpattlvsasfatrsanfcavlkptvwpmstdstirsligsqigpstadgpgqsartmgsmgvtaadt*
B. lactucae	Blac_SF5_v8_39_ORF486881_fr1	N	N	N	N	mplvlylwspvagvslcvmintitacvcltkdllgsilsassvlplamcfsvpksvpshrkkntglltrlkprprllsplk*
B. lactucae	Blac_SF5_v8_39_ORF486947_fr2	N	N	N	N	mplvlylwspvagvslcvmtntitacvcltkdllgsilsassvlplamcfsvpksvpshrkkntglltrlkprprllsplk*
B. lactucae	Blac_SF5_v8_39_ORF486976_fr1	N	N	N	N	mphrpviriaakvhrlmqtlfglicklvplvnnpkfalnlflklslelfcehkastemalaivwvnsyslqvhtffnilrrssdqk*
B. lactucae	Blac_SF5_v8_39_ORF487073_fr6	N	N	N	N	mhrtirnmvrsmvfasglplhfwgdaaeyaayilnrsptkaneggvspvklltkkapnlsdivifgsrctvhqhtnnessgvrgkmpslsvratkprdivyiyq*
B. lactucae	Blac_SF5_v8_39_ORF487808_fr1	N	N	N	N	mhrtvlnlarnmmfasalplhfwggavqyaayilnrsppptntkpvsslevltgkapnmrkivifgsqgsvyrdlsrih*
B. lactucae	Blac_SF5_v8_39_ORF487828_fr1	N	N	N	N	mgvdynltfgvvmelltlkvilalaatwgmpakhgdipnayvkaakkehlqiflqlpqryeylhqnaqqvrcwkrkrvgarat*
B. lactucae	Blac_SF5_v8_39_ORF487844_fr3	N	N	N	N	mgkillllecmlmtsslpdlmrqlwivfffdslaslsikdlglvssflacesnlmakeatlwvrrrqsvtffvkqtrkcdlyraqlggdccevqpkaeallgsqsasagptirefqslvgsllwvarctrpdiafevh*
B. lactucae	Blac_SF5_v8_39_ORF488223_fr3	N	N	N	N	mmmisscwiwitplmpsfdyygsestsyallaasscddaclsfirwpsdghlinerqsswrvhkrvdalrvsamgilvsamgilvvrssaqlhktsv*
B. lactucae	Blac_SF5_v8_39_ORF488971_fr2	N	N	N	N	mhnirsrgrlaafackstlaalldslaesamhfaqrngnrqlfhlfivvpvagtiyasfssrklcildatyktntyrfpslhiigvassdksftfaycfmqreygicpevfvndrelvlmsavaatftakifsavriflrifmrssvltlhtrrihgcddhldlncfrenragi*
B. lactucae	Blac_SF5_v8_39_ORF489590_fr4	N	N	N	N	mrfafvwlvvmiaasvaasdttdstrkalatketttsvvakpsahqrrrlgwspqisewltklgekafiqkikaffrkfwpsktakttteppvdnpsfphpvvplhaqsdtipitkvspvsppgmsastklndppvppsasipvvepikppvstiganhdkppvstiganldappssfsfvrvrrltd*
B. lactucae	Blac_SF5_v8_39_ORF489836_fr5	N	N	N	N	msslslscfcrfvcfwrslslmavksrealarkvsmssessahsstrcrpykceleraekalqascsvrnstnanprcfpsnffgmrtrlswpnapnssrisllvasnatlrtmifdfrllpsksptarleaakalf*
B. lactucae	Blac_SF5_v8_39_ORF490146_fr2	N	Y	N	N	mlsinklpfflmllvltvqtltklqvlcrgalrsewpsrlrlatpcrpqqrdvlarklppgssrlvaealrdqlsslataplsidacsahrgpttgssgaclvaasaccalkstpladq*
B. lactucae	Blac_SF5_v8_39_ORF490220_fr3	N	N	N	N	mpqlilslsdglrcsmalclvtsiqavsihraletncvetscnivqftsfctqwpsrglpvapvthsrrsrarensfhvchrd*
B. lactucae	Blac_SF5_v8_39_ORF490230_fr5	N	N	N	N	mfrlnasialvktfcavctkktlgqavpplyvndlnhpripltlyfvvrslvgesianyladissftvrkqeseflgcn*
B. lactucae	Blac_SF5_v8_39_ORF490261_fr1	N	N	N	N	martrvnctfhirvriwrtvtlaalamtvntrlkcgqaavhswkhpfsprevaysidesecypsrknwtrknwivwtttfflgvthqi*
B. lactucae	Blac_SF5_v8_39_ORF490492_fr5	N	N	N	N	mrfafvwlvvmivasvagsdttnstrkalatketvtsvvvtpsvpqrrrlgwsskisewstklgqnsfiqklkaffqkhwffkpakivkpqpvdnpyfprpfipsgaqstatvgkkfpvpepgistgtkllsgvkknegerlpgrletifedsvlrqrq*
B. lactucae	Blac_SF5_v8_39_ORF490508_fr6	N	N	N	N	mrfafsclvvliaasvvaskttdftrkalatdeastilvpkfsaqrrrlkgslykvivgvgskvltnpkvqkfidlyrrlkkpkrattatfmpnakpaatatfkpvf*
B. lactucae	Blac_SF5_v8_39_ORF490538_fr4	N	N	N	N	mfaigchkfllfldfvpsttalaftmtlffrgiqasnttplrlplplllgcvlssfpralhlslssfrsclssaqttaravvnslplarpsldiglslhrsqlfsstfttlgfglfsrwggleatattsfgfgrlp*
B. lactucae	Blac_SF5_v8_39_ORF490576_fr1	N	N	N	N	mspstlpvklltsvyscllislcnmvgvshlavsdlclccldvekthlieaitlmlpsftgstnlvrlnkiqcliqhpswicvthtrrsvnifvslhvrftslallvlvfcqhyhd*
B. lactucae	Blac_SF5_v8_39_ORF490702_fr5	N	N	N	N	mftstrgaalaawchvhlatngkdtslsgcsanasqpelkstsavstsgglqlfvvrldgvttgqrsqsplnaerraathssahpvarylslttmnhdtvpgrlivlahhnnirvcgrmgvarlrglicpnnf*
B. lactucae	Blac_SF5_v8_39_ORF490889_fr3	Y	Y	Y	N	mrttffltvviamfcacitaietlegptttgrepnsadatptvvaralrgavafnedrldlegltnsvatlfdgalheinpelvrtakaltp*
B. lactucae	Blac_SF5_v8_39_ORF490919_fr1	Y	Y	N	N	mrttfvqsvviavffasataidtrerpttngledatrsgvaralrgalsfsekqyelekqkhtssytdvvarpfheehselirtakaltp*
B. lactucae	Blac_SF5_v8_39_ORF490976_fr4	N	N	N	N	mffvegsgndicirtgmllffefvlffterqgasqrpcntrtggvfesirrrslasinrrgagkedcyydgldkcraha*
B. lactucae	Blac_SF5_v8_39_ORF491132_fr1	N	N	N	N	mvraetlslfhtmltilsfyqrlpylhkyakdyagsiqplsshlkkdatsswrpehqtvfdavnrslgsarvlsfrttpsdstwyamqvtsqsvapscnlmmraviis*
B. lactucae	Blac_SF5_v8_39_ORF491405_fr5	N	N	N	N	mqppvflllssielivslilksladlrsevaplqtrphlvlaraslmmtctgdrmilfrwsgtkvvlaisapdatctfvafshkskk*
B. lactucae	Blac_SF5_v8_39_ORF491518_fr5	N	N	N	N	mhhtrllhpkpastlllrdlglfyieqwggvywqgyllddleelcnlegfhskdslvlqlqfvngevavgagslpviiksflaqsirtnvsalnvsqtvsk*
B. lactucae	Blac_SF5_v8_39_ORF491622_fr6	N	N	N	N	mvsesilhmlflvragvnpvvfestcrslttapdrtparlahsverktlnfvivclspkvrariprllaivpraypancaadlyaplps*
B. lactucae	Blac_SF5_v8_39_ORF491847_fr5	N	N	N	N	mrstvcvlirttalrasllqmtqlflvarpnlqaqlkileeycegsgakvilsksvlltlnrnhvcpllprvrvvdctetvkylgipfgqspvvdviadflnqrfydgsnvvqmgrghfvaglrsrscmleneselakfvedfiallvaqtmvlcrlwhyiqhvsipaavvkr*
B. lactucae	Blac_SF5_v8_39_ORF491872_fr4	N	N	N	N	mvlglavvesnlalvvqdsvgddvvwlqleeqaaydlhqlfwfhsndalhyeqtarthtssqhrrclgmvpkpqrifrlnvsrvfgvrykadfmrdgcawpaqcdfveqhigftlmstmplqkakwlrllytestlqrpslrl*
B. lactucae	Blac_SF5_v8_39_ORF491907_fr1	N	N	N	N	mgsivpevskfltltllvysahvrgydqvmtllvdsgasqnfvklaalrkrpamfeslcqdgkreeatvrlangalvksegvqvelafsfsdfsckekftvlgmespydlilgmpwlaknqpliywrtrtvanstqdtgkdarslcn*
B. lactucae	Blac_SF5_v8_39_ORF492132_fr3	N	N	N	N	mrvlflmlltmeleprgiqrsmtsfrrsrskvssrdvtrpitsfvtlpfeasftaltiilcskallwsaslppfkskplplrkaraaicgsesgrlskmtrstpidavswcstrpeaisvrfkrrpigssd*
B. lactucae	Blac_SF5_v8_39_ORF492157_fr3	N	N	N	N	mspiwpaaaiapfffssasicwlpctcvrneaerricllrrfrpiptaplvtrstslpwrlsvqtcstieamrpsagsplvdttlvpilttirmacfrswrvilrllamppkvyewvmvsflma*
B. lactucae	Blac_SF5_v8_39_ORF493053_fr1	N	N	N	N	mrfafvwlvvmiaasvaandstestrkalatketasvvakpsahrrrrlgfdsaalematkirenllirkskalyrrfrpakpekttmnpnfpgrvrnpiynheppstp*
B. lactucae	Blac_SF5_v8_39_ORF493272_fr4	N	Y	N	N	mrgssigtathlnlhlqlvchklslllchpfeesfkpvhplrdrirkydsrslglrtrpkpiasprasrtcqqprfvrecpsrrrrvpgfaggesshcrlgs*
B. lactucae	Blac_SF5_v8_39_ORF493293_fr5	N	N	N	N	mstvlflaadccallaallssyvnrnvasnsnvsrtrkecgqsddwiradldgngqlctdwiptcqlmsfslcvevachg*
B. lactucae	Blac_SF5_v8_39_ORF493410_fr4	N	N	N	N	maqfvnikrclaqlawtllfkansikgncllhslgvaivrktsattdwhvpfghrcgddlrstngacylaarthvarnqt*
B. lactucae	Blac_SF5_v8_39_ORF493621_fr6	N	N	N	N	mvrknilclmaalpfvlhvnsaetavqekgqssdlsnhhgdlsrrfprspafkndpesldpesrnlwnsvwrlfrfmprstaklaesnekgvarslgkvrevvgdnpsgvtkvskdqvrtlskyasthrtnwnsmlvylyytlgiglfiyaaygafflgfhpygmggspran*
B. lactucae	Blac_SF5_v8_39_ORF494113_fr6	N	N	N	N	mswfqcpvlldhcgsacppctkcmtfcfllvrrmpeagslairsivwrarcpnrrlncikvpsckplttslvafsssaamitfsvfrllrvavllt*
B. lactucae	Blac_SF5_v8_39_ORF494183_fr2	N	N	N	N	mrfafvwlvvmiaasvaasdttdstrkalatkeiatsvvakpsahqrrrlgwsshvsewaskmgekpfiqkskalyrkfrpaklkktttqrpdvplyaqsgtipipkkssvsepgmftatklddppvlplasipvvepikppvsmsasvpdvkpiepprskhkvrfdlsdknpeenavrtpmkrpvsaltpekekipltfstldlkmdplwsr*
B. lactucae	Blac_SF5_v8_39_ORF494189_fr4	N	N	N	N	mvlnllllrhvsffqmiswgisagiaslvvtvvvdsyfwqrwlwpegevlwlntvenkssewgvspplwyftsalpralqmtallipfglrsfcflfecifvk*
B. lactucae	Blac_SF5_v8_39_ORF495127_fr3	N	N	N	N	mstfstgsglavtgvgacitcllqslpstpwsvhsvrihlqsmarfasrsatmlssrstwarlwaskrrrscrtllrsfrsrallqa*
B. lactucae	Blac_SF5_v8_39_ORF495173_fr3	Y	Y	N	N	mnapaqafqkcfgtlvlyhllgvardhisggcvvrllrfvcdhevtyvdglrccikqlyvrskravrkpvdvhveahrqlgaqlgyrvahccldqredlvmasvdgariagtvlqhvrqrlvtiaarvptrltaalvpateyrarrhqvdasg*
B. lactucae	Blac_SF5_v8_39_ORF495310_fr1	N	N	N	N	msaaataavaatlvsasstsssaeklgtsapspsspslknplstdaassirtvksleavlpsgddnsdepldsarpratsekmammqkqvavatq*
B. lactucae	Blac_SF5_v8_39_ORF495363_fr5	N	N	N	N	mvrlqvillsaciglssalgnavesssaaaiaassrcakdpikrvdcyplqanfpepteelclaqgccwrsldnegipcafaneeppreeqcefvakpsrlacrnprfasaelvkdadtcesagccyddeecyqplsdgyelltldetsngwhgilalrhgsrgpfgndvpilelnvvretssrvririidpafsryevpdlpvrrqkrdeddsdkdsdykvhftpwpfgvavsrrgsgevlfnstppvekeaqgksfsglvfenqfleistqlsvsedddepilyglgerlgpmrvhadkrgdlypmfsrapntsapahfrrggdnsygvhpfvlqlkegeygnahgifmlssnamevlarrsaltyrltggvidififsgsspedvieqytdvvgrp…
B. lactucae	Blac_SF5_v8_39_ORF495473_fr2	N	N	N	N	mslehsgcgwcgtliwsimsaatppsvrtdslenlspfdakwsltsthsdpmspdfrfclangdessspfrksctalgtrprqwsgsrmkrfciachacs*
B. lactucae	Blac_SF5_v8_39_ORF495591_fr2	N	N	N	N	mqlvlplvapillkfvvaeavrggslsrgfrcrgccwhrrrrcgcwvpgrvvgvdlacmqapdpitclhtrrrnfpvefgscmlgeaevlg*
B. lactucae	Blac_SF5_v8_39_ORF495609_fr3	N	N	N	N	mslehsgcgwcgtliwsimsaatppsvrtdsvenlspfdakwsltsthsdpmspdlrfclangdessspfrksctalgtrprqwsgsrmkrfciachacs*
B. lactucae	Blac_SF5_v8_39_ORF495727_fr3	N	N	N	N	mlvailatlaaavraepkpgkicaglrlvsaplqtgkgnttsragtgattaarlaskpatmtsatsalparaepksekicaglrlvtaplqtgktiatsawagtgaatgararkkasgaragvlsamasskasrssssswp*
B. lactucae	Blac_SF5_v8_39_ORF495914_fr1	N	N	N	N	mslkhcgcgwcstliwnilsasaplsmnngsvdnlsprdarcsltsafsdpmspdmrffrsngdelsslskksctalgirpcqysgsriicfwtachtcscailrtklsdecnifqawlhgqahtccrktticaggatimtfldvtlpg*
B. lactucae	Blac_SF5_v8_39_ORF496172_fr2	N	N	N	N	msaaataavaatlvsasstsssaeklgtsapspsspslknplstdaassirtvksleavlpsgddnsddsldsarpratsekmammqkqvavatq*
B. lactucae	Blac_SF5_v8_40_ORF496473_fr3	N	N	N	N	mvvaaltvagtgyllvatgrqseqekqqrdleiaherklsarlaaelvtaeanqhksdwkatlervvpaivslklnspkv*
B. lactucae	Blac_SF5_v8_40_ORF496581_fr5	N	N	N	N	mwscmllllvlalpsvvavlptgvlslqilqespqkplelakqlcspsaiagwgmplparsdsqwktlvqspasnydgcapyhfqpekfsargsvvlvdrgncsfvtkafaaqaagaiglivrgtkravyeaimsnrttnsstylikhdaefnginvavenkpvfeydcskgvafvdelaipvwntdakkcsedvrcssrscvltghtmmqgsstkhqvccmwdtfvimgamnetgvaklaipvvyvtindgqelqnaivkyptslvartyqrerplidvssillwalgvatalgatyystrdlrhrnewdaafrdqkergdqdqvsltygrddvyelnarhavgfmalagvvliglyyakiggvipvlfavsgavtlaqvvgtplmewlvpsiasrel…
B. lactucae	Blac_SF5_v8_40_ORF496715_fr1	N	N	N	N	mmlpknllllvapsrvwigtpqimvliaimistrstfrlhqvpradrrdrqylimtemplrstlveklallhpficllie*
B. lactucae	Blac_SF5_v8_40_ORF496816_fr4	N	N	N	N	mqnterpmnlssslllltfvrtflgkftvesstrslilnertfalpclyadkprialltqwivrnavnrfgrstalamqsctkwitdsrasrnisansifclflcalcalp*
B. lactucae	Blac_SF5_v8_40_ORF496855_fr5	N	N	N	N	mpsnkvddgtlvmsfaavkllsllecaagsksgrrdkasattlrrpgsqsteklysakkdshlailcercglftavrndardvytindlsfkr*
B. lactucae	Blac_SF5_v8_40_ORF497405_fr5	N	N	N	N	mrrwitapmnqiirllplnitavndafhketlttvevhqwlwwrrdnyirpmcriwsristnstntsmywrrvlitsavsvtrwnlrcrptvsngwktvrkvraqcwskngsitlfvtscrqlitilrnfgfgmrisklnmrvwfvitkifwgf*
B. lactucae	Blac_SF5_v8_40_ORF497643_fr6	N	N	N	N	mapcwsgrkkltwlvsvpflildvssnsslitilevktpytwhqyflhctsypdacihlgriskisakvishiiiieyv*
B. lactucae	Blac_SF5_v8_40_ORF498038_fr6	N	N	N	N	mrgshvelfllisgincdyvgskmdqnseillhrlfqagycefdraldhlrrqnhqfdvhaaegydakenhqtlslhqpq*
B. lactucae	Blac_SF5_v8_40_ORF498787_fr5	N	N	N	N	mqthasrtlilalalwersphagrlrpsrdpglaashhmavlaafiadnvciaqlhrsgicplgrrlipscrqgtvvgllln*
B. lactucae	Blac_SF5_v8_40_ORF498861_fr3	N	N	N	N	manatwfkaafsphlclghftlmwpaetctclghistcvissrtlkvltcllatcssnsaappvdfrlchnvvkayrkciklsglhkivkslriqpc*
B. lactucae	Blac_SF5_v8_40_ORF498983_fr5	N	N	N	N	mtagslisswlltlrassvsmkrpirwirrsfgkhaplalvnrlqnvnriahldrdasptprrrkgihipfhsfrvvnttrtgitpheawkscptrqptqfkp*
B. lactucae	Blac_SF5_v8_40_ORF499901_fr4	N	N	N	N	mhwhtiywcaytrallanglngfpcktdpalhdygqkfhqnksvhnlneggnscvtrrlnvagalespccmtnhshsiplvvltagsgislacmss*
B. lactucae	Blac_SF5_v8_40_ORF500005_fr1	N	N	Y	N	mrlnvmaliylvgidfslafsltisrsnesditsrerpsestddiyvqttppqlslhpvfrtkikseeerncfpfdfnwaswltgklasiwasfqlrpiitaleelptvtnpntalpldldkwlanveklraekgfsldaetlnvllrkkynekdlmsvyvwllkfqhyqslakkelvaaasdstlriaiydafssfkfgpayaftffdlsrllhpkdgkydlairdwfrfvnlcinvdaskkeafsikdlfyiltnalpeshrsenndklksskynqllkiidylkleklprlasamedlmglnknqldkirkhnvdenyyfas*
B. lactucae	Blac_SF5_v8_40_ORF501140_fr3	N	N	N	N	mmirwtatarasangassctvrwicaclpcvgpcvaipystpcaypqtstrititrstnlvsrhpakaairhlppraaddstvahaaakyflfkialvlrr*
B. lactucae	Blac_SF5_v8_40_ORF501614_fr3	N	N	N	N	mkcigaaalwlrclhfrltitmtlsnfykvqvrahishtnrlttfrlmttmiwspvrsveiaayrcrsivrsrhllnvklvrrraccdssfclrmlilecicnlfqiwqpcelds*
B. lactucae	Blac_SF5_v8_40_ORF501881_fr6	N	N	N	N	msrkgsplhaavhkrqltaitllifmgadanvcnrkgrrslhvveqsidmatfiqslidavadidatekhgftpmnhfrltctgr*
B. lactucae	Blac_SF5_v8_40_ORF501946_fr6	N	N	N	N	mlnlalllvaittltgshtafkvrsrlassafsqrlnhvpiigeayfedlqgqnpvvtpemlrklnktnaaprhlqaalpsnrhqlemlnavnreraivglyplcmntklqnvalghsidmavknymshigsdgstvqqriqtarydsiaagenvaagnltvaqvmkawmnstnhranilrqkitmfgcgyaynqkstykyywtqnfgasrmekcs*
B. lactucae	Blac_SF5_v8_40_ORF502076_fr5	N	N	N	N	mwpensamsqsrwkstmlghfigllasitdvqinqightaknwdtrfgsvtsvetnkivaathivaivqtstisrmsqskkkpsrlcqiklsph*
B. lactucae	Blac_SF5_v8_40_ORF502154_fr1	N	N	N	N	mlagrsllhaliwlhdaayktnryefpllhvvtvtdatftrcycfmrnettadcrwamntlvkalndcginhqlqqltfvtdrelapttailetfhsenaslwr*
B. lactucae	Blac_SF5_v8_40_ORF502221_fr4	N	N	N	N	mhhfgvlhifvlltlvrstsihnlnlktvnlplcissgnyrrsqaepkpeafllliigvqntmwlrphlrsrcqncigissfdagepkatfgltkpagvgsaaqrflttlnc*
B. lactucae	Blac_SF5_v8_40_ORF502316_fr1	Y	Y	N	N	mdfvfdltkdsggnsgivvfvnllcqiallaampdtidgegttwlfidrvfrqhglpvaivsdrdpvkfwksiseclapnwtrplrtirrpmlkmnvsfaslktfyavyvlrhqsagaqcsqw*
B. lactucae	Blac_SF5_v8_40_ORF502698_fr2	N	N	N	N	mrssaynsnrsflfllscvwltrmhgnscctmqwrltpsllwilsrsqsrvalwrlyrlcclrivlwmthscwthaqpfqep*
B. lactucae	Blac_SF5_v8_40_ORF502721_fr1	N	Y	N	N	mgfahslevlyallrlyvngvvssfefsnipyphlqqrlqqtlravaltvfgavitplvvlcfepllsplefpgftafilvtialwvvtifhltlrfallptprrietepvrgrlqaavcvivdavkrvqqqpqlpiliimcvahsyawklvlynamasnafvamdfesfaisgglvafisfmlfenslvddpfvldpraafsramkrdivrairrgvlvyvvgrvwswlfssnieakltvpetwffslnvvrvsfqvttsvlenfallsatsvfrillfrpshqvvsaailktnnlwdalatvkaknedgldalfstvivanpqttlalheqyvqglrnrmdaaakmisdkrtpkapadaedvqiidslfkfdnllcgckfnaaargtlfvsrdrwnv…
B. lactucae	Blac_SF5_v8_40_ORF502867_fr2	N	N	N	N	myllevlcaapllsfllwnlplsinellpilieprhkrscvtlrsdslstllpstmkgkasgslgpacarnssrhessfskdyatifkltrandfiygcsc*
B. lactucae	Blac_SF5_v8_40_ORF503052_fr6	N	N	N	N	mhatvvgivfllslavtgwakcnlganfmllyssysstvtghydlycfstsplrtasvasgalhyftytstcrgrlllkvtslkrvk*
B. lactucae	Blac_SF5_v8_40_ORF503200_fr6	Y	Y	N	N	mktwwmqfyalvmfslvllllmlqmdrqmrrtspilrpssletkmaggdeftdrkaqqlnrrmlriyvghirvencevaheygqkrkynwihlsdsvvs*
B. lactucae	Blac_SF5_v8_40_ORF503812_fr2	N	N	N	N	mcwvftlmscavmlrtdpqvrpshspvghpracgcsktfiswpsdeqetgigtagccqfihdsyflshdipkmtanlssktstmnsssyclpfnvywipnirfltvsdapvarrtvilvkairrprid*
B. lactucae	Blac_SF5_v8_40_ORF504444_fr1	N	N	N	N	mifkainawvstasssslhlavscmamlivystsqsahdravkhlptperddpilrhtmkimrmqksgkfpdwilhycckylgkpwcvrtfgryptfvvrsseafedvqrpdlmplirvywakefspsvdhcgiinaklqvtcsqlr*
B. lactucae	Blac_SF5_v8_40_ORF504550_fr2	N	N	N	N	mlaagwictccnyslwsslpsfhltllpswsswamdrarpmsfsstrrtcfgswrayycqstmctcsglksfrtllsrlfaryrqlfvvtlsphsaleslslcglltswqsgefpccrwksiritc*
B. lactucae	Blac_SF5_v8_40_ORF505089_fr3	N	N	N	N	mcnragtykftlsmlrliysttvtvllllqcsnattiirdepfggedpkcqiakdpsrtvtglmlcygrrvdkvgvfyqgvklpetlggpggkchnrmlgqdeyfnrfeanadwhnndwrifyvrfdtnkggkleggtrtkignvsspsnyklagvegcygndvdsigaiwnsia*
B. lactucae	Blac_SF5_v8_40_ORF505091_fr1	N	N	N	N	mcviisllatfafgktntffnnkkipgikrgvadrvrvetskpfisiapfatsklssvlpsisalqyrqhftiqalsqahqqvappndsavscsktkpkntt*
B. lactucae	Blac_SF5_v8_40_ORF505405_fr5	N	N	N	N	mrltlqvsliihfkvvkgvcescarctrpnaqqstladqkmsrmltwlsflmitkgrkkafqshlssrkddhcirrfvrlkllhqvlrrrkqqeira*
B. lactucae	Blac_SF5_v8_40_ORF505533_fr3	N	N	N	N	mtavslvlswllmlrassvsmtklirwfrrpigkhaplarvnrlqnvnrvthlnrdrspspgrrkgkdipfyplrvstqhgqgsphmrhgslasrdnrcdlyfarlefvsqt*
B. lactucae	Blac_SF5_v8_40_ORF505652_fr2	N	N	N	N	masfatpvsfiapmitkvshiqhtwcfvllpciivwpvsthdldehltsslhffasvfhtgiansstkatpllqsysntglfstatliplnsascliryvllfvvrllimasytallvpltinpmapaa*
B. lactucae	Blac_SF5_v8_40_ORF505732_fr2	N	N	N	N	mhnlviiaallltlwdesevfhnirnsrstilfrsrvsfsksasfestrpatalatavsststrlchlecsvrgrystrnavtsavt*
B. lactucae	Blac_SF5_v8_41_ORF506286_fr4	N	N	N	N	macvssiaatilarliidtilccrrrqnssacschcllvrfltavdiheflssekmlhqlsflfmddhliltlsivsnlpstpmhfltrc*
B. lactucae	Blac_SF5_v8_41_ORF506349_fr4	N	N	N	N	mttgslaaswlltlrassvgmtrsvgkhaplghvnrlqnvnriahldrdaspspgqrkgidipfyslrvvnttwtritpreawkscltrqpmqfipctswssflklktnrvkslepvfasnvfdiankrapgfhhryfivatipsmlkksieikiflrakvlragikamqlcrnk*
B. lactucae	Blac_SF5_v8_41_ORF506427_fr4	N	N	N	N	msppkfdgiaahtiahwllaveqcgvaqlieddsrmvsyamshlrdkasewayssltadvkaflswgifttkiramhqppnnevllqtrfffgahrrrdhcksmcgscascrhplqwvrfrstlrcphl*
B. lactucae	Blac_SF5_v8_41_ORF506720_fr4	N	N	N	N	mrllrshvqlllslslqiqefskisttmdetlsaekatlerrqavllltakskaqleaevkklqeqnrmmqktitstskseqdairrnaelrdnaakqeikleealkindnfklelkthetrlenerqrsaerihelrclydkkgdedskrnkieleklqaqcskareelaaalkvldeykdkaidaanklndererrtrfemegctfkaknqalearvsstasdvielkeklqhkdeevsnlvrslteiqrfnasvstkveadkkeladkveqfqkairlleqkdlssstivrdlrmqldvr*
B. lactucae	Blac_SF5_v8_41_ORF507025_fr2	N	N	N	N	msskklviesmmglvflllysatafslfnhdssplftqsfqvhsfsekdydtmlkghdtvwlvdyyapwcphcrhfapiweqvakfyastdkvqvgavdctknsgicsnesitgypsvkihhvpkdaakaammphsmqsvkavinwtenllisqgvksgvdvkdvtahlknlrndffvtdgedghisyseltretkyrrlhdagiaaistfqdgffiganvlngeryevalmwvealaaafpleknrmviaelvkaiktsnywtyadwkvmlnnwqernrettfpvnlffssengrwkfckvytcsmwtlfhiltvntvvnstksetqswkssrvisairlyvknffgceecrehfmlsnpasviddlamkdeeglnagitwmwkqhdtvnkallkerw…
B. lactucae	Blac_SF5_v8_41_ORF507243_fr3	N	N	N	N	msalqstfiaasiilcmwhieknvvakckphfageddeqwkafskgcrmvtyqlffsflsachwecsftvtfflllllflyrspiqiqemnsrktgkhsgavgmditrvllnicqrhgsirtrrslfgcgqirygisvtplppgervptvs*
B. lactucae	Blac_SF5_v8_41_ORF507762_fr3	N	N	N	N	mvvilsscavvlttvpqlrpshslvghrhacgsksfircpsnereavivtdryclfmhgsyflshgnlkmtsnllsksstikyhhwavnpstcigyqlhvs*
B. lactucae	Blac_SF5_v8_41_ORF507786_fr5	N	N	N	N	mafikacvsltvsrftlssytkssssctcsaasiklnhairhrlsisfrqystnfcgicvgqhfvirvirveretdddvsdwrmvvfeagrinstllnganvpt*
B. lactucae	Blac_SF5_v8_41_ORF508051_fr3	N	N	N	N	myvffcfdlfllmfttipvpepslpkfstreirfrkardanilifsiptrssvllpllnpksyafkkqdtrclhllqavalipsckyekllatvdealkmplsaatrrklelklrpltkklhdendesgnrplislqlketvakclrdwiadpvegyvlrkeyvvsgmrlddlvatpagagvlrayrgsdrfctvvypwgygyvhikdvkkvlntakkqqtkkrsynervalehkqlseqiegllgdssppahddcdvvkkeetkqeiedteefddlfdslkeevrvvcg*
B. lactucae	Blac_SF5_v8_41_ORF508128_fr2	N	N	N	N	mttsasnarraiaallsliatqsdftaaggtrpnimsclednkieksmpttstwevdieawnsrltpmptvvvfpkteaevsaallcaagagvkvttlggnrsfsskgfgrddgalvmnmkhfehlkfdattnllsfggpvmtsqavkylwkeakrtlphgrcptvgmtgvaaagfgtttrlrgtvldnvesvrialangsivdadgtsnsdifwavrgatssmgvvldfkiktyetlsdrvtnytidfekeyeptiqdnvdlflgtqtwatskdnsdllslrfsirkssdirgffygssadaektlaslmkylpktvklemqdndfwdseeittpgltldtpaprryfyitsvtipndkplkndtayslfsntafaskledvttsgfidiwggsytkt…
B. lactucae	Blac_SF5_v8_41_ORF508723_fr6	N	N	N	N	mvmknaawmftlisalpisvapkkvqkgmrkcpqqipqrsnamfghadmsktpqkpcfckkpiiqsfmlfmrlkvdfdsaisinsslrcpanlaarlsa*
B. lactucae	Blac_SF5_v8_41_ORF508765_fr5	N	N	N	N	mllvhlvshhvsattlwrstmnasrtkwptrgeqnsliivrrltihpkrragsirysmfgsddeddssspvpspvpspvpspahilvrgdddgvshrnkavvvlllqwvplrgl*
B. lactucae	Blac_SF5_v8_41_ORF508816_fr6	N	N	N	N	maliparrtfalrkifisilflsidslvatiseiksricklgvrsfamsktldaklgfknltrialnlrkelqpvqsincigchvrlgfhasrgvipvrvv*
B. lactucae	Blac_SF5_v8_41_ORF509362_fr3	N	N	N	N	mvlplfiagtlgagtataynvyqagrrfalpsskneipantarsfpagvitavaaysiqsrllkryvlrfityevpknvtkwafrhffkiatpivaprlailstsvglmgyvrtkinlrgnkhhsqk*
B. lactucae	Blac_SF5_v8_41_ORF509580_fr3	Y	Y	N	N	mlirtiiftsiawltgpcgqqivrnlrlrymqraiiivscgrhfvcrsitfpatqnvvgargecgpslaveyecesyemadsrrgeqsperfyldvffkhrlysgnnkrdkcslmqawnafirnvkdigreawlpklnrirvkfekrtltgarfelhrlsretglpcltwgdlcpccvdntkrvegdvyslssl*
B. lactucae	Blac_SF5_v8_41_ORF510036_fr5	N	N	N	N	mwvallrqtavrtallcaspwvgvsliarrrriidesgklmsctlaqrnkwianarisaarrnsnglsghfcrksdvtscgsdssplttnyaavss*
B. lactucae	Blac_SF5_v8_41_ORF510450_fr2	Y	Y	N	Y	mrfafvvfvtaaaicasletisaqkdaehdtflaattttrslkedngavsnsrplrfgvvgsnqsesmpdgvdlgedsymdtvyfklwrlhdklpgevyndlfgtmdpasaaqnpgygrylryvrycekh*
B. lactucae	Blac_SF5_v8_41_ORF510508_fr4	N	N	N	N	mivatvgifsllecavgskfsrrdnasattlsrpglystkklysakkdshlailcercglftavrndawsvytmnglsprr*
B. lactucae	Blac_SF5_v8_41_ORF510752_fr5	N	N	N	N	mylkphsilhfyiisyiffklfalqsqestsicrvidaiycvaelprslsqrktyrlkqslssieltgltpqgvaqaikaq*
B. lactucae	Blac_SF5_v8_41_ORF510986_fr6	N	N	N	N	melraigialglssalaavleivgrairlysflvatspfsftsccfmqliqkptlngfgeksrqrfsssgsstgsphra*
B. lactucae	Blac_SF5_v8_41_ORF511163_fr1	Y	Y	N	Y	mrfvlvifmtaaticasretisvekdgehdkllvitsttrylkedygavsnsrllrvsvgsnqsgtmqdeadigedsymdtvyfklwrligktpgevytdsfgtmdpasaaqnpsynryirykryynnhh*
B. lactucae	Blac_SF5_v8_41_ORF511564_fr1	N	N	N	N	mrtrssclvgcvrillfmferlrpyyqyeassnsesprndlrrlpkpdcpeltsdsfgtesgshesvvplhpprmgafdelsparfegtymsfrspvdqsqpvhnfstghekpsspltrgdwiardqyppfnnkgcdpnhdvdsglsneanpifppftsidgfew*
B. lactucae	Blac_SF5_v8_41_ORF511626_fr3	Y	Y	N	N	mntvinvcswtellvmqlaksrmcwayactsrlpclsfrssdralnsalggsnvclcralkassdpktygsrdlrsnaqvlarpakfn*
B. lactucae	Blac_SF5_v8_41_ORF512021_fr3	N	N	N	N	myliaswvlcgwhgiyprstgcrgrsdverdstsaghtslgrpkrrasrscggwrvydmgsawrdrwtslyclrsssrrpgdsrtarhrkvivtvveqrlvlkknvverrlpqettvveqgvsfvrsvv*
B. lactucae	Blac_SF5_v8_41_ORF512297_fr5	N	N	N	N	mrsskgfiillsctakvagfnrlltsqahmylrtnsywrsqckckvslftstmpaywcimslthkaeaqinvsenddtrcvagngcslrnllrvvcrsgevrssvdnpfkdccdafskihltlqslvflicfsnvvkynvddgnlv*
B. lactucae	Blac_SF5_v8_41_ORF512398_fr1	N	N	N	N	mmfffraltasivplvstalqatitsgtsecfyvdvesykhgislnyealrgvadeletelmvdrdqilythkgtsgryvspieksgiysacfkndhspvgdvvigfsfhaddpnhevlsnadatkis*
B. lactucae	Blac_SF5_v8_41_ORF512806_fr6	N	N	N	N	mlvvqisctlpamatsacwnvtllrcnhklvmhmllrichmrfhtavnaatvmatghcdlyvfstsplrtasvasgalryftytstckgrllfktttvtrhndlycfstsplrpasvasgglrhvl*
B. lactucae	Blac_SF5_v8_41_ORF513151_fr1	N	N	N	N	mlikqlrivvfmprvchcqiqidlsvssvtlrilplavlcckqmlmgvnvnvllrssldslklrnrttqlmtengamailfrrvqlrgev*
B. lactucae	Blac_SF5_v8_41_ORF513595_fr1	N	N	N	N	mhklilmtilsivmrnrvgriwkiisticeqcssvcvcvqincmctnklyanaskcifgaeenpflgcfvgkrglkvdpa*
B. lactucae	Blac_SF5_v8_41_ORF513612_fr6	N	N	N	N	mprfwhcqiqiglsvssvthqilplavlcykqmlmgtnvllrsrqlkaaeenhpvhekellalkyalvqfrvhllgskpygiytdhaslrtvtksphlsqrmarrlsffaennfgvkykpnkqnaladalsrrpdyelshsttimspitelirsadakdkqcvallrarkrtltrvkicrhvyvqctsifyr*
B. lactucae	Blac_SF5_v8_41_ORF513655_fr2	N	N	Y	N	mriarscssssgfvtmldswscvllnavktsaahvlgtssgpvdvcpeekayksdalvphplmecdfqsppfpnrrgrc*
B. lactucae	Blac_SF5_v8_41_ORF513728_fr3	N	N	N	N	mefnktffhwigvarkwwpcsaycickpgvihlwlyahrtsgcseatcshvhvspwivcrrthrynrlvlsttaiawshntwcqvlnkfrarchyllvrgsalllgthrdiftkpqnglslkasqp*
B. lactucae	Blac_SF5_v8_41_ORF513848_fr1	N	N	N	N	mnicssmfvcilflsvdcvsngilneriidsqvsrnssansfvlsflvrfmctamryfsssmsialtstslaslvtltrdeyekwfcscesps*
B. lactucae	Blac_SF5_v8_41_ORF513865_fr3	N	N	N	N	mihltqkvfifcvgflyvikkvddgtlvmgiisllecaagsksdrrdnasattlgrsglysteklysakkdshlailcercglftavcndawsvyttnglsprrltrnlvsayfmtrsslsctv*
B. lactucae	Blac_SF5_v8_42_ORF514339_fr5	N	N	N	N	mslrmrglilidelivflnptmrmiphrpfrlpwspgrvsvqgdddgvshrkisscgtpafvktlisplkrsrgfcqng*
B. lactucae	Blac_SF5_v8_42_ORF515862_fr3	N	N	N	N	msfvrwlltngmgsmacilwrechgvhsvpvsndmplvfngvrpmafvgqgvydnvffctttfvrwlmadrmysiacacsicpmpclq*
B. lactucae	Blac_SF5_v8_42_ORF516308_fr3	N	N	N	N	mlrttlrfpslfsrisitcagfalgnmpltidncsahftsfsekaaddvlggnssnfwagvasvirtggivvitgsrsdcfcfdskdgndaaaatavvssfffsgmrrli*
B. lactucae	Blac_SF5_v8_42_ORF516356_fr2	N	N	N	N	mynalftiwlltkmslsngeiysvvprclaqkkssmtshcsfgkgncrvtqylipgiksiydggktdgglvhttswnsstkeyngsveslriddplralsaafvsfrtassrsdddfdsifgrmttildrapafkarlikvlpqg*
B. lactucae	Blac_SF5_v8_42_ORF516795_fr5	N	N	N	N	mtdnlqlraafslkmllpfctavyslkasrdlhmwakaplpithsslsnhlvvgitdsycfstsphrtasvrvvphvthvh*
B. lactucae	Blac_SF5_v8_42_ORF517296_fr2	N	N	N	N	mprpglvvatsavlssaassivvvcimvpststaasksigwnvgiatlnlcrpfyctisassesdimlrsrwalvggvrvrgwaalvvse*
B. lactucae	Blac_SF5_v8_42_ORF517334_fr6	N	N	N	N	mysstaepwterrtrkfikltlvrllnlcksisctqisrnvyslqakyhflgvslentacalnpkkarqlptgqsvpvdvkglrkflglaarckrmhriidgefdhr*
B. lactucae	Blac_SF5_v8_42_ORF517838_fr5	N	N	N	N	malllekalalvlliasnfsdrtvigiartlhlkrrtifrkltssrkvfvsmittrplicatfrphinmgrprtrsnttlyrasvlcksrwttteaar*
B. lactucae	Blac_SF5_v8_42_ORF518989_fr6	N	N	N	N	mwyviiprlfylrievfvmkltwfrepntvsqdnglyqrssvtsltissvlstrlesyeranllirlrhfvsksqmvngalymliislmlslyqhkppflemmffrsiwwdvqctvhwt*
B. lactucae	Blac_SF5_v8_42_ORF519069_fr5	N	N	N	N	mangrsnvfvgvclfnlshavrpmacvrrrlsngvypiksiqrgvyktvctrrfvrwrsydvfrpmawarwhvfvrvlhgvhpmpvsnevl*
B. lactucae	Blac_SF5_v8_42_ORF519648_fr6	N	N	N	N	mitvftmsfvrclltngmgsmacilwrechgvhpvpvsndvplvfngvrpmafvgrgvydnvffvrrrlydglwpivcir*
B. lactucae	Blac_SF5_v8_42_ORF520574_fr2	N	N	N	N	mtagslvlswlltlrassvsmtrpirwfrrpigkhvplacvsrlqnvnriphlnknaspspgrrkridipfyplrvvnktrigvtpreawksslt*
B. lactucae	Blac_SF5_v8_43_ORF520656_fr3	N	N	N	N	mgqipllvlsatfvlasnfgcattarfatielpvdlgrtvsyrqafqifldvafetsilvsiystyssvrtttpsalvhsrri*
B. lactucae	Blac_SF5_v8_43_ORF520794_fr2	N	N	N	N	mkvcllfffcqssvsvgpphqrwnpvrngpllllpaenhlltrfyfslsatgshcedfnlpiiesiiglirkifstlsilasfsksviasllflslstsmfikstlvfsgltpfgpmrdeqelegslfkrvhpplk*
B. lactucae	Blac_SF5_v8_43_ORF521130_fr1	N	Y	N	N	mlttehlllqlatllllfvdccnggptltvdsrsrikigqaqkginddiksswfilhgeiithenrqpsrhslrevktihsra*
B. lactucae	Blac_SF5_v8_43_ORF521821_fr2	N	Y	N	N	mnicssmfvcipflndlvllstvnlpkhlatkvgsskllpkfigpfrvlhrrgkaytielarrmrthptfyvgrlrpyqqyavssedgsdhpfqkslkdscdrdpdshvesgvshagledprncderttahheerdisvrtstwsthssnglptvrygepapsaltsdayrard*
B. lactucae	Blac_SF5_v8_43_ORF521832_fr2	N	N	N	N	mtagsfvpswlltlrassvsmtrptrwfnrpigkhaslalvdrlqnvnciphlnrdaspspgrrkgihipfyslrvvnttrtgitpreawkpslt*
B. lactucae	Blac_SF5_v8_43_ORF522044_fr1	N	N	N	N	mpspminlvclslgnalvnpsaiissvgftplqlphsplcherneldvdvlharmvdrilgkrntslivlkhrrrrinlvlqvlyqiskpdcllscav*
B. lactucae	Blac_SF5_v8_43_ORF522767_fr3	N	N	N	N	mslglflqylliahrradchekisiyfcitsaeyrkftdllelfvfvgrcgerdstfkkyffglvsiifyqrnelmqapvfvf*
B. lactucae	Blac_SF5_v8_43_ORF522825_fr1	N	N	N	N	maiglrsgsclelgfqlllqssllllsffltlhvlhflpwygnrdrlcrkpcvieqllimlaeisvqakrdqrtavswslpisprssqsrac*
B. lactucae	Blac_SF5_v8_43_ORF522851_fr6	N	Y	N	N	mvvlalaailgcagegrrhpqrlrqgiqvspfgnpaasstgdgsqrhlapltrrmlcssgtkackassrpadfganfctld*
B. lactucae	Blac_SF5_v8_43_ORF523885_fr1	N	N	N	N	mtthahnllretllflfghlflkfavnnythaffcshqaslslsnyalfasqhsivahidfcrrrsesinflsalpllelkllsrlplfnlqaalflah*
B. lactucae	Blac_SF5_v8_43_ORF524363_fr5	N	N	N	N	mrlcriifnlnlqlfmqvfvrseqkklhahevrlqvkisvkllmppsilffsvfitslhggtkknlekisgfrewhavrlhffylsvq*
B. lactucae	Blac_SF5_v8_43_ORF524747_fr1	N	N	N	N	mttrslvpswlltlrassvsmtrptrwfrrpigqhaplahvnrlqnvnriphlnrdgsifgtsnpdhekqsraecpqrpcn*
B. lactucae	Blac_SF5_v8_43_ORF525535_fr4	N	N	N	N	mrtrlsclvgcvcnlnicraflpvpslrgffrsksnrhgirhspkpvgsrlkhdslrtesdsheptnplssprnisfdelspahfegwrckliitf*
B. lactucae	Blac_SF5_v8_43_ORF525810_fr1	N	N	N	N	mmmlkpitlvraillslkrkchfrsapwrtgnknkaelagegvvhfvqdsiadavdrlernrdnnrrakihifhvndlvllsplnlpkcvgtnagsskvlprfmfpfrvlhckdnvytidlprgmrthptfsvgrlrlyhqseassgpesnrhglrdpptpdslgtgsgshepdiivhpsrmnllrscqqlvvtklmfrsfas*
B. lactucae	Blac_SF5_v8_43_ORF526181_fr5	N	N	N	N	mlpvtpftsvctcyfvslcegihascppcvsvetirlleagtltfprfpacigstqdmvsdltsdkelgnstslssehlrvasralggldqkcsgelpivslltlsmvpprptslgglrratprisgilhp*
B. lactucae	Blac_SF5_v8_43_ORF527451_fr2	Y	Y	N	N	mhshmrnlptgltlgacccatgksarthrllrvhqngfcfrftrkirpvtpsswslmiacfdntvcqwqlsrigtasgnclgsalrnilllfndsfialtgiiiv*
B. lactucae	Blac_SF5_v8_44_ORF528088_fr2	N	N	N	N	mhwiialswsmltlliaanslcavyiilhyaqpiaksmapqttcsglcsiaipnigdciklclmpslkrrrsafyehfiffiktlkilshfgiisrvpm*
B. lactucae	Blac_SF5_v8_44_ORF528212_fr2	N	N	N	N	mslrmrglilidelivylvptmrmfphgpfrlpyghlhfhhlsvqgdddgvshrnksscdtpasvgttqgsednkmshlapekkpwllperlinslsgeyltinipyllrqsymaliparrtfalrkifismlflsidglvatiseikshlcklgarsfamlktldakpgfknlt*
B. lactucae	Blac_SF5_v8_44_ORF528473_fr5	N	N	N	N	mafarltflcvdvvvrevpqvealyhviailkafldvskvlsvaiaaqnqplnsqslmllehaavrekkklfywsselkrhyrqyqfetalnhaaargfyagvtwlrtkyypkgkfhgaeraalysgnlkmlhylhdnfgnkmvddvavdsqdaiahaaangrldlvkwycemkgpyafgwnvmdaaiahnhmvvvqylnqvlgnrctrrgleraalnghlravkwlndsryyeirtfkslenaiigghldivqyvmqtvevaytswnqaalaaavtygqrhilewlhvraskaevahnryfrfevftnqlygvaksgylevlqwlhenhypvhcrrahavrgavagghknivewlektfkglirqrhriridkaggfgdlefvqwlyyqgyrltahtm…
B. lactucae	Blac_SF5_v8_44_ORF528494_fr4	N	N	N	N	mstlflrsrrllpclaapalllstsparleasdtdsasppavdfvgvfvetesarrlsqkfpskfgavseplvvvlrfqpsieeqeafaplfgrtaklqvkglaeddhvqtvrmc*
B. lactucae	Blac_SF5_v8_44_ORF528884_fr1	Y	Y	N	N	millfvlqhgvrtlrtvfqpldmvslhrllqratlaalvvkslfqimeevidfvdpcirsdtrfgsngvrtlrtvfqpldmvslhrllqratlaalvvkslfqimeevidfvnpcirsdtrfgsnfpsstiggfprwstfpcgtypepp*
B. lactucae	Blac_SF5_v8_44_ORF528893_fr3	N	N	Y	N	mtaeslvsswlltlrassvgmtrpirwfrrpigknaflalvyrlqnvnriphinrdatlpqgeerekvspftlfelstqhgqvsphvrhgsqasrdnrcnlyfepigvyfsaltrfvlsf*
B. lactucae	Blac_SF5_v8_44_ORF529520_fr4	N	N	N	N	myssiagpwtvrrtwkfikltfvkflllcesisgtqisrsvyslqakyhfwgassvntayaliskrprqsptdqfhrcret*
B. lactucae	Blac_SF5_v8_44_ORF529571_fr2	N	N	N	N	miviimlprqlltlaflvrenatsmqlllglkkrgfgkgkwngfggkveavdasiaaaaareveeeahvvvrsedlqhcgvllfsfestketmevhvflthkfvgepseseemkpqwynateipydhmwaddriwlpqlldgksiqghfffaadedtllhyelkvtsd*
B. lactucae	Blac_SF5_v8_44_ORF529920_fr6	N	N	N	N	mkmllsqqfhllsttlfsqqlcvlrallvkqgyflwspveyalndlsydrmlfisaqseehrangwptydrthsfdlspsrlfk*
B. lactucae	Blac_SF5_v8_44_ORF530085_fr6	N	N	N	N	mfvlfilefnsyltvdyqynivmdegldqnmrinfnitvpdlpcefasvdvsdmtgtrkhnmtsnifkirldqkgrvvgladetqfkprfaedaeygdlpdsdaavtilaedtfepflkqhhyvavdffapwciwckrmepvwtrvaktlpslhygqqvrvasvdcqahpqlcmkqfirayptilfykdgdispvemyfgdrtveaflnkfkqlmagemdavevrkkelfeqdkkvaheqgraiarsavgpegcrlsghlyvkrvpgnfhvhlanpaysmdsslvnashtvnglwfgeplspsdtaklprnaqstlythrldnqeftsfyknhtyvhyikvvtnsyvqsddsevsvykytahsneyletddlpsimfrydlspmsvrisedsvpfyhfi…
B. lactucae	Blac_SF5_v8_44_ORF530306_fr6	N	N	N	N	mharssclvervrilcfmlsvstraistrllpipdntgmvkvlpdgsepntychgtesdslelddplflprkrssdelstgrfkgtdvffrspvvqsqpahnfstgheihcqqspltrddgfarlkeisyiikgmiqitmvdrarqtrrtqsfplhih*
B. lactucae	Blac_SF5_v8_44_ORF530420_fr6	N	N	N	N	mstsqwwtfdaacacaqpsgsnstmcwvftlrscavllktdpqvppshslvghphacgrsktfiswpsdkkqalsrldaaslcmaltf*
B. lactucae	Blac_SF5_v8_44_ORF530508_fr1	N	N	N	N	mmfllicsaqltqtmndyasqwhhvnvpmisttrtgatyvcsfntftfvgilgcpficesfvnldkafstsfeikftfldprcckskfsdslfci*
B. lactucae	Blac_SF5_v8_44_ORF530663_fr1	N	N	N	N	mlraklstvlcirsalpleawfpasdtclvtpvllqkrsmlayspppsvlstwvrqlkrfskkneeslklfsrhvlcscekypavirlvideinqitvsepipwrhwtfqirtddstdsvngrvettvrlvlgvsrlftlharnvrhalaarqpyp*
B. lactucae	Blac_SF5_v8_44_ORF531077_fr3	N	N	N	N	mvkftralcgpalsllaktyflystqdehfqyridiikprvldvvkrvtfnmvctrkrdpaliffsyklcteevsrktllflrrmf*
B. lactucae	Blac_SF5_v8_44_ORF531581_fr5	N	N	N	N	mpwdwpllyrfylvwvcpyamctydvaqhrylgdpygtllqvnaqvcvlqnlqhsvyitlvrlyfaqpvlgptmhkyivkvmgragtilthhvshh*
B. lactucae	Blac_SF5_v8_44_ORF531635_fr2	N	N	N	N	mvfsscvqrlcaamaictaiaissttawvppiitkgnkffdsvtgvefrlkgiayyprpndgemagvgnydwaadeheavwkphleimkdlgvntirlysvdpskphdnfmcacsdagiyvlvgitapcv*
B. lactucae	Blac_SF5_v8_44_ORF531658_fr2	N	N	N	N	mllfldggmgltlllteltkagdagkygigylfpetcdnnssdcvftpypeydnlksaytktkissvthdsytptrdvilscpknisadlpptpkgtrfscaafrwd*
B. lactucae	Blac_SF5_v8_44_ORF531694_fr4	N	N	N	N	mifclmmvrflllpkmpfwrnsariaarkrsvatcfsattlyliarhvsrmrrvccasnafkmattrattcfftariqvafvivviakrgrprgfv*
B. lactucae	Blac_SF5_v8_44_ORF531732_fr4	N	N	N	N	mktlstisyellvsfvlalqvllcqknfnsatssvatpitfvsslkssfprrvnkvigqrekpslhaviyekyqssrfawspihnrandcfilliygl*
B. lactucae	Blac_SF5_v8_44_ORF531780_fr1	N	N	N	N	mtsssffvrvcsaslaatrmrilltalndstntcttpkgttqrimhvccrkrinansygssdkifvgtcsvlslprrsrqlqsvqllfs*
B. lactucae	Blac_SF5_v8_44_ORF532120_fr4	N	N	N	N	mwcvttehlfylwievfvmkstwirepntvshdnglyqgssvtsltifsvlstrrewyeranllirhrqfvsknqmvngalympiislmlslyqhkppflermffktiwwdvqctvhwtwsmvttncsceltisrlqrlapqavygsgwlchksfptprqhliv*
B. lactucae	Blac_SF5_v8_44_ORF532528_fr4	N	N	Y	N	mwrsarskmlsllsswgakwsswgssasgndtatrvakhgtigfkmfvilndekeeaavtepvrpggraglfarqlaalfpffddvacafsehtademlln*
B. lactucae	Blac_SF5_v8_44_ORF532628_fr4	N	N	Y	N	mftivfflavafaevassnsnadansgpqakeltpvlssptpwamdnmhafrgaydntpvleereatiprqgiektakvveestsflkvlknillwpfqktrstfklwrfkrwmknenefqadvikatdthtrylacnimperwhqlmseekaipqknpffhrgftpesfyvyskklvgisvpshhtvvrksidktirkmepdlqnvvkerlerfesmfldehipvvelvpymtpvtvkyvvektaeaqnfeevlfahdkskwlehrilkrfiefnklyetrvesilyplpk*
B. lactucae	Blac_SF5_v8_44_ORF532694_fr6	N	N	N	N	mpvwqnlavalsvffdysaharsltatfdllsyndvyelqqdtveglklggpsrvvpianamrranpnslvllagdtispslwsarfngqqmikahnaigldfaslgnhefdygldnflnvsrtsnftwlnancyehetqqllrgtvpnaiknfhdsihgnisiglfgimynlndsstglcwkdpieaakeqvailqaqnvdfiialshqsltddnrlskevvgidlivgghdhasmlqtsygtpylksdsnfhsiwtshvnyyaaddshdrkalmthhaipilenlptdkaldaviatyaalvnelekqiisslcedldlsqnvvrvqdskighlfadasrefygngsvdiavmngggirgdkivpagdlslgevlswspfgnilltietngaslklf…
B. lactucae	Blac_SF5_v8_44_ORF533382_fr3	N	N	N	N	miiyrlnmrvwfvttrffcgflkgvvksvrkrncvlmvraeptnikrrtrshpswqffcvhiapamhtrigqmnlgsnlllrtlvttrlgkfte*
B. lactucae	Blac_SF5_v8_44_ORF533571_fr5	N	N	Y	N	mqlllfllliivltavycdhimkerrhlnqndghaslranfangiekdkeergfnifrkknpvdkaarwllegykpllkqqnpiqrgieiqtwlsvietepimpkdvitnmesyfnyeeslelclwlvhaknlklknwgihardklnaaildeesfptifkknptvslmflelkdkihsedpillkwfqhfsthetaigdkicekdlytllsksiaemdllqllnslqtksesqllaeqmlmfmsndadisikvlaawlkdnndltefwksfpldltqvplspafsvwlisyqqgmqkmgtteskifghlvelihrfpspeqtyvarlhelvavlvsrvdtnkktavaelmllsdgvnnkdlrefvirslaianfdpldainvfgldkviaagtsatvv…
B. lactucae	Blac_SF5_v8_44_ORF533822_fr5	N	Y	Y	N	mrllfflqfvifataiycehvfkgsqqilrpgghassvkalrvnvvkgleakqeergflpccsvdpiekearqflrqfdeivrkrqdsivrskeiqpllsiledtytieetinalevkmtqtkdalkkdpnqsqwvqllvhliqadetngkqwqfhaktklnafckdpahlssilhldptfsltvleledkvkaddahflqwfqnffqndvntkahhnelyyllfkklkndtemlklfrslqrhtetetnakemilfmshdeviskkvfeewlnengenanlvefwkvlplalnrpflspafslwlnaygrslkrnqgqeitfhhlleticansdeifdenenpatllaaflkipfhenyakhsashietsskdvklcthanlariylwvsgcsdtrye…
B. lactucae	Blac_SF5_v8_44_ORF534084_fr2	N	N	N	N	mvngalymliislmlplyqhkspfletmfirtiwwdvqctvhwtyssgyyqllmrasdipliavstpsgmlwewlvmpqglsnapatfnrlvtqlfrphrvmhrlilmtflsivvrrrvgrm*
B. lactucae	Blac_SF5_v8_44_ORF534175_fr4	N	N	N	N	mffsalaalalgvagatsmsdalqtmsfngtsvtsrrldetsaafkkvaealdgdklrnifghdmlnnvphevaytqiqnhlkhlehlraelkdqavlalmekhygvpavsryvektfsdpnsmkgkvfnvallhlwkkdglslhavaekmtrkdikviqetlqdfprallkqyavlqgasdteaeimtsaaliehfdasidsqetfdvllpqletiitqkstsdlarilkvkdtdtanrfqepngralilfvrlktenlnafemlgrvrslyhdkelksfptffwttlkdvdiglkmdnfvenvlpvtvngklrnffrrmwfklisifkkkrdseevvsnlerprrnafktpvnnivdaspdipetfprsafgnaaysfgastssafkniqinpldgv…
B. lactucae	Blac_SF5_v8_44_ORF534260_fr5	N	N	N	N	mgcnsrvqglcaaivlctviavssttawvapiitkgnkffnsvtgsefrlkgiayyprpndgemanvsnydwttdeheaiwkphlkvmkdlgvntirlysvdpskshdkfmcacsdagiyvlvgitapyviffvnflkfckfltlsf*
B. lactucae	Blac_SF5_v8_44_ORF534728_fr1	N	N	N	N	mktwwcwgllkvahslvlvamsmhvfcvtvlmrssfplrtalqrmttwtradlcsstnrrpfrwkitgctsnrrvwdlnhngdcacn*
B. lactucae	Blac_SF5_v8_44_ORF535281_fr4	N	N	N	N	mlgvlavtllsvcvslslcvvpvlarytvfpilsslvhkfaatyltnsiqveytfgsftargrrgddaasellrgvtislffvqlqsdflktlafakqglapvelksvairkivihlatswkvvikvegvaldghivdpnvegvfqvedaaamklveaanwfnllvtertmselrqkqelansasktfsfkdrviqqiaaqvdvhfsnvriaitgltpgnaaidgcddelddkgnedaevattsslpailnptcvslyiksyellsnvlhanvqealqlimtseeivvehamslkgmyvcagtavesdddyvavksnedvlkddgginpgetpllsirrldvnvkvppmprllniveciapipldyrlahlevvsssinnasitreqiigvlrdlfvpf…
B. lactucae	Blac_SF5_v8_44_ORF535289_fr6	N	Y	N	N	mrlnfrsfsdmmvvllvfvsgivlhkalaqldthessarvnvwersfsafrdtpasivesmsfevlqveqiyrqvlrnvnligqan*
B. lactucae	Blac_SF5_v8_44_ORF535329_fr3	N	N	N	N	mlklfcgcilglcqedaavvtlmideinkipvpqaisrcqwpfeigayhsadtinwrvragvllalavlrrfafstrdarqtsvirdanatarglrdpldrvirqmpeplvevhecrflhigrhicrrlllkgskdrvcwldragrlddqntiahrnvkrdvsi*
B. lactucae	Blac_SF5_v8_44_ORF535866_fr6	N	N	N	N	maliparrtfalrkifismlflsidglvatiseiksrlckpgarsfamsktldakpgfknlkrivlrlrnklqsvqsincigchvrlgfhasrgvipvrvvlttrrg*
B. lactucae	Blac_SF5_v8_44_ORF536987_fr3	N	N	N	N	mqfilcicwgsflkynaicvkflkpgvasnvfdianerapglhkrdfisliiatkpsmlkksieikiflsakvlraginam*
B. lactucae	Blac_SF5_v8_45_ORF537143_fr3	N	N	N	N	mvalrrarqnlvalailhttrisacvredelsqlpmmfrevgkmspididmtqgfgeqalnrllssprehhvdqleefeafvlgeqgsrpshramlrrksvt*
B. lactucae	Blac_SF5_v8_45_ORF538272_fr5	N	N	N	N	mwcviihhlfylrlevfvmkstwfrepntlsqdngeqcdviddlfrakleagryrranllirhfvsesqmvigalymliislmlplyqhkppflkrmfyrliwwvvqctvhwt*
B. lactucae	Blac_SF5_v8_45_ORF539452_fr1	N	N	N	N	mwrsirpnaifldltylslarvsandkvtsrltrchtdlarttnhaccgstwqtlssfnlsivifvktswaevmvvglidc*
B. lactucae	Blac_SF5_v8_45_ORF541325_fr3	N	N	N	N	mrkvrlagswmvlwvtktlsakyhrrlmrhtrfqpresivyagdfyprvrkssvprfsatfqtlssskrnrwiftgppvrpcmntvtnvc*
B. lactucae	Blac_SF5_v8_45_ORF541366_fr2	N	N	N	N	mipsrviviltklcpssahsegpsptktraapkrdwrprmahsvyikrcltrtgvdsviyselykgqlfapffrsryra*
B. lactucae	Blac_SF5_v8_45_ORF541756_fr5	N	N	N	N	mhliialnwltlfftkqkyvlsfrhnhgsayesmplshellrsfyvdyhgpvgdrlyhfrirattclltmhprsgrfct*
B. lactucae	Blac_SF5_v8_45_ORF541886_fr1	N	N	N	N	mllvtpftsvctcplvslcvgihaswppclgvetillleagtftspgfpacigsiqdmvsnltsdkelgntlpypanvsvsrhvh*
B. lactucae	Blac_SF5_v8_45_ORF542002_fr6	N	N	N	N	mllalrsrlcpllrfsrlssfclvqhrstacpissvcalaesslgnkrlcrvfnlyrcnffilsldmlvcphlhnvlypklrccgprcsdanvvafr*
B. lactucae	Blac_SF5_v8_45_ORF542401_fr3	N	N	N	N	mkvptsfivavlttlsvctasesselspeqmplvpptstdtaeemplvsptsaetteqtplessssteemsdtaltdwkeslttdlnnpssdatqplegtetltpvstddttsslvsdyttpiseatgdtasteldtantgdyttpiseaagdtaptesdsantndystpfsetvknttpieettatdefsteqtdsteqtdstatleqttsdgsftdeqkaiwierhnffrvaglpwsagnmqrmnwddklaqdaaaaaasctattatginvyestttdasalldeainawvvepalsnigtvvppaekgsnvgaglynsytqvvwasttavgcamatcsdksmvaceysppgndgssawfihdsqatqcpsetsadhglclvkddpnngliapipkg…
B. lactucae	Blac_SF5_v8_45_ORF542416_fr1	N	N	N	N	mlavlvvalltmnahvesfsaedqaiwidrhnffrstglpwaagnmrrvgwsadlassaastaaqcsastvpgmnmyqststnsaslideaiqqwvvkksqttlktitqpgatgvpvgagtydsysqvlwasttsigcakaecpggdlvvckyapagndgsspwyihaemaskcpsgtkglqglcivegdaannpiapipvakltyevypsyaadiqtilvdtaraiangsaasfkeekltrlkeqtattdgpsplsedittknpsksstpsssstlpssppdasetsskptpgssgksnsvsisagetkqgladfspkqispktvseinisedeeaplqkpigsfekpseksnsdspaalktdkkmdtaelsddaskldtvssnsndmapgkvkasld…
B. lactucae	Blac_SF5_v8_45_ORF542637_fr5	N	N	N	N	msihqscgwsciccrlwvafyaestagsldrseayfsrylqgtkshgtafnqatrltsvgirmqtgpatiliasrlrgirvyasrcshklgeqeavkriavekggrihraksgnpgrqvdspstvrdsegs*
B. lactucae	Blac_SF5_v8_45_ORF542662_fr4	Y	Y	N	N	mfihqsfgwsciccrlwvafyaeftagsldrseayfsrclrgtkshgiriqpsdkvdfcgysdadwagdhpnrkstsefafmllgapiswgskkqssvslsrreaeyialslaiqegkwihrllceilkaandsgpelvifednqsci*
B. lactucae	Blac_SF5_v8_45_ORF543277_fr6	N	N	N	N	msrlgaslstgvlicslpgcisrgpsgwtrpssiglhrtrlstcclpwsyavsrnssrttagwcrtpcrtarfglrvsllgayggqkgvpymgdl*
B. lactucae	Blac_SF5_v8_45_ORF543431_fr2	N	N	N	N	mcchsifcphlelgqavvvtpdllgclvqccslplvklhpmfhlpklfiellsqissvsperlptrffeeisiwhsfliaswkatk*
B. lactucae	Blac_SF5_v8_45_ORF543760_fr4	N	N	N	N	mifmviniqltllrstsmddndikislcitsmraeqlrqetikfcqgvkglcgianhshsiplemliavsrislarmsgw*
B. lactucae	Blac_SF5_v8_45_ORF543786_fr6	N	N	N	N	mtrprptmlsafsesllqrmslvgvcavpphlsksgsevnfaklefidfdipmskiltglvsdsrhkrflpskcvfmtl*
B. lactucae	Blac_SF5_v8_45_ORF543841_fr2	N	N	N	N	mpatlhvpssqltmicacascmsvtmhqqvgivdvrkpisrillgeyylhsnilkayslvdtghyiyllrgpvstgcaqrerhirlyymfcisi*
B. lactucae	Blac_SF5_v8_45_ORF544134_fr4	N	Y	N	N	mcgkriiilalssqspcwgqdvqqedpcpkcdgksqcgrrvilhqllrirtmqkrsragcptartlklplssainqigcivsevskcwtssllvcsarvrdfdhvmallvdsgtsqnfa*
B. lactucae	Blac_SF5_v8_45_ORF544638_fr1	N	Y	Y	N	mlskpktvpllylylllshavvtptkttassngpqaskeslqnlrqvahvttrtlskespenlrqvsnvtvpapnhdfleylqtrlpvvasppmnvipkihtqdshgiedrlldigefrdavntlakslqtdqfrptgiykyvpklfqkpqiissddsrllnslirefkseirrdvipfphnnvrlikwikkikksfpvrrsaaysviavilsenlgnfkaseviaglmqhhshdfqliqtalfqhwrnknmglknlleeeewtlsedviktlrnpgfsvinnfasilekedkqiafvsfmeklhdskledkveeiislgqrafpeyvrtpdgyvmfhndvlaqwimklgheyvrsni*
B. lactucae	Blac_SF5_v8_45_ORF545135_fr3	N	N	N	N	mrvqlgclliacfdnmvcqwqlsrtgipeclapdwicplrnirrpmvkrnvsiaslktfyavcvqtkalelnaptdgvcvk*
B. lactucae	Blac_SF5_v8_46_ORF545232_fr3	N	N	N	N	misrlsriwsitccsshfvlarlflnstfsrpatafgrillvlspvlaemkalvlkrfqfqwlkvfvtqcierrrtytmwgslslkdqlivhlhnhvprmdlttwsvrwllpsvgarlrkvanwpaefsgg*
B. lactucae	Blac_SF5_v8_46_ORF545244_fr2	N	N	N	N	mrvahmsafvaamgtlsasakeysfseistneknfifggteadindfpfvanlvdnllqqpfcvgtliskqyiltaghcirsdtfgiiarfgrnestgveafsvpvvegfrhpmyrkkthlydvgllklerpidrpfaqpcapdgsdnmvgtmattvgwgkteksgklasrilrrltlpiisnaecgkypkyvgritegmlcagtgrgrdtcngdsggplivdgnilvgfvswgstcgeqpavftrityvfdyirdilrggdgvdffeptsesnsgsqepfyalkfpksldkdltkqmsmlmemvqssvgskssdlagllegngiddpsgdglepegfpetskqpspk*
B. lactucae	Blac_SF5_v8_46_ORF545456_fr6	N	N	N	N	maasvakrkllilltagsttpaskllrtvpssrsrpenrssrfvrslcdvlwcarrratssdasfaaftanvfgmtkrasansamascsrepkvvakfsr*
B. lactucae	Blac_SF5_v8_46_ORF545511_fr6	N	N	N	N	mqsrslascllcmcrlwtismrrfeirfrirdtrflssmvvstlryssywlesdrsvsigsftmysymqawdvskgafrkkieeeciqryvhdtvhasstslfnavrsmlliffeskrhagvdemlyricspilwrgvkapndsvrrqatillfdnfplrdpafnnelmdltlqkqldtfeellgdfhpalrvaaiegvskilsvywellpaetirrfitklivdlvndvssssvraavlngiqfildnhnshailkpllpmvrlllvmtchveki*
B. lactucae	Blac_SF5_v8_46_ORF545695_fr3	N	N	N	N	msfsllaiisalsfskasfstffasfssflsfriassvtfkstnarsrrcrrratssssessslswisllpcsflevedlgvvfffgvassfsflvssflsslssstesnklsssfstsfssisssifstssassstssaanlaamslsrslslfditsffsffkasfsrcfavfiasws*
B. lactucae	Blac_SF5_v8_46_ORF546029_fr4	N	N	N	N	mqaarltlciprlflsfafdfcqelgpfhfsnffhrqfffvllvffnlfqlfylktqrtltwnsfenrypigffqlpsthflfirnlldnhlqminqllftmnwpssslfhgvkhrmksvisfrp*
B. lactucae	Blac_SF5_v8_46_ORF546162_fr2	N	N	N	N	mlrllncalfatvsaatsvgqilhfsdvhlnitepssnsnasriaisyfqdaplsllksalfyakrhvvadpelflytgdhvvhghysdeviaktvetnvrtiedyfpgtafpgtlsitaiignadeskseestvflfi*
B. lactucae	Blac_SF5_v8_46_ORF546603_fr5	N	N	N	N	mslpsvvalpivlfrvkrvtmswvcrkmqhpkklrrniksspgpwilpkskikkplnasmmrietckiqwlvvemipnelvirlkfqvirratlcrkqlevtkpsvkcafvllnsavgstivddvlvvsvinaalsqnpfrsldfqclcvivrhvmkihpnlsnpswirwpnplrvlnt*
B. lactucae	Blac_SF5_v8_46_ORF547262_fr4	N	N	N	N	mlkdsasktmllmriiissvmmrlmspqcepvalkiekasqqviscwlekqwsvsysipslmrwtdrngtltkmeeqiyfhlk*
B. lactucae	Blac_SF5_v8_46_ORF547270_fr4	N	N	N	N	mrtrssclvacvrilrlcsasppvpsvrgffryqftpngqghqpkpdgsnsktyclgtgsgflesndplfpprkrssdelstarfegsdvsfrspvdqsqsaqnfstgheklf*
B. lactucae	Blac_SF5_v8_46_ORF547489_fr5	N	N	N	N	meflflliilarwyillpsrsrpqpnavlvslltrffdsmgypvnwsqieildsrrnfskqclyhlntlkmstsdhpetdvrqsvqtvfeetlrgyvhsf*
B. lactucae	Blac_SF5_v8_46_ORF547618_fr2	N	N	N	N	mlvetfliifakfayslinlhcnnaadvvsnkievnmcspvspsevkkilmacfaqynvcfhilirrqntgikspkygnhllnmyqid*
B. lactucae	Blac_SF5_v8_46_ORF547821_fr1	N	N	N	N	mplrlsrpfrvalnllwrvgwhkpvgsqlhhwskfnpvfdpirtyfstahfnggrcsdadwrfacqercrasgcanssdkfe*
B. lactucae	Blac_SF5_v8_46_ORF547881_fr2	N	N	N	N	mcqrlvmqrlmatslvtfcaapvtanarrrhanvnrsvesavtnvrasqksagivkmmiclvvvvalvasscrteqvisqslllfrllrkd*
B. lactucae	Blac_SF5_v8_46_ORF547915_fr3	N	N	N	N	meslmsvlsialistpalliprsslnrsdgrlilalissfnvrivsrrsicidsgerdkylkltviifasrsknasasegswrs*
B. lactucae	Blac_SF5_v8_46_ORF547925_fr4	N	N	N	N	mrtpcwstngsimlfamscrqlivvsrifgtgmrnfrfnmriwlaitrifwrflkrvvksvlgrsrvlmvraeptnvkrrmrshptwqfycvriasamqytertnelg*
B. lactucae	Blac_SF5_v8_46_ORF547964_fr4	N	N	N	N	mrpgnlgpswlltlralsvsltipirwirrsigknallnlvnrlqnvnclahldsdvssspgrikgidipfyslrvvnttrtgiaprearkscltrqpmqfkscsgwssffkfnasr*
B. lactucae	Blac_SF5_v8_46_ORF548405_fr6	N	N	N	N	mwlvastftlvvsawmipaqatieqeggmimqlhrrptqknhperymrrltkegnspelvplhlglgyvhlyssafgnmlttlydg*
B. lactucae	Blac_SF5_v8_46_ORF548627_fr1	N	N	N	N	mnpiqvvlavcvalqyvmeqldadtaflnsklmdrvymeipngiknangqvcllnkaiyglkqaarawnktihhvflkngfkscgadqcvyvkhsrsgfvyvclyvddmiiaaktsdeirevknylkaafkmkefgeakfilgmendhdlrartlmikqtryiddvakrfgqenaksvdirahrv*
B. lactucae	Blac_SF5_v8_46_ORF548634_fr3	Y	Y	N	N	mrsrpfrsligcllyittctrpdvafvvtqlskflenpgllhwkaairvlrylkttrehgilyeggmgtvtveaysdadwgtnidnrrsvlgimvimgnapvvfkskf*
B. lactucae	Blac_SF5_v8_46_ORF548794_fr2	N	N	N	N	mwphliylrlfyivgislvnteplapssssfypigdcchlprgdhsslhraflspnngplykvtlfvvaaaaikrlpiqrmaggwrrsspqp*
B. lactucae	Blac_SF5_v8_46_ORF548944_fr6	N	N	N	N	mhrtvlnlarsmmfacalplqfwgdvvqyavhilncsptranakraspievltikapdlrsivvfgslcsvyrnprksslqqrsqtgiivgvsektkgykvflqrenkvvvtqhvknistlsda*
B. lactucae	Blac_SF5_v8_46_ORF549103_fr2	N	N	N	N	mwphliymrlfyivrislvnaeplapssssfypigdcchlprgdhsssrrtflspnnrplykvtlfvvaaaaikrlpiqrmaggwrrsrpqp*
B. lactucae	Blac_SF5_v8_46_ORF549393_fr2	N	N	Y	N	mlvkaslwsccctkfcctptnvaapsptaseqhvamqsagtgavstesvvderqqyehvqeiepqshgftshrsiyaelkessdeddyykddrklqlqqealatdgatqelq*
B. lactucae	Blac_SF5_v8_46_ORF549507_fr2	N	N	N	N	mhlvalayilfvrihsstarkwskwfsvsdrpcsarlwtqmsnnksvhnldeggtvasldveccrgvgkhlwhnqplltavsgisqeqliatievhctlyispycseehpfyergfvlv*
B. lactucae	Blac_SF5_v8_46_ORF549938_fr3	N	N	N	N	msrplptrqilhlslinvfftvvidepttvesnkthrtvanrhkyhfrqhlannlhfrlteritlvtavanakqiltdngcnlvpiwlypvassprplakfclae*
B. lactucae	Blac_SF5_v8_46_ORF550234_fr5	N	N	N	N	mfvslglrtfllstidvntydfthmkqeemirssssnvdhnklasvqfensttvstsqgmteykherartclhhqsqhsrqrrhhfqrvegqsqglldq*
B. lactucae	Blac_SF5_v8_46_ORF550437_fr4	N	N	N	N	mslhsvllsaavtffwlpehsgrshvvsfvfyryqissiyhiklfaslhqcssphsnstgplmpdplqfatqsatlrlsslsippsssplhyysaassqdpvhasmllhevcclslegrvcrtleavlrvaaplltrhlllaslgaaaaapahvd*
B. lactucae	Blac_SF5_v8_46_ORF550799_fr3	N	N	N	N	masnffiisaimsspiastcavpississaalamsckvlatptftssvssvpfsvfkdprscsifsasavhiqmnncqfyfiqryrsnsvyhpcpalekpaltlfeirdsghrpaissysnftsvkrtlidlcmfintpltsskllsslfgatlavalasfvifvvsralissaksssasaycvsvvrtreyedvkftveeivevhlilcirlahhlyrn*
B. lactucae	Blac_SF5_v8_46_ORF550867_fr5	N	N	N	N	mvrctmyselrwllstvlarsrlqqlgvvgyatsasqrlgniqrlvtqlfrphrgyaqtyyltfvsivvrsrvgriqkti*
B. lactucae	Blac_SF5_v8_46_ORF551076_fr5	N	N	N	N	mvrctmyselrwllstvlarsrlqqlgvvgyatrasqrlgniqrlvtqlfrphrgyaqtyyltfvsivvrsrvgriqkti*
B. lactucae	Blac_SF5_v8_46_ORF551298_fr1	N	N	N	N	mrwiftlrscavmrtidllvrpmhslvghphacghssvghlmnkrqaslrldatnlymartfsamviqgrhqichlnlvr*
B. lactucae	Blac_SF5_v8_46_ORF551384_fr1	N	Y	N	N	mrvlnmsrtmtqpsrslslvrlfirvalllkphqaaqrrqlgcveglrhqvrdyqlgshvlrrddasssevaqilvprvdvlglnrggfafdladgcqsvhvh*
B. lactucae	Blac_SF5_v8_46_ORF552590_fr1	N	N	N	N	mprtarntllwlryfpmllrshaltsphptvasgltlspalknvngvrailpkwklvlirvfrrgilkplyqilvltitttsl*
B. lactucae	Blac_SF5_v8_46_ORF552755_fr5	N	N	N	N	meqlrmlmhrnycflllfhfftylqliaslqqttlprvqvpyccnhldprrlndqnacsprernpvqsqqspqsaccmqsrpkstfcahkhfrkrwyqvp*
B. lactucae	Blac_SF5_v8_46_ORF552921_fr4	N	N	N	N	mafrislisitcftqwsarnidkralgtlvkvlqiinpfanlvgdscrpvriiegvrlsrrmnsvleaartwvsprear*
B. lactucae	Blac_SF5_v8_46_ORF553258_fr3	N	N	N	N	mywcvnlawmmsavstdftldlvliyslfstmviascslqtclkrcggigeveatdlalvglkasvsfgcwkqhklareaer*
B. lactucae	Blac_SF5_v8_46_ORF553757_fr1	N	N	N	N	mitsycyqfkflnalsliqycfskvvaaviqknilasivqsiktcewlvfpidtdvrghnqaasspspvrrvlfnlklfgtwlfnrtwlqrccsrlgecrs*
B. lactucae	Blac_SF5_v8_46_ORF553762_fr2	N	N	N	N	mllstyslsififfkfaftmsssvtaesivprmslnnlvsicaifflnfksstihcsegctpstilaslfpprwfddeplgrailr*
B. lactucae	Blac_SF5_v8_46_ORF554167_fr4	N	N	N	N	mwsamrlylvgpigiasafleccmrqlkgiagyndwlaaaaasgarhyacikllsqdpkahqtsdisrdkpptpalvswlrtf*
B. lactucae	Blac_SF5_v8_46_ORF554342_fr3	N	N	N	N	mgmnasiciwvlvmtwqrrmtirvgqnvyslvtlsfwrthtisemarnnnvakrcspslidlnvdnetnkklmaaadgmkmlnptvrsgpfmanenaldaveagddaptsiieanvdvnhksndgeqg*
B. lactucae	Blac_SF5_v8_46_ORF554449_fr5	N	N	N	N	myhnhsafllvmfetlvtrlltsalgnyiepkcfssdkinvavwsgyvvlkelelkpdllaelpafklvrglvgsvelkipwnrlqsesllatvddvylllrteedidaamrqideftvkkklleqlylqakhqeqvaneastresndgyaarlinkiidnlelhirrihirvedhsagdhsfalgltiesvhvqstnsnwqpsfvntsksneprifknvelnhmsvycnpdctlqrenqadleqctveefctafnraipkrfddryhhhmqfyptqqqphfilkpvdantrliinrdvldanmpkfeidvnisevalrleesqycdllylasaiqslnsyikyqryrkfrpqvavlseplewwnyaidsvmrdiktkrrqwtwdyikerredrkryik…
B. lactucae	Blac_SF5_v8_46_ORF554485_fr4	Y	Y	Y	N	mnslelsitsvrlillprtllrlehflldvylavfknerelklqqveqlatrclrdertnlvnsdtegdrtderfaiyslrknessissigdfvvghsavmsplqrigaataiddrvtdgamsrdtadnfenaqpvasdtyltlkrksdcrkqlvfpqwtidarmlnmqiwivstdrkadmcgcmlsadlvakynstldeaksstfvnrsdsvtasvelskvkvmvassdtsnidqqilfrsmqtlvedfeldihfelrecfrplimvtdnaggtgdvsslnsreldvhdermargeekskaesvinaisvaknddtkvklpeiffrevpsewrewifcesfvrldqiishvayrdlpllltifaslnsfacaeentrssffarreaaaksdlpniset…
B. lactucae	Blac_SF5_v8_46_ORF554722_fr6	N	N	N	N	mkvaqfltlasafttvahayaasdtpnalirsfgtkephvydkrrmltrsesssnirlrrlslaeldlaeknvlqdqeaiktakhlenealkklkkdvmsnndkdldkdiaaklaaeeveeeaeevekmdeeieenevekeleslfdsvdedsedkkdetkkekddatpkkkttpksstskkeqgskeiqdsdddseeeevarrrhrlllalvdlkvtedairkdkklekeakkvenealeklkadimasnekdidedmvvkmvaeeveeeaeeaektdednaetqvehdletlleveddddsvdeetesstskvkqvaeektdesddedeeeggrirfrrrltqeelklaeqnirddkklkkeakilaaeakkllqidatgsndeaidddiaiklvak…
B. lactucae	Blac_SF5_v8_46_ORF554752_fr6	N	N	N	N	mppsrytsarlltaltmagsasmvaatpssclapwldtripsqpnstaifassglrmplttmgnevmllshltsfqlsvrsksslt*
B. lactucae	Blac_SF5_v8_46_ORF555187_fr1	N	N	N	N	mgrqhisvavvalsavtgttaaavsmmayfrfqhpqefadatirmshpelsddinrkwglfgtgifdsvpqrvkdffsvpdmaerfelqkkkrdeqirltiedlrpkgk*
B. lactucae	Blac_SF5_v8_47_ORF555518_fr5	N	Y	N	N	mrvesialgrsdwnvlgvlvlctlttrsdgyqkarivpkfmglqreessesniwrlysfivqhlrksgkylkrdqqatrkarvclrsllrcvqiar*
B. lactucae	Blac_SF5_v8_47_ORF556062_fr3	N	N	Y	N	mpkllghlmgpllhatactartmalqilatmpslllenttvqqqlikgikatnwdermaaietvrallplqpsfqkdvltatledkttetcclaadavttsmeaqkvwtycaefyerlasdknavacvramtklcaaypdtllamhgqvlhhildhdprpliqnftllitqqlvfndgkdrdneelpaiiegifsnfsnhfdkwklrhqlsallllekwsagyevgnnavmfleiiktrltttaderfgraytcivsniaqqtliqdhstafenhidellrllhpratntatftwghalsaisrlcqdfsvrltplvtsrlielfiiladakvdqyvaiprrngimkvlgaqaqpppinlvhkalpmllqelstidqtdanrmqalartfflwthelvr…
B. lactucae	Blac_SF5_v8_47_ORF557000_fr4	N	N	N	N	mtdflkvcstvglfsllecaaglksgrrdnasattlsrpglystnklysakkdshlailcgrcglftavrndawsvytmnglsprr*
B. lactucae	Blac_SF5_v8_47_ORF557637_fr6	N	N	N	N	mynalftiwlfvtkcrcraldllsctipasclerkkssmtshvlmvkampcdtvfgfrnqvnlmtdisirrlniwwigtyfilellnqenktdp*
B. lactucae	Blac_SF5_v8_47_ORF557726_fr2	N	N	N	N	mrewdtpftavstsigmlwewlvmpewlgnapetfnrcvtnllrpvrdfapfyfastgtgqsvialiisgsgctpfffddapkk*
B. lactucae	Blac_SF5_v8_47_ORF557828_fr6	N	N	N	N	mccifrllmvlivvvgnslkqvklayyaacptfafimiasclvafgvymsmqvtiqtvlhatltagvsiigpalhgklyhilcsvhni*
B. lactucae	Blac_SF5_v8_47_ORF557901_fr2	N	N	Y	N	mepfillqmtlqfriicecvplslfdcallnclswaqvmqvglwllmssttepllstfyllchslddrvarasteactsprhsfqylhrvgpqrlahfwkqhtrsvttrparcspf*
B. lactucae	Blac_SF5_v8_47_ORF557991_fr4	N	N	N	N	mpmatcnwaagkftcviisvtgcstckrgfsskkknelpfssgtslkrystvpaltystslarrvaariisshtstvgastgpsstif*
B. lactucae	Blac_SF5_v8_47_ORF558433_fr2	N	N	N	N	mpgflsstmspaetlllstllrlrskfgtdleetglgarswrvrsdvsssgpandlifemgvtaltdarraitsrnwefvifiiradsgks*
B. lactucae	Blac_SF5_v8_47_ORF559300_fr3	N	N	N	N	mwwwwcwvyilglnrpsatfnastcivalycnfcidvggeplidfqrpqtgkdhvakillafllsvslfchawsirnlk*
B. lactucae	Blac_SF5_v8_47_ORF559324_fr1	Y	Y	N	N	mtagwcrrpccicavmpqsaltwrlwrtekcslherslrirfapctshrttkccfrrtslettceaisarvcaedvlavgihycrsdsgah*
B. lactucae	Blac_SF5_v8_47_ORF559395_fr6	N	N	N	N	mvflfwligfskmvhlaavkesitakgsarvfvdtifrlhglppfelvsdrdprfpaefwqtvfkslgtqikmstsdls*
B. lactucae	Blac_SF5_v8_47_ORF560774_fr4	N	N	N	N	mipprgrslgvvllttaklagspeqvsvfdmipswviiiltklcssfapsivrgppplrlglrtnetglskyvnsgikrprmaqsvnvkqcltvlawtllfianstkgnrllhslgvaivrkasattrlarsvwv*
B. lactucae	Blac_SF5_v8_47_ORF560905_fr1	N	N	N	N	mrqsfcsiflevlamvpylrmlhshrhisaakaqrlskicrqlalknkfsmvcmqlgalaltntctervsyqfeinwpsyt*
B. lactucae	Blac_SF5_v8_47_ORF560957_fr1	N	N	N	N	mkafaivwtsialslqsmvrnagtaaeaweilksfflrrnihnrvqmrrqlhdfkmqkgesvldhflkfdelcmsmqaigdeipfyeqlvillgslsdeydqivriienmkeidif*
B. lactucae	Blac_SF5_v8_47_ORF561041_fr4	N	N	N	N	maivttleiccvlmtmftlgnlplnpfvssflpiiiptwdlepmfsflgfyiwtqaticdnmrqvrtvsayisscdrgsgflcmryvlahnsrnrqrhpqkigedlsqtvctlytvyyvlsclv*
B. lactucae	Blac_SF5_v8_47_ORF561577_fr1	N	N	Y	N	mkapaktlllllggllviygvavgveshmsiintklsikldpsvqhipldpakeqlrpppvqipasfdifvgisvfrdgyrcgktiltglkrakypkrlyfgvvdqvddgdercmdeyckmaeaewpgkgscpyndhirvdlrkasksrgptlarhqqqklirqeefclqldghsvftnlwdenllielkrvnnemavlstylhnlhnfvkengdnalteavphlcsttrgshgvvrnvgasmirgskfpqlqalwgaglsfskchaerrvpvdshtlwmfdgeeflrasrlwtngydfyspselgsviyhnyskvparfeyikyntkakkrevemavnrykhligqpvkgmvdmqelekfgfgsarsfdsylefsgvvlkkgskdfgsckqlhwvpye…
B. lactucae	Blac_SF5_v8_47_ORF561684_fr6	Y	Y	Y	N	minitnsqfllviallasvsavtpiskiksfagpeeetsdltrqlraprpvssksvpnllrslssvdsksvsagdiveernpgirhsmawafsepintvlrlkgitaeeaeaklragkfyrkflygtypnhfrdyqnnlhplnrkigrkpkivptnypqpi*
B. lactucae	Blac_SF5_v8_47_ORF561902_fr1	N	Y	N	N	msskyngarvtsrhlctffmslrscfaavscllkdppplmalsvlprnrcrscrfplealkmesqllrvywrasmpirrcrvcsvlylclrsgklglt*
B. lactucae	Blac_SF5_v8_47_ORF562187_fr4	N	N	Y	N	mriqrscslssgfvikldlgscvlliavrtsaaprsgkdsepadvhpeekpcksdalfphplmesdfdcppfliieegakslclklkchgtke*
B. lactucae	Blac_SF5_v8_47_ORF562570_fr5	N	N	N	N	mtakslvpswlltlgasfvsmtrpirlfrrpigkhaplapvnklqnvnriphlnrdaspspgrrngidipnyplrvvnttrtaitpreawkpslt*
B. lactucae	Blac_SF5_v8_47_ORF562731_fr2	N	N	N	N	mrascqhfwsvrkllrivlasqsdpdpastlaefgikyhaaggveqrkaasrsataairhtstqagvtyssrrvwitgflhfgdnletcdnlelcdsnfklltflvdpspqvvdqlvlikrwvlvdkainsvrttgslflevhdqsltlllpvsnnfqnwaqedalsllesnyltkdppmftgterwtkiaalsqscepnndaesarisegrimpvtnktqkrkrihavfgrvtsvsaisrqkdrasshffaeiesfsgtsvtnvmftgvehmrwklflrlgkivlltdlvkvrsrecemvllqtshqnpskpgteglntlvliwdevssaetdvlqciygsvsmysntfafncmgkllnfkgqvcrllwdecveliglnrirvivclfhfpytnelvr…
B. lactucae	Blac_SF5_v8_47_ORF562996_fr5	N	N	N	N	mhlghsrtimallqcqplwlatlllraisstfaaaskaiafyddstctdvplsmqvsnssltctphpctrvefgatvyhyntacmnmttdsreyiagaftgaryiivdqfqhqnckletyiethafqdlahcvpytissvsrgpdtsiiatiiddnavnvqffsstncsvqpqsivppdlnalashtchrarlfaigtnvshsfrsnkslntsssgiavephysietiesfhsvssigailvvagvllgaiglvtwkwqsrnrtlehatrltelmhdsvamletdevvylskpqrghpllpnnnstflsyreqstlrslarsnlsflfqrpgslklgssmipesskshrpwedecvvaariprdqvvivhvlsrggfgvvysglylghhvaikmllpet…
B. lactucae	Blac_SF5_v8_47_ORF563138_fr3	N	N	N	N	myssiaertgrrtwkfikltfvrflhlcesisctqisksvyslqaeyhflgassvnmacalvpkrsrqsptgqfqsmsrd*
B. lactucae	Blac_SF5_v8_47_ORF563546_fr1	N	N	N	N	mhpayfvllvalvdkssfativnsvapsaiscdrvvlgsqsadkwavscitestvassasfnpvsvksfyvnnetsvlasssnfelsssfseidklvsssvtsfsllaasgfqpdtpvsivstafaqlsalqhl*
B. lactucae	Blac_SF5_v8_47_ORF564044_fr5	N	N	N	N	maamrssqfvafiplisccctvvfsrrsdgivasicsaivravqavacskgpikwpksfgirhkyppqqsyypicntnlawiiylcyvtfsslknt*
B. lactucae	Blac_SF5_v8_47_ORF564722_fr2	N	N	N	N	mmaiswllgvrcicsqrlaaktlrtnlvtvsekticqelqlaaqqdfrsqclhshcsfqkywnynfesffvrdllecasaglyccvplhhvlhsdkklrrthhy*
B. lactucae	Blac_SF5_v8_48_ORF565229_fr4	N	N	N	N	mirmcllnggapltflvstfscyaklsnlepylhivyvkylylhyyqcrlasieavlakdapfhlvalwdcslsqkyfrlhkslvl*
B. lactucae	Blac_SF5_v8_48_ORF565481_fr5	N	N	N	N	mlpvtpftsvctcslvslcegihascpsclgvettrpleagtftspnfpacigfkpdmvsnlisdkelgnatslsiesyvslyvh*
B. lactucae	Blac_SF5_v8_48_ORF565931_fr1	N	N	Y	N	mrchiltlflvalsavgtvvtgdtehgdvaigvdsdlvvdedtlqvqeetaddavpaqevdprltaevmekiiskmsgkcqtqvrgsimdpskisdrcrnevarrvqrylkrleeeekgetvekekkqtkkhkrssrtskkksraqreaakaeveyqktlqtilafvatltaiavgaiffinrklkaagmyfpdpeakasccn*
B. lactucae	Blac_SF5_v8_48_ORF566088_fr4	N	N	N	N	mavassriishvwvliqhlvvksgcvnsvvqmsscvlrvgamdqsmkrvvyldvglrrvassftkpalmptdclaepevnpsllcrhwrdclsqrhffdvpatfvssanknekvlilcta*
B. lactucae	Blac_SF5_v8_48_ORF566774_fr5	N	N	N	N	metwsvplwrwslcaamatlslwkmgelvissgsswcrlfkkksqkemyptgfsgligntplveltslskatgcqilvnisfmiffclihrelgfgnavd*
B. lactucae	Blac_SF5_v8_48_ORF566998_fr4	N	N	N	N	mcffsckkiilflpnthclkfctylynliefsilrskidrevasfpaerqhvnwcrvlviaidtcksiaqrsrrkelgwplrlirdisvs*
B. lactucae	Blac_SF5_v8_48_ORF567049_fr4	N	N	N	N	mpscrrplgsylqlfamlsvrcvlvkqsfsialfvvknvcnalaifkslmisftynyglcrasikrlrvrfnfylticfgfst*
B. lactucae	Blac_SF5_v8_48_ORF567545_fr5	N	N	N	N	mvlflcsiytaldgnsrtaveycrsvagtkrlwityyrsvrlpngakrqllpsgqaiwspktacssiellystavpvadstnytevgervhsvfgeyyvryasrlsgsniielftrarllpwrdafkkksfmvfgnck*
B. lactucae	Blac_SF5_v8_48_ORF567941_fr6	N	N	N	N	msendshyisfllldywgltlatcniyreldrstaylrkyvlrwqkshqgrlglrevlwmavvfrycnrletfyklkgipssddffqfkkryess*
B. lactucae	Blac_SF5_v8_48_ORF568866_fr3	N	N	N	N	mtryslvfaivaiavassqcrgtelkelssprvedlkqplqrvafgscndqsfpqplwstiaahkpelwiwmgdnvcsalcflelkiesltaslcgrfvldlrrhegtgraasifhfsa*
B. lactucae	Blac_SF5_v8_48_ORF569098_fr2	N	N	N	N	mlsictttlhflvasesasaghpaptallrfpppqwsmqnscishagschlslvresscwaslpsrdpgitashhmaalaafitdnvciaqlhgsdi*
B. lactucae	Blac_SF5_v8_48_ORF569109_fr5	N	N	N	N	mhyflvlavvllvidnssvvcpvpkrfaqkhlsvkvtanklslvdlsrsidkvclflavillikitffsttaphlhdinykflir*
B. lactucae	Blac_SF5_v8_48_ORF569376_fr1	Y	Y	N	N	mpaflysssmwfigfswasssysisyrsldstrrssvgialplrmaslscclcsyserslpsrplryrysrrrrtlrrtdiakqtfdtpsnqlstllqlvyynni*
B. lactucae	Blac_SF5_v8_48_ORF569464_fr3	N	N	N	N	mtekelsqllfaclimaegheadevdqmvhianalaraamppsaesteistaefvqwigaqspllytifmswmarksfdalakpsyeapqlcsksnilskyvpvhyfnslfilqi*
B. lactucae	Blac_SF5_v8_48_ORF569861_fr6	N	N	N	N	mhwviafswlqltrlvtddalravcivlhqriadcevagvtdhmkwsvlicnrpswrlhqalldtykgtltisvpkpflvffqetrelnchlgisagvlvqvrr*
B. lactucae	Blac_SF5_v8_48_ORF570633_fr1	N	N	N	N	mktcstfdalaalmsplrahqvfgiyvvekqigseiflffrfsrevanllkmtglglklaclkrlmsdserifmqllnkyerkvndgldsllnffgrsqkkvsgil*
B. lactucae	Blac_SF5_v8_48_ORF570828_fr1	N	N	N	N	mhprsvcslaanihflrfacnlcfrksvrifgcgydvlqsptsrwlameedfikiprceiphryqeigytsvkcrrvllspcgiishlvrdilfthkdliefihqih*
B. lactucae	Blac_SF5_v8_48_ORF570870_fr6	N	N	N	N	mipsrvivlltklcpsfapsivsppptrtraahkrdwrlrmtqsvnikrcltrtgvdtviyselrgqflspffgslfraqsirrdpigtinnltsiqttisypifacidlnilfevsscvnaaavlcnl*
B. lactucae	Blac_SF5_v8_48_ORF571832_fr2	N	N	N	N	mtfflcliirhyndasifascantmrydvsnsykpfesnttsrqerqtdaratrstlnngpsllekpltlglfhyffcnsifratswvqkfcfallvdgiaktkftmnkteeyhkayiyqnlapcglrqtg*
B. lactucae	Blac_SF5_v8_48_ORF572019_fr1	N	N	N	N	mliilqsflgclpayfcymasvffdgrasllsktfglyqttivrkdtgqrmvqyicvtenafyrkqitqrydlkgssrnrfvkplanlkvqqnvvgplanleiqqnvvgdrvlldgnfleftkgfplgvlaehhqyiskavendttflcsinivdysmilglsfregdtdkiqeapsemtigiidylrqfdlikrvesvsksvgmiagqssptiiesglygkrfkdamhryfmpvssitsgknedil*
B. lactucae	Blac_SF5_v8_48_ORF572704_fr5	N	N	N	N	mrwlvvaaissaacqretnasawpcrlppdsllslfycsfilaflrkskrkivacntrkiihltsttriylkvrllqlsvnkssegiygkknqeyniaevkfhl*
B. lactucae	Blac_SF5_v8_48_ORF573134_fr2	N	N	N	N	mwyvithhlfylrievfvmkltwfrepntvsqdnslyqgssvtsltissvlstrlewyeranllirhrrfvsksqmvngalymliislmlplyqhkppflermffrtiwwdvqctvhwt*
B. lactucae	Blac_SF5_v8_48_ORF573564_fr5	N	N	N	N	mirstpsssfcmsalpiakllasqttlkglsasgnaktdastracftdmnvstcffdqahsasflkrsdkvlvrsaefll*
B. lactucae	Blac_SF5_v8_48_ORF573639_fr2	N	N	N	N	mkcllslaviagaltisavadddaayfcdsdsycektfpdtacisvnnygdvvskctpntskrpacrgatpglcpsfqsadigylnahcvfvseenlslsssgsmsssrrlmalaantsavlsnstlaassmlsslsasqgddvmipegkngmfsaevdgvavsgqficldvsdcankaadpstcepttcqspdskevctyhgtctykskskinkrscmcyagfdgdkcekevsnacdvdcgtggdcvdgecvckegfngvehngkkgkpnqrctrctndlacqngntcntetgkcicgpgftgdtcgatedscttrmdcgigacqvltngssacfcpmcnptcnlcdinvdasfdcstcqansattmqsfnllmvasmvvtilltnlal*
B. lactucae	Blac_SF5_v8_49_ORF574459_fr6	N	N	N	N	mdenglfyriqvstlqrtsnfviwwlilfqadnslatrqlegrkqnkeritvavccnidgsdkmhapmghwqvrhsslvppcqslkcccryrsnkkasttqinffewlrdfdrrtanrkvllvldncsanipladlpqritlrntaihclppnmtsklqpydqgiirnlkayyrrsynlmllqniynavvepakintfhaiqmsvsa*
B. lactucae	Blac_SF5_v8_49_ORF574733_fr5	N	N	N	N	msslearlltillrcslpgrisrghsdgpaqvrwncgvsivywllvveqcgvaqlveddsrmvahamwqlrgkvselaysalmadvkafptwaifkttiramyqppnnevllqalfggqqakrslqeyvqemrslsasitvgpipehikvptfmnglrhgssnrpfserrrrrwkrqskllwlrsnpltaprqqlgisrrprghmplpws*
B. lactucae	Blac_SF5_v8_49_ORF575127_fr3	N	N	N	N	maliparrvfalrkifismlflsidglvatiseiksrlckpgarsfamsktldakpglkklkanhvklrnelqpvqgincigchvrlgfya*
B. lactucae	Blac_SF5_v8_49_ORF575206_fr6	N	N	N	N	mnrstpsaktillftlhlsmsctrilkmlkrkmtggvksvvevatmkmkswsrdyarissvniklsekpirkstrlsrrhcwlsnr*
B. lactucae	Blac_SF5_v8_49_ORF575344_fr5	N	N	N	N	mpnpmmnlvclslgralvnpsaiissvglhssaitllatfsrkkmkldvdvlrarivdrilgqrntslivlknrcrhirlvlrvlyqfrsqtas*
B. lactucae	Blac_SF5_v8_49_ORF575478_fr1	N	N	N	N	mwrqsfyffvyllsfsrkiqilrfyalfwqfssllhpptpifatprrisassiylenatihyasstlerqhasentkftrcngalptctasvqvhfalpqcvwchtsrtltstcrgrl*
B. lactucae	Blac_SF5_v8_49_ORF576283_fr6	N	N	N	N	mfrllermgfdtafllwiqllytdpqahlvinqtiqpalhptrgvkqgdplsallfvltieplgnmlrshneygvclnadhtttsmffaddstllgssipnlqaqlaiveeycrlswrswkstamalers*
B. lactucae	Blac_SF5_v8_49_ORF577113_fr6	N	N	N	N	mlqiyawlvlsdlcflqndikfssnsstmrsssyclpslggfesnhtlltvtdvpccktrchsryialdkrysidgvykivrhptin*
B. lactucae	Blac_SF5_v8_49_ORF577438_fr2	N	N	N	N	mevcrqihtislfvlwsiggqnwetlkvqwgasspnvfiqqelldlivsvlsdvdrtlldapvtsadlasairhpkstsapgmdgltaafyhvapdilgeclsvvfndrlqhgellasqkesavvllhrkgsraepgnyrpialiqvdvkvlskaltyrlqqvildlihpdqkgfvkgrsihhhvrfladlqdlvtardeeayalfldfqkafdrvnwdymfrvlermgfgasfirwvrllymnpqahllinqniqhalhptrgvkqgdplsallfvltieplgnllraheeygvclnadqtatsmifaddstllgsslvnvqgqlalvaeycrgsgaqlnltkfvllalnrsktcpsfpgvqvldrsetvkylgipfgqrhmdntllewldqrfyegf…
B. lactucae	Blac_SF5_v8_49_ORF577876_fr1	N	N	N	N	mgsskplilkfafllssggnssvverwipdpavggsipsslksrvlpvrlsllhrravqdkssslssprefprcatvssd*
B. lactucae	Blac_SF5_v8_49_ORF578341_fr5	N	N	N	N	mifisgvfasvwpvsiimsncarkhistcllhtgrdkrpvsscgiltldcfnvagerfgsfdttassvslsrvapdrfllq*
B. lactucae	Blac_SF5_v8_49_ORF578528_fr3	N	N	N	N	mhifaalirhdacllfirwpscsgathplswtktvrlkesltsirlirvttqrclsslslmslisrksavcktkrqlvpesiylrkaeysq*
B. lactucae	Blac_SF5_v8_49_ORF578557_fr2	N	N	N	N	mgfiilflrrsvtiivdvpvffskrkyksvthvemssdkgmqrtnirlampnlkeemkantdtryqqsdgagcnmytsvglslvwyaihyv*
B. lactucae	Blac_SF5_v8_49_ORF579154_fr5	N	N	N	N	mekvqlscltiacfdimvcqwqlsligtpvsrvnfgnrfseclapdwicplrtirrpmiklnvpiaslktfhaacvlrhqsagaqcsq*
B. lactucae	Blac_SF5_v8_49_ORF579412_fr1	N	N	N	N	mawmrllvsvayakqthlesgseeilhqmsrgryrgasgsqtagariemerschaqgaaccrtgsghtpnrlqsrhsdktrsrskrarwqt*
B. lactucae	Blac_SF5_v8_49_ORF579689_fr2	N	N	N	N	mitwslaspwwkatwiwwyktrweltwrdlpmveqaayglhqpiwfhsdaalhyeqaarthtssphrrclgmvsepqrsfrlhvsrvfrmrsladfmragcawpsqrdfverhidftllstapgqqakwlrvlyneatqivwrlncasgparfttttsipgmhergqsmpgscnstigfascgvdtnptdestpnecslapcesgtdpvvcavqqapardsapsi*
B. lactucae	Blac_SF5_v8_49_ORF580416_fr2	N	N	N	N	miinrqsifallreillfrskfncilcvycsharignrswwssilekpfehfkqwrrigptaqrshclytsfshlcanfnvrifkpvlhherqqrhsvcaghccrasnirdffeaqsnsktcihhlnifihlfslhpsasdrrntklvlallrcgltf*
B. lactucae	Blac_SF5_v8_49_ORF580427_fr3	N	N	N	N	mpsakaraalartlsclwcsspisgsakdavidapvashnffarmrllssmskrqqcsrqlkseldlavrnssppsslsvtlrsalstppralaasesiplspskgvhsvgvnlgpkhsevnnvvgnkfefvigsarpaaccesnskvncsiskrsnrcaamsptssssssgimractakrgkahlrilgkkrsksrntgnsrcrvgggmrlqetsgpisaslly*
B. lactucae	Blac_SF5_v8_49_ORF580720_fr3	N	N	N	N	mgicagivaalsfleacimhnlpfcfltqnvgvesklcflvpsslvlsteetvndvncslgkgnyrvtqifgsrnqvnfmtdisicr*
B. lactucae	Blac_SF5_v8_49_ORF580813_fr3	N	N	N	N	mcsahvfilftlfnehlvitairieelesrhgidiftfillenaalkgttlrtnvfkhvrhgqltkkiptdsntkrmritgvaeyrsqqakg*
B. lactucae	Blac_SF5_v8_49_ORF580911_fr3	N	N	N	N	mtspristffvsaccytpftcgfthtkcwaalrrfalthmsrlgslveelidiidlffrqpplpghtilgarfeaylvpeapic*
B. lactucae	Blac_SF5_v8_49_ORF581797_fr4	N	N	N	N	mpqsnltitlltpllcaisrliappsllrisilgiemsppdsssamngstvsqksspvsrrhstsvhkhllsamstarapac*
B. lactucae	Blac_SF5_v8_50_ORF582251_fr3	N	N	N	N	mhrlsretgllwltwgdpcpccvdntkrvkgdvysvsspwvrarissemrdaidvlqsiymrqgrvfsdgpsepsggsrltdrrgpqrqqsagneapschvkvdnqsseqdnsfaapshhggsvyvtqgnvdhrenppmvvveegkldpnrlsnlmprifknrslpp*
B. lactucae	Blac_SF5_v8_50_ORF582858_fr1	N	N	N	N	mldefglaacclfvfrvnsmapaaglltnvfdgslfnvtqmsepfthslkaflrglkahsfiyhvhvgrnvrgllnglrsatr*
B. lactucae	Blac_SF5_v8_50_ORF583002_fr1	N	Y	Y	N	mvkvclaavaafvaisisafntslanivpvtaedddtfaqgrlranaatnvnsdergltravdtaiwslaakvpfvvpredavmtiaaslnknleqalrkdtnrlqlletyvknhnkhypsqstsvygvlldrygedairmaknnladsnlktlkyles*
B. lactucae	Blac_SF5_v8_50_ORF583689_fr4	N	N	N	N	mfrswhcqiqislsvssvthrilplavlcykqmlmdvnvllrssldsltlrkrtiqfmtqrvtcyevcsrqiqssfawl*
B. lactucae	Blac_SF5_v8_50_ORF583723_fr5	N	N	N	N	mhwhtiyfcaytrallanglngcpyptdpaphnfgqkyhrnrsvhnlydpfyslvkefqhvvcnnppsvlppdsvarheidlvpgtkycvtqqwplpreqcdviddffrakheagmvrenksphstptfcvkkpdgkwctvhsynklnaatipaetpiprkdvlqnnmvgrtmysaldlvdgyyqmlmrgsdipltamstpsgil*
B. lactucae	Blac_SF5_v8_50_ORF583802_fr3	N	N	N	N	msqsrwkltmlgdfigllgsitdvqinqsvhtaknwgtrfsspnipqrmgtnqkdyassatkcqalqqgpseqrttdmshlmhetqctfcypdgytsdntlelsq*
B. lactucae	Blac_SF5_v8_50_ORF583886_fr4	N	N	Y	N	mglgrnavccfllvnrrtavhthvigkreprrvetkrctiamsavhavatfaektsitmvrtqlrtatceirfflsdtedinvderkykagelgiaemcnlycskmgrehvhylncdngnrdnrvytgstsdqrrhctrrlepklekemdeilhqqfwktlgwedpctskvelelfnkcgykcdapdhddkpsycvlpawhksnpnsgfdkftyvkghkfdcshvskggkmhhvfvldcsgsmngqp*
B. lactucae	Blac_SF5_v8_50_ORF583979_fr1	N	N	Y	Y	mrinfvplivtalivagadsalvppatasnlrnaldahsnvqspaapcadnrvrneadermenmisplkkifqpsqsklkkllakvveadnfwaepiyvdelnqlvqehkmgsrslrndlfasweksglsfedmqhelqhtkpmlsikdltilhdyfrhvytkrnpilnaskgnkihkyiillvdaqrksdtknlatanlndllatlkfhrvtvseafkllyygksasdviqsqyltvleqyitllykpttllktlashfgeasvaealemvsrtrvdlqdfvtklqseqfatwdklcnpgggryskairdvvsgfddllnlksallenprflalwkyikrarvsgdslslmetvttgmdetimylsiladaaehlssrklaielqnegiadlvnkydd…
B. lactucae	Blac_SF5_v8_50_ORF584135_fr5	N	N	N	N	mhwhtiyfcaytrallanglngcpyptdpaphnfgqkyhrnrsvhnlydpfyslvkefqhvvcnnppsvlppdsvarheidlvpgtkycvtqqwplpreqcdviddffrakheagmvrenksphstptfcvkkpdgkwctvhsynklnaatipaetpiprkdvlqnnmvgrtmysaldlfdgyyqmlmrgsdipltamstpsgil*
B. lactucae	Blac_SF5_v8_50_ORF584296_fr6	N	N	N	N	mltflgaarvglltslflrkkyhfdhtmqlnrftsgdyncfnspnqykyqvkrncllcsrsrpscqspvflhdihcrkkpcctgqtlyehcpllgirsptlcpsvcshsrs*
B. lactucae	Blac_SF5_v8_50_ORF584798_fr3	N	N	N	N	mhalsailmflyahrrsesyacklipshdqllsfrqrnidryylltrhghcfmtqylepgirsisrqvpfslgnshvli*
B. lactucae	Blac_SF5_v8_50_ORF585128_fr2	N	N	N	N	mrtrssclvgcvrilllcwpsppvpslrgfflfritpkrlghppmpdgfkskpyclgtkkdslnrvihsflqesdlltschqlvlkgltcpfvrhlfsrnlrtiyqmamrniidrhrslaatgslvikilpqi*
B. lactucae	Blac_SF5_v8_50_ORF585648_fr1	N	N	N	N	mplpwswamqtwvasesvlvghhaptalplstaqwsmqnscvslagschrplgresccwasfpqqgpwhsseplygrachiyrl*
B. lactucae	Blac_SF5_v8_50_ORF585748_fr1	N	N	N	N	mvlvsslllsfwgdaaeyasyvlnrspikaniehvsliemltertpvlsegvvfgtpctvykgaqnkslgergkaanvsenvtrrrdtrfmfqkiesw*
B. lactucae	Blac_SF5_v8_50_ORF585848_fr3	N	N	N	N	mrsaflflawfscsltlletpcclhkrptfpylpppsvrrtctrqlnlfvkyvrkclnfvaaclsffrqnsehsstgdpqs*
B. lactucae	Blac_SF5_v8_50_ORF586094_fr2	N	N	N	N	mvngasymfiislmlplyqhkplflermffrtiwdvqctvhwtwsmvttncscelvisrlqrlapqaacygsgclclkgfptprqhliv*
B. lactucae	Blac_SF5_v8_50_ORF586481_fr2	N	N	N	N	myssiagpwtvrrtwkfikltfvrflhlcesiscmqisrsvyslqakyhflgassvntacalipkrsrqsptgqfqsmsrnlesslv*
B. lactucae	Blac_SF5_v8_50_ORF586549_fr1	N	N	N	N	mitgslvpswlltlrassvsmtkpirwfrspigkhaplalvnllqnvnrithlnrdaspspgrrngidipfyslrvvnttrtgitpreawkpsltcqlqfilctgwssfllllltllkflnyvyirnfsffiryfnsniyikk*
B. lactucae	Blac_SF5_v8_50_ORF586717_fr5	N	N	N	N	mlpvtpstslctcslvslcggihascptclgvetirlleagtftspgfpacigsiqdmvsnltsdkelgnstslsserlrvasralggfdpkcpgeppivslltlsmvlrpttlgglrratplisgilrp*
B. lactucae	Blac_SF5_v8_50_ORF586897_fr6	N	N	N	N	mlfagavihlhmiagsldpswlltlrassismtrsirwfrrpigkhapltlvnrlqnvnrithfnrdaspspgrrkeiditfyplrvvnttrtwitpreawksylt*
B. lactucae	Blac_SF5_v8_50_ORF587182_fr3	N	N	Y	N	mlhlccclfvacgkyypplrlfnghlqtlffafdesgprinykrqvmqmpdggivsldwallhdekvpnlvqdlnasasstwlqdvnptqrtmillpgltggsaenyirktiaklhdlnwqcvvlnargcantplttpqlfcsaytedlrfvlqqlgtqyqfaheafvatgfsmgsnvlvkylgedgyqtnlsgaisignpfdlticsanfgnsfinrmtydkvltknlcelffekvcrknvstfgiltltqffllsamq*
B. lactucae	Blac_SF5_v8_50_ORF587728_fr6	N	N	N	N	maasvlllvgdchavlekvidkskalmrgtkagqvgalidavskarvlqyineaeaagaqvlvdgrawataspgfwvgptillhfkatdvamkeeifgpvlsvyqvtsfdealaiendneygnaaaiytsngahaeyfqtrfragmigvnigipvprepfsfggmygtrskfgdmditgdgcieffstrrkitskwsttrnlqdvanfsgqm*
B. lactucae	Blac_SF5_v8_50_ORF588563_fr2	N	N	N	N	mvvrchapvtlpftlallssgddllqdsiarppsmlpcpelhdareswvcsadrsaaragyrpiarrhgvhsgrvarlacivv*
B. lactucae	Blac_SF5_v8_50_ORF588643_fr2	N	N	N	N	mhfwrrrnsfygmlywkaralglfatemttknsivclvedsvlqildmrynntrrvrrvraikqqvvidkkidvtctqtcrqlnt*
B. lactucae	Blac_SF5_v8_50_ORF588659_fr4	N	N	N	N	macalvatkatvvafavssvtasnsletdgcsafpagcgpaesvapvtssmttlvsptessdfivdlipavsalvttasaaasskvleagvtdcvvstlmslsmgfkwsr*
B. lactucae	Blac_SF5_v8_50_ORF588750_fr6	N	N	N	N	mssflsllllaamflipvagqfspfalggnnqsmsslgtqssdsqttsllnndgslqdltsssmlfdfggesgsedplsdeeeppssirdesdswssgsssssfeygcdcrsvrrvslmgasdycldpnallsskcgnieleengacpitgaqpcslkghvltndsvcaldrkdetfkcvasendleiqkngkkrknrnrrqerdsssasrfphqwlglamcvgggvfagl*
B. lactucae	Blac_SF5_v8_50_ORF588894_fr6	N	N	Y	N	mridyisllviatvvtnansaslrrspidtrkhsydnthdfstqetdvwhkedermlnllksyikspveaasltkplllsskriyepnsfdglaevnnlaryidalqlkdrqtndfvdaklnflvyyfgysavarelmkveqslgadyiwkllfrnkeslpgnskeyldvvdfgilyqfikvaqrhdemkelpqlvkryfvvkqkqmspkhsgydfsadvevnafklmftdvptssvitamrnkyvelefpdensvlrmlakiystfhnedkqqmldyfflsylfvhnnensrnfirkirsdlksvsaktdimp*
B. lactucae	Blac_SF5_v8_50_ORF588955_fr2	N	N	N	N	mlvansfitpcwafeftsltdmyslprnslgsplnkrtpfwkrpnkssislsnrisirkmvsiemdalrtdknmsscsvlstdmrpsk*
B. lactucae	Blac_SF5_v8_50_ORF589155_fr5	N	N	N	N	mvrnsgilgtllpicsislnngiiiesasvghpvltvlpisrpfsgrcrthasrtlvlvialwegsplaghlcpsrdpgiaashhmaalaalktdnacttqlhgsgicplgrrllpsctavglllnlgnldclfhrrrhisekglsrwampwydhtspeig*
B. lactucae	Blac_SF5_v8_50_ORF589235_fr3	N	N	N	N	mtwifvlvsststmmprlakvwaakrhsrlshvtssgphvqvgskldlhlrnmsaskpspslqaplrplpiasgawrsvlmdfifgfapdgqdrtgilvfvdrfsemthlvpvhgtitaaetavhfidavfrhhglpnnivsdrdprftsacwtslfellgtklqmstaahpetdgqtervnrvledflrsyatsftswsaflplaefalnnavhsttrftrqrg*
B. lactucae	Blac_SF5_v8_50_ORF589237_fr1	N	N	N	N	mgkqrgsiasskiffevtllplrvgvhfchsrslhsttrftqqrgslvngvdaifckldpsssrtysscrgsthgsswlhsggr*
B. lactucae	Blac_SF5_v8_50_ORF589511_fr4	N	N	N	N	mlpqfmnitawltsvldtlcsqaygakrfakivlyfqvgvqiisvclgpiylfnwyaetfllamgqdakvaqfaqsfsrwmllgvpfgflyelvrkvlqaqnivkphvviaiilamsstfyaaiisrmgfhgialaralgnvvlplllipyfhs*
B. lactucae	Blac_SF5_v8_50_ORF589823_fr4	N	N	N	N	mdvlrnwlcgtmllftlirfdakvavskptvasvprfvacecplnagknisdascsiciefwaphgralwlndtakplvsdaass*
B. lactucae	Blac_SF5_v8_50_ORF589948_fr6	N	Y	Y	N	mvriyvaaltvvlafsascsatspltlakatpvtangsggraqgrlrahtttnveidersildviyaiarqvadhrsnlvqapkrtyttylatldlsldkvleqnwselrllyvkqtkrkrpkdfvsmyellvkkygllkltdmmkkpdyislsetdnfkylydeasvywrknsvlkqyaselydskgnsktfdvtdfeslqpfferigrrgdyleitaaehekwktnklrpt*
B. lactucae	Blac_SF5_v8_50_ORF590040_fr5	Y	Y	N	N	myanmlhllllasrtrqivsslgtteadatifavsqngwiricclllnvyfnlvmgsplhnfyykrglrdiniisykrhnkyyll*
B. lactucae	Blac_SF5_v8_50_ORF590321_fr6	N	Y	N	N	mrmiarlallvphlsrmclkhgaiaqtawphkrrapklhflmilhsphgivnclikrtpcgrlrdkatqeftrlqiaavkfaiqigprs*
B. lactucae	Blac_SF5_v8_50_ORF590485_fr2	N	N	Y	N	mplkkhiplkiliggfasltrcakvlktsnpfsiaesarspmtfcdedrsrrtgtrnperptsignvvtnyharvdtraneransfkpplphggsrffnkkalhttrirqwm*
B. lactucae	Blac_SF5_v8_51_ORF591427_fr5	N	N	N	N	miplwviviltklcpsfapcimrgppslrlgmrtnetgvrgwrsplikngvspvpalkllfysefhmgqllarlfrscysa*
B. lactucae	Blac_SF5_v8_51_ORF593672_fr5	N	N	N	N	mcslfifvsccstppattsaakrsvlpidvavieftsggvafeveagevvqfedvavlgapivfcccvghrltgvdnddavnaavieggtfaflrpfplttiksvvadtdsifgllfmllpteviegtrileyc*
B. lactucae	Blac_SF5_v8_51_ORF594063_fr3	N	N	N	N	malqntiyyeasiwlltvatcltnaaspmlsafssaddssgisfkhvkiataeplnsftasvsssvpiggykaapkstitscaav*
B. lactucae	Blac_SF5_v8_51_ORF594268_fr3	N	N	N	N	mrgceafcniaiprptlsvrskakcilvlrlllrfdlqivlsstrgfcfhgsgnkgcgqkmlvtmqtmtflvlvtflah*
B. lactucae	Blac_SF5_v8_51_ORF595054_fr6	N	N	N	N	mvglnvsiaslktlcaaytnalehdspviefvlnnalmppqailssmwtesntqffnaattcpgplggdildwlasispitakksrlasyrnaiicrmtcs*
B. lactucae	Blac_SF5_v8_51_ORF595317_fr5	N	N	N	N	mktrhpsqivglrsfslavasslssrtaradlltlrrskkcyqpwkkiykntsfaifekwmrlvysiewfrtkqlrarklkgqrktk*
B. lactucae	Blac_SF5_v8_51_ORF595389_fr3	N	N	N	N	mpwdwpflnqfylvwvcsytmcttmqpstgtsrpqlgkehlnspveslapsllmpqlilslsdglrrsmvlclgrssplseheclklfqlsnmllrrtaqesgqglftkllrqvpchlpmmf*
B. lactucae	Blac_SF5_v8_51_ORF595449_fr4	N	N	N	N	mrhpptkaihllhlrtlveaclvsssgrvppiamsatsrlvysrgvttaacvetpfatntqvdvcrslvsalttnlcvcvtialpsimqrrkssllrcilrnlaqaltrhflhrcg*
B. lactucae	Blac_SF5_v8_51_ORF595732_fr6	N	N	N	N	mrgmrsgvcfiffilplsaldvqvaelgtvmpcnllsnsclefsnssvtcsrarfgtrsrdvqgclqdgqqplapllcrkrltqaeqnvceqasstgpwkkspqisqrrwlsisrwalqsaghshssfilspprpticialievklvfsa*
B. lactucae	Blac_SF5_v8_51_ORF597392_fr2	N	N	N	N	mhiqsscllvcvrilrfmlgvsahtistrllsipglhrngqghqpkpdgsepktccfgtgfdslkpddplfpprkrssyelliarfegagvyfrsqifqsqpahnfstgheeh*
B. lactucae	Blac_SF5_v8_51_ORF597575_fr6	N	N	N	N	mplyparrsfalrkifismlflsidgivatiseiksslcklkarslamsktldakpgfkdltrfvlsltnelqpvqgincigchvrqdfhasrg*
B. lactucae	Blac_SF5_v8_51_ORF598342_fr5	N	N	N	N	mkeyllfifvssvtigsphqrlnpvqkrttasltsrnsptdsiflfvfsapdahcgdvilltsesivvlnniiifdaesfsivi*
B. lactucae	Blac_SF5_v8_52_ORF599314_fr5	N	Y	N	N	mcsclrmllmvgcvgarwrlnsslaqrhksfcvifgvlrcfsqmrrfcstvklplpsarrrrglalaeaegggepvmamdslsvsvncvgcacacirawcsctccaraapaavprpadsritsgr*
B. lactucae	Blac_SF5_v8_52_ORF599709_fr3	N	N	N	N	mlrfslstcrlaiaritvstlrrlmtsslfttyacisyaqtasakpkeplynrisetprnmlvsskvelnivsdllppslqthpstemmc*
B. lactucae	Blac_SF5_v8_52_ORF599754_fr4	N	N	N	N	mpitglmtvlrlqatvvegfgrggkqlgcptanlsskdlgdqlellptgiycgwatvdgigpykavasigwnpyfknkvrik*
B. lactucae	Blac_SF5_v8_52_ORF599989_fr5	N	N	N	N	msgwwwlisvfvitaanlaltqcwthiaaventtssklarrirgnvkdepskqddwprnlvrrrsiqanqvkqrqkvlqekytllahsfqanpcelmqlfykahalcghlsth*
B. lactucae	Blac_SF5_v8_52_ORF600306_fr5	N	N	N	N	mylgrnlmlpafvtscfgwftvdsrtmsftsyesafalsflsefrfcrsstsaiesctkwtaaslmnrnspadsvlylftlgpvstaeisisslsrvssfsliilf*
B. lactucae	Blac_SF5_v8_52_ORF600512_fr3	N	N	N	N	mfhskeflvmhwvialsslllrrliaddaicavcvilhqrtadwkiagvtdhmersvlvhnrqdgrlhqaffdtlkgtltisvp*
B. lactucae	Blac_SF5_v8_52_ORF601187_fr6	N	N	Y	N	mhskelllikyglvkfrvlllgtepfvecygrsgvvngmnayhmtnslaseikesysedehfaccwitlvderlpfrrtegkaksl*
B. lactucae	Blac_SF5_v8_52_ORF601452_fr3	N	Y	N	N	mslalrvlfvvggvnhlkvfhlhrpphpndaqitvgvtigllrrmevcdliwvyipfqtthikygvrlhirgigepiirpqpfsttvkgpmnrgnnfvvspgsteiaflgrvavlkstfsptlkf*
B. lactucae	Blac_SF5_v8_52_ORF601546_fr5	N	N	N	N	myssiaepwterrtwkfikltfvrflhlcksinctqisrsvyslqakyhflgassvktacaripkrsrqlptgqfqsmlkdlessld*
B. lactucae	Blac_SF5_v8_52_ORF601980_fr5	Y	Y	N	N	mntvinvcswtgllviqlaksrmcwayactsrlpclsfrsseralnsalggsnvclsrvskassdpktyesrnlrpnvqvlarpirfd*
B. lactucae	Blac_SF5_v8_52_ORF602287_fr2	N	N	N	N	mslsqltiicacapcmsatmhqqvgivdvrehislgvatfigpasispcastlvlaryvnglslalhpvhlsslyhfrhnigsphlglrrrisrr*
B. lactucae	Blac_SF5_v8_52_ORF602381_fr2	N	N	N	N	mqhatllffsacavaavsqaegtcssleynvdysgndrgnapsssvkdccticsstfgcnaftwtdyhggtcwlkqskttskpsdgaisgtvepspqssncpslernidysgtdignapsasadgccficsntnnckaftwtsynsgtcwlkntvgslkevigaisgrvsgsnanewrmspikviharvqgdepvwhpgvnlwlskfgytaedrymnnldtvntasvegalmyvqaeginmneqsvrcqrknrmqyivfyeitivqptksikyyrnhnpfeygpftamdggkctnsgsdiktsckayygldgvenigtnvgcdskssdprapypgnywysfpnscahhlradktsacrgqfsgglcplgdqpngltctysytilgylniddlvgitkmg…
B. lactucae	Blac_SF5_v8_52_ORF602404_fr2	N	N	N	N	matytlatltlfvafavivtahegedhsettidlsnecasnvstsfidtidnssyfstcvegttfnvtsvfdvlnftepefltfcnsstclepihrlmgsvdcfitylgaprnlsdeisklhdechevldaanltmnmdgdsdamdnsdsttpgatasnsptllitlgsimsatviaaflv*
B. lactucae	Blac_SF5_v8_52_ORF602732_fr6	N	N	N	N	mpprmpisrlvplpilllvptsiqmqvlfrvewarlavrrrprtdhfrvpcpvaedvfivnlpsmstsrriresnrinvpsrsvasdlarqaiwhaivsftpcarsaalppivpvcsrvaknlypi*
B. lactucae	Blac_SF5_v8_52_ORF603437_fr3	N	N	N	N	mllfparihlltrvffclqcdrcalrrcrsfisesilfsliisfsmlsllaslsksviallpllslfnsmlnkqqlyhth*
B. lactucae	Blac_SF5_v8_52_ORF603602_fr5	N	N	N	N	mtkytlatstlliafavivsahdgedhsqatdddvstecesnvstsfidtidnssyfntcaegttfnvtsvfdalnftepkfltfcnsstclepihrlmgsvdclitymgeprdlsdeisklhdechevldaanltmnmdgestaggatnntgsitpedetasnsptliitlgsvisatviaaflv*
B. lactucae	Blac_SF5_v8_52_ORF603870_fr4	N	N	N	N	mvllvipsiitsflgialaislrssapdgpigrppvlpqglvtrcfnlyrleftcfslltlnpcrpfrnqkykwdfslssans*
B. lactucae	Blac_SF5_v8_52_ORF604208_fr6	N	N	N	N	marsfffvrhwvicvqlpqlitddalravrivlnkrkadceiagvtdhmewsvlicnrqygrlhqalldtfertltisvl*
B. lactucae	Blac_SF5_v8_52_ORF604285_fr2	N	N	N	N	mavlwysiwalastlivakrnpmyptrsgikpwvdpdtptskhvhmtsrgrrwdlvmsdefnvanrsfrpgddhmwtsldkpdgvngamqiyssnmtstkcdddgtcyfyiesidevtilrvynmylhppafvdayffyraamvqswnkfcyqggmlevrtqlpgavtnrsgnpdlrkgknalvqaggfyptwpgiwmlgnlgraifsastnrmwpfsynecapdkfdpihqrisacddnpgyglhpnqgrgapeidilegaaslisssiqlgpgmpdeyrlsgadydgcfytsncqnpganhidvpspvmermrghkswyqglryaannrcvppvsvkqdyasiaaslqsgvkanacsqttcpasndihadlsridgvredhwginsngtcfplfnvy…
B. lactucae	Blac_SF5_v8_52_ORF604339_fr6	N	N	N	N	msapfakrtvassrllyefrtlvlaialwegsplaghfcpnrdpgiaashhmaalaafitehvciaqlhrsgicplgrrlipscrrgmvvgllln*
B. lactucae	Blac_SF5_v8_52_ORF604836_fr1	N	N	N	N	mrivrclrlrfmlprathfcllrqtlclpsspttlnvagargdtpcecdpslevdytcesdemaisgrteqspnhrqaadyepliegahpsrrggsirfsifdsddeddssstapslapspahisvradddgishry*
B. lactucae	Blac_SF5_v8_52_ORF605124_fr6	N	N	N	N	mllalgsmlaiqsftapillllfvpvlmcytayqqyygktcrelqrfdniskspvythltetlsglvtirtfhmvqqhvniqakkinentkaflllnlcnrwlgvrleflgagitfavayfvcrdramlssamaglllsysqnmtsllnwiirmeidmenmmnsvertdeycrvetepvtlvaqyydrytitksrplqvrphwpeqgkiefsnvcvrydplsppvlrnlsftihggekigicgrtgagkssllmalfrmvpiqlkgggeifidevsttavsltelrsriaiipqdpvlfaasvrfnldptrqatdktlwqalrkarletfiqglhggldaeilesgdnlsvgerqlfclarailrnskilcldeatasmdhstgmknfltcdffcy*
B. lactucae	Blac_SF5_v8_52_ORF605564_fr3	N	N	N	N	maqheygllilfngffrhvvtrcvaavleltrscpaqllsatttspcvcaipvfgtriyccwsvaalkmwsvqglvkllhrkrrsgngkqsaskenaq*
B. lactucae	Blac_SF5_v8_52_ORF605950_fr6	N	N	N	N	mgcwitqslvaahlvlssplimicvvfdsvcqngvcekhkfdsdcmtiahhffecydapmsrhrgrekktyltisgnfywprqyefarkyihtcev*
B. lactucae	Blac_SF5_v8_52_ORF606377_fr1	N	N	N	N	mtmavilsilrfdkavstrafaakcsasfvafcdgapfnqwnsatfartilaassslkrsqrpslanmryspsaltfnmrtsgitetsgathdggkfdfsg*
B. lactucae	Blac_SF5_v8_52_ORF606417_fr2	N	N	Y	N	mrlaslllvvfstaaicvqhcvkakfaavitnteishhhplippdtkrfylkglnddaqderiisravdymseivqttmshpnvvkiiealdkarkhpsvtvsldvlkmiafvavvaavtyalvyrcsis*
B. lactucae	Blac_SF5_v8_52_ORF606558_fr3	N	N	N	N	mlstttyfllqacliadfcirrvstldysmdpeyktafvsykiklgrwatailvadpylhvveqlqlpaqltlregprrlkhyiwttvspglrtgtiehiqiirprsccikqtkqsigpsvaceel*
B. lactucae	Blac_SF5_v8_52_ORF606729_fr2	N	N	N	N	maliparrtfalrkifismlffsidgnnkrdkvslmqawsafirnvktldtkpgfksitrialslrnelqpvqsincigchvrlgfhasrgampvrvvlttrrg*
B. lactucae	Blac_SF5_v8_52_ORF606744_fr5	N	Y	N	N	mdcqsigtwfviecalvacgwgrrpidkafpqetpdsialagllnsgvddvapsrqrlrrpildeeqvspldstsvvveeveesvesvvlrilnvyvggseseylvq*
B. lactucae	Blac_SF5_v8_52_ORF606854_fr6	N	N	N	N	myfigtcdclwgslcafqwmhtiicgsdsmrlfhdlftagialcmefhcglgsqdvnqchfcgeftcidwswgrvlysfgppicvftktlfskkwq*
B. lactucae	Blac_SF5_v8_52_ORF607187_fr4	N	N	N	N	mekspvshalivavlaatssafefngeanvkqtagivvpdiatdsshpnrgangfgdfpvtaqildpigvgkvglggldlttiqsttvdyqegghstglrgispdqghndlslnlgyhfgwagpqepddspspnggislpvnddrdsgmlhidiggpgfihpsdtqswtppnliksqgwgalnvdlsgsevsdltplssisgtemssgtsfekvppdapeqsnglepltpqvsletpistvfetqswtprtvddqgngllnvdcsgskesdwtlptdgkdfvipsdsssgkvtpdtintplttepeiapgtsntfetvtpttftetslstdlspmnetvtspvdslpnkvvpvesadygdaddnpiqnndvsqeqeplpeiggtteagdvikamsvwga…
B. lactucae	Blac_SF5_v8_53_ORF608374_fr1	N	N	N	N	mryimptlfsliatciisakrsssssvdnmiecmtclnspsylvyaastshfsslenrysfsnfrifsfdtlgnthakycvhi*
B. lactucae	Blac_SF5_v8_53_ORF609641_fr6	N	N	N	N	msgmykaflisiwlvvpsgsmtsstivptlltaailssatdtlpssrsfrlanlalslhmwcvaplstahipemflpvviphssetanviqsll*
B. lactucae	Blac_SF5_v8_53_ORF609775_fr4	N	N	N	N	mldllgfagilafliipletilhkipigvwpcvhedsrllivmhhlpigemceanrvhpqdlpspplalslsarspiwhhqtpletcrfc*
B. lactucae	Blac_SF5_v8_53_ORF611050_fr5	N	N	N	N	mynvqciglsrwllptahatgdipltavstpsgmlyewficlnsfstprqqlivcsalievmhrlismtflsivvrsrvgri*
B. lactucae	Blac_SF5_v8_53_ORF611088_fr4	N	N	N	N	mvkvqlgclliasfdnivcqwqlsligtpvsrvnsgilffeclapdwisplltiqtngqtervnrviddiyaacalrhqsagaqcsqwwslrk*
B. lactucae	Blac_SF5_v8_53_ORF611975_fr5	N	N	Y	N	mvwsvmdvfiwsdhlaraagasvsitlaisalwqtksassaytimsvrrswgmsswlarsrkllrskqqkeqggvsplhhyplknefvkeergtassstrq*
B. lactucae	Blac_SF5_v8_53_ORF612420_fr4	N	N	N	N	mgastgsiaviprvlvcclslkkknaptiatslsslfvirlaqrtrsstmstsssfrafclrarysdscsigsirstirfivsircctshlascmsssierrrfk*
B. lactucae	Blac_SF5_v8_53_ORF613240_fr3	Y	Y	N	N	mnapfceavgalmhlmtatrlsiafavgmgrdiwttqvkhwaavkrilrylqgaktngirfqpgdkvdfrgysdadwagdhsdrk*
B. lactucae	Blac_SF5_v8_53_ORF613334_fr5	N	N	N	N	mpmhlnaflaqtkslflgwfigtrglradpakvkaivdwpvpksqkdlrkwlslannlhkysenyadmarplsnllnkdtewcwnntennafravknsrnhapilalpnpnwpfsvvcdasdfaigrlcykqmlmgmn*
B. lactucae	Blac_SF5_v8_53_ORF613534_fr6	N	N	N	N	mlfllqiarsplvppcnldacahicyignipprtfrllnlvslhvgavlsctlknayslvrllgaltwpfhrtlvsafpwheivscracsqls*
B. lactucae	Blac_SF5_v8_53_ORF613624_fr5	N	N	N	N	mvfvsttirpffigllqaswfkaviprelavaekvfmeallpmnstrgsnlaivdfwrwqmktkptlitrnfflpwtlanf*
B. lactucae	Blac_SF5_v8_53_ORF613759_fr4	N	N	N	N	mimffkalatitfspdtpvsarraskaiiyvcclatsfsaaarsasysatlrcsfttalfwmdfaripkrkveivsdalkllgetlmirfvrefppsdscstrvnllsr*
B. lactucae	Blac_SF5_v8_53_ORF613876_fr4	N	N	N	N	mwrsfiivstvcceglfvgdvcdmtecgdctqfdvdvawvelasidrvsnpivcvakgescsatsapsspscltavsndensaacfafassamskar*
B. lactucae	Blac_SF5_v8_54_ORF615937_fr4	N	N	N	N	mkpssssrtplllclfwqsagvrvtgvfrkkltengilcslidltrcyfllqprsqsqpmvvlvfidtifrldtkcvasndckiqqiirfvyqsdgdrynvdnlyrivvmnfggdss*
B. lactucae	Blac_SF5_v8_54_ORF616360_fr6	N	N	N	N	mtmslrmrwliligelivyldptmrmipyrpfrlpyghlhvflckvmtmaysiaievlvvpllqwvplrgvktikcyllsplkrnsgfartanq*
B. lactucae	Blac_SF5_v8_54_ORF616774_fr3	N	N	N	N	mtsyflawahsllvlkvllnfygcllvmtecmyyackpllfccnlavhcfsctscfsnalalarfifrrnhrsvtitikdvskllasprnsaaaspsnnwkhhp*
B. lactucae	Blac_SF5_v8_54_ORF617188_fr5	N	N	N	N	mqwrkcrsfplnrpilvirflmpvsktflngpwdsphlpfashpshksksctfiernrcptigfishpshlmeecfaif*
B. lactucae	Blac_SF5_v8_54_ORF617486_fr2	N	N	N	N	mhksrgrslrpsyaftllpllcsgslalsfdvsrfwnlcsmffftfikvltlscgvsvfdnqlgsatfsvallmqvtvcsqglttaiiygglltklyqilsckpsiplthkcvaspsfptmesgttyahvkhyrkpanlfvstfnmgeaqvtpveltkwiprghdiyviglqeclhlsttrslirqhlegtlsnlldhqssayhqfdreigrkttalgyhghiaitvfiksfdvgsgafymppvvqqevhvgkslvlgrasnkgavgfafryydtsfafvachlasdpkvmrhanvfntsvltwnaltgkikrptaksrlpgss*
B. lactucae	Blac_SF5_v8_54_ORF617530_fr3	N	N	N	N	mnrqhrgyflanvimhllqlqdlafhmcmrllalycplpfllyrntiikrlsrvcrqswmqldrrqslyillklaqqsfvfalsrlkfhpkwrkvlhh*
B. lactucae	Blac_SF5_v8_54_ORF617586_fr2	N	N	N	N	masgivlhrasvamiscvisriivqvgsgrcrrrksrviymcgvvlrgkdgggdtchtrarlftsytelatlarehfgflltr*
B. lactucae	Blac_SF5_v8_54_ORF617647_fr3	N	N	N	N	mtigrchsrevwahqtavlllvlvtfeldsfptfyqpglvsinvqkihvfctlndrrfdfchrqntfdwlvgvsiydwsigwryywflqdvlhrnncieqrell*
B. lactucae	Blac_SF5_v8_54_ORF617715_fr4	N	Y	N	N	mwfrrpvqwramlssalsfallttrtsssesesdctaqrvaaraacccvvstsetsdtslsssedelpaqnllamtrrtsgqylrnsrlfgttnngdytgseyi*
B. lactucae	Blac_SF5_v8_54_ORF617744_fr2	N	N	N	N	mpwdwpflyqlylvlvcsytmctydaaqhryirdpydallqvdvqlgvlkslqrlndacatllrsarprpyyariyrqsngsrrhraeylieailqiqrvkds*
B. lactucae	Blac_SF5_v8_54_ORF618133_fr4	N	N	N	N	masplrrnclvwtllvlvstllnntsasecaacgylarncshtkasdsvnvctalghiqiddvfcdddecqcadrhacvstvvgcsnlfqsrnrrrcvsnatlarrftqcafdqglttlehsnvasdwiyyrqsrkcqsidclavqmfhhsrlsqcghllavwktnastntvdedvvmyhfiadgsrgsdlkagtflysvpwvsdslvlqskgattrqietcyvlqtrnepngtcegmyvqfdarvqfahsdtyvisklswpvwcvvvgsvvaamasvasvglviyrsqqqrstltpsvdanlslrkliypqqsvpmesvalglpttaserrlvtdlrqrgapfpdvevgk*
B. lactucae	Blac_SF5_v8_54_ORF618653_fr1	N	N	N	N	masirfaprmvialsvcssrifaisekaypecppktllssmsssfamrwatvsavlvpnagtksasknatassaahrdimtnf*
B. lactucae	Blac_SF5_v8_54_ORF618812_fr4	N	N	N	N	msrwaaleavafllalfvpafgtstaetvaqriandddielskvfgghsgyafsdmanirleqtlsaitirgakridaisiniktpvektwshgghggtentlalekdeyivsmvihwgrkhsrksifylkfttssgntvaagtkttksetvtapkgfqlsgfygrandevdelgviwtrrfvrsaelkdilatdwfghkirnwvgptighskdsacyrhlepynskkkcpagykkydevkgnciaecplaypvgcflecipqndncvleiaqkgvavlaaivnvatagifgavvsiyqtkkreffcaanivgvlrslvyfirfrqttapqgtmeeilsfayqsdvvlvdlpvaishclgyevpttmvfsgivmmivestvkqaiingdqivfsaknvy…
B. lactucae	Blac_SF5_v8_54_ORF619360_fr6	N	N	N	N	msidllllsinlrlgtfsrkcitqyqsdrrncllrgsaflplqqmkrvfcltcsskltlhvgvasltgnkwlrqllkidvfiesvalyayafirdqitritrrs*
B. lactucae	Blac_SF5_v8_54_ORF619436_fr2	N	N	N	N	mqwaifimvrcmrsafpllaaflaslrclatpdflqekstlwysppgcvqrtctrqliffskksqeifkflcrsvfsaskkhtaiiarminegdhitiiqpilwshrtlmseqrtpltlsigeccpesclcclflvclpceqv*
B. lactucae	Blac_SF5_v8_54_ORF619504_fr3	N	N	N	N	myscfcasctcliehlgvavqppsqeintqgidritrvtalrvtaslnddlislphgavskqpynkksltptrihqcrrcsirvpiwptfsrlpylrpfscrrkallndvlwissrvlrlasdlydverrlvrvlna*
B. lactucae	Blac_SF5_v8_54_ORF619738_fr3	N	N	N	N	migdksiaisllllaffgrsyvcffatqnpsigktsrlrrnrcfrghcrrhwlgrsftimahvtipapasasssatsttsttiislptemtrffrsiaffglfatitsrillslsspqlagclsvyrllrlarvvsvhsrldgldtssitiasttssfatlstanrrsfarifflirffrsssifgihmaifsasrtfvlssrlfkltpvkrrrpcldlvqwnwtlvariiafqrikrqlnrnarnmarrlnai*
B. lactucae	Blac_SF5_v8_54_ORF619770_fr2	N	N	N	N	mvmttvftilvvisallrveaqqdgcrckrtmkgrehlhptrnslpvlsldetqeleqlpkhldwcergfcvpswnqhipqycgscfahgamssaqdrikiankrqnytgadvmlgrqsflncapghglssgcdggeasdvyefmlryglpdesclpynatdhtkfhatngtcpphgycmk*
B. lactucae	Blac_SF5_v8_54_ORF619934_fr4	N	N	N	N	mysfiswrvglavlatlaafvlarpivelflsivrqrigkhvrcvpfrresqgectllnkhinlatfyqlldgsptsnttc*
B. lactucae	Blac_SF5_v8_54_ORF620068_fr4	N	N	N	N	mlqlllslvliglfsqsvdaediqvsevfggphgqefsdkdsvqfgqnvasitifsgarvhglslevigpgatvfnhgyvegvgnklvlkagerivsmeahwgkksgrtrvfyvnfitsdgntvaggsmsddkntvkapegfqlggflgrsgdeidqlgavwvrseppppappvpateenppdilsgdssgsaqpppappatssisikdaiqmsesfggphgtrfndkskvtsgqtvasltlysgdrvdgleleisapqpitfshgytgggnvqklqlgpgeyitkmeahwskhkgktrifhlsfstnagntvsggsqthdkgtvdapegfqlvgfhgqdghaldrlgaiwssielitlppvteppsaasdmsdsnsaskdlagpvggklrkratllsd…
B. lactucae	Blac_SF5_v8_54_ORF620204_fr3	N	N	N	N	mvflltlvfdtirfvsgfsaknasvdkytwsyierkgkdkkdadvvvflhgfsstkeawvrvargidkrykiiipdlpgqgrttpvdtltdysmpnqakrlhdfleqevpadknihlvgcsmggmlagvytglypervksltmvcpagismpskstllkmleetgrnlllahtvedlgemnsylsyeplkvpyvilkilalertkqlpvlqkiihdslqnptvledllpqirqkmlvmwgksdqildvssvdvlkskwsfeaqgqillfdqcghtlhhekyvectaainkfllel*
B. lactucae	Blac_SF5_v8_54_ORF620819_fr1	N	N	N	N	mhpfgksvfdpvvfclrfavlcglqcfmkphrgsqkswhrltsqqldgvgymtnccvqsnqklsmdsmvsimtrngpygfkkltlmlcervietlkcilpinqtrplcvnhswrmtktfttrlrrf*
B. lactucae	Blac_SF5_v8_54_ORF621007_fr2	N	N	N	N	mcservilfavvvihlhmtagslvpswlltlrassvsmtrpirwirrsiekhtpltlvnrlqnvnriahldrdaspspgrrkgidipfyslvlstqhgqgsphvrhespasrdnrcnlyfasvgvrfqtltrfalsf*
B. lactucae	Blac_SF5_v8_54_ORF621271_fr1	N	N	N	N	mvngalymliisfnaatipaqppiprknvlqsnmvgctmysaldlvdgnyqllmrasdilltavstpsgmlwerlvmpqglsnapatlnrlvtqlfrphrgyaqayfddifvysraeqgrsdmenhldhlravlecmrtnklyanaskcifgadeipflgcfigkrglradpakvkaivdwpvpkkqkdlrkwlglaniytniakitliwlghhlislkkiqngagqapkimlfeqlrivvsmprfwhcqtqigllvssvthqilplavlcykqmlmgmnvllrssldslklrkrntqfmtksyll*
B. lactucae	Blac_SF5_v8_54_ORF621855_fr4	N	N	Y	N	mvtvvavaicvpgsgraygvgistrdsaammlvmlvvlifsftaderkqlkrttkflsqrhcrlwlvvnpqplapalcrlprrlnsete*
B. lactucae	Blac_SF5_v8_54_ORF622194_fr5	N	N	N	N	maliparrtfalrkifisillltidgivatiseiksrlckpgsafirnvkdivreawlqrlnairvkfekrtqtgakyklhqlsreamlpcltwgdpcpccvdntkrvkgdvyslsslwgrariliemrdaidvlqsiykrqgsvfpmdllnhrmglviltdealnvnnqlgtrlpvvm*
B. lactucae	Blac_SF5_v8_55_ORF623099_fr1	N	N	N	N	mvacvaivfafrctralainpqsarfgrridlpcvqckqrnsrkealansvhsvgsqnifgvyyaftpngrgrlggpynggsgvrt*
B. lactucae	Blac_SF5_v8_55_ORF623119_fr1	N	N	Y	N	mmglqtlsvvlatlcvltsalqaaitkassgsatveqllaevqaavaddralanmfnisnsdqlsereltallqdilnvtssssfsdasdrmssdsnadtsasrpelpvsgvathvlsavvavfaalaalsatl*
B. lactucae	Blac_SF5_v8_55_ORF623475_fr3	N	N	N	N	mhlrsllsrlealvvcatfrifiestdpgmrgddicaaqlmplelivgrryshrinwdiellryckkldslalelritldgy*
B. lactucae	Blac_SF5_v8_55_ORF623661_fr1	N	N	N	N	mrpgksiptvllgaslqtcsrllnlsmsdglrrcmalclgrgsslsehkrlkplqlsnmllrkaalkpgqglftkslrqvlyhllkmlgev*
B. lactucae	Blac_SF5_v8_55_ORF624374_fr2	N	N	Y	N	mkliicsaivlavsalsgqnervceptpvyldpyyvidekhteksmctttkfltnsiawnttftvanddlsvvksyvraqlvlkdlqiasiqsipatishaytgesfvstvvldmyigtksdtttmsqvtsmtketsmihlpspsirilvvlatygngsltwlvtklltvqigndkfdlyegyldgftvytfviytgtkafngdliefikrlpqgktidesqylfsvqggsqifcgtnamyeatefmvdykvktlam*
B. lactucae	Blac_SF5_v8_55_ORF624409_fr4	N	N	N	N	mhprsgislaanthllnicvqlmlshkcknlmnvsymnfhvrltvhgpavdeyivdktrceiphrseqiryasvkcwwgvtkplrhh*
B. lactucae	Blac_SF5_v8_55_ORF624510_fr5	N	N	Y	N	mnlllgaigacsvlsvsngqflrpddgalsrpfaasnatgfvpasvdksatsprqsdstvaeerieplpllesftksfkdffphlndkptelhqldswltstmrararfsqadkdaynemvsnvllihfeksteahelaavllksrdsntkkvalqvlmrrlsdengndnvckiiakdpdaffwaleqvefdlddrqrvlanllpsvskwmpeefrplrsdffeeevlpynvlhyvetysllskeelgewllrfnadavfediemkfhtasindeaneialfeqnltpqeyldtfllkstvqslkpkkllrwlrycnlwtrysekleftvrqkairkkvlsvlqnvetsqpkqnlveslrrivdmqgfadmvipepleinavvtealrkl*
B. lactucae	Blac_SF5_v8_55_ORF624955_fr5	N	N	N	N	myssiagpwtvrrtwkfikltfvrflhlcesiscmqisrsvyslqakyhflgaslvnvacalipkrskqsptgqfqsmsrdfessfv*
B. lactucae	Blac_SF5_v8_55_ORF625348_fr3	N	N	N	N	mwvaklvrpsvvslsltakancvrvrlttvplavtsrrccvssrlfstrtsmvkcvllvgkratrpsnrpctdpkstlklrtrlegeteewlwsflplrvfyrlkshsyy*
B. lactucae	Blac_SF5_v8_55_ORF625784_fr3	N	N	N	N	mihyvlhaliasthlslardaqgphhhrtlvflcsateepslydiakapgtscqwlggddwslsrhkaqscpkqrlaesilarqvyk*
B. lactucae	Blac_SF5_v8_55_ORF626318_fr5	N	N	N	N	mvflcllivsarwpillqsrsrsqpkavilsvltryfdsmsypvngpetrrqinggvlathvhitwnngtmlkmptsdhpeadgrieranrileeiicgtstl*
B. lactucae	Blac_SF5_v8_55_ORF626448_fr3	N	N	N	N	mrlpsrwliipillsrqlsincpaqtpsprrrmlllsrcsrsrrhapsspnamylcvqrciaesnfrarlpygvtcaftpalnrmpatttaapsalirrei*
B. lactucae	Blac_SF5_v8_55_ORF626491_fr6	N	N	N	N	mlvclccnlilleyiailgcclkakltcqasrvladyhewwlsakckrrgriislhlleqlkrqgtwlfdtrhsstatnemrlatdhtgfafdssffg*
B. lactucae	Blac_SF5_v8_55_ORF626626_fr5	Y	Y	N	N	mkelllfhvclrsvltvhcvsngilyetnfcfssqqnffiicfvffsalcahcheifltldrllrdrhhsrhwlfrrvmnmsek*
B. lactucae	Blac_SF5_v8_55_ORF627682_fr1	N	N	N	N	mcalsatllwpfhtqkvgelcgevdpltwpafnrstknlsiastcsrgsghcfmtqyyepglssiscrvplslgnshgtasgntslnsikssykgfvlsdsqd*
B. lactucae	Blac_SF5_v8_55_ORF628010_fr1	N	N	N	N	mitsslgiaafsllnactfrhppvafrtqkirelcgevdfppwpafnrsiknlsitstcsrgsghcfmtqyfepslssiscrvplsfl*
B. lactucae	Blac_SF5_v8_55_ORF628247_fr5	N	N	N	N	mtagslvpswlltlrassvsmtrpirwyrrpigkhaplapvdrlqnvnrtphlnrdaspspgrrkeintpfyplrvvytartgitpreawkpspt*
B. lactucae	Blac_SF5_v8_55_ORF628524_fr6	N	N	N	N	mpinclyfmailrntllqniptvavsgyqkalqsqcfvaarikalrcaeevvcvrlctycvlpktrlsehfsqvstdcdwarmlphrdykyhh*
[truncated: 112,035 more rows]
