# Supplementary material for: Effector prediction and characterization in the oomycete pathogen Bremia lactucae reveal host-recognized WY domain proteins that lack the canonical RXLR motif
Source: PLoS Pathog. 2020 Oct 26;16(10):e1009012. doi: 10.1371/journal.ppat.1009012 (PMC7644090; doi:10.1371/journal.ppat.1009012)
Supplement: S4 File — (XLSX) [file ppat.1009012.s012.xlsx]

## Sheet: Sheet1
Supplemental File 3. Primers used in Gateway Cloning of the B. lactucae effectors and for qRT-PCR.
	Gateway Cloning Primers
Gene	Forward Primer sequence + attB adapter + Kozak	Reverse primer sequence + Stop + attB
BLN01	GGGGACAAGTTTGTACAAAAAAGCAGGCTTCACCATGCTCGCAACAGACGACGTG	GGGGACCACTTTGTACAAGAAAGCTGGGTCCTATGTACGTCCAAAAAAATGATCT
BLN06	GGGGACAAGTTTGTACAAAAAAGCAGGCTTCACCATGCTATCCATCAGGTTTGCGCC	GGGGACCACTTTGTACAAGAAAGCTGGGTCTCATAGCTCGAGTTGATTGAGACG
BLN08	GGGGACAAGTTTGTACAAAAAAGCAGGCTTCACCATGAATAAGAATGCAAGCGAAAATAGC	GGGGACCACTTTGTACAAGAAAGCTGGGTCTCAAAGGTTTACATTCGATGC
BLR07	GGGGACAAGTTTGTACAAAAAAGCAGGCTTCACCATGGAGACTATAGAAGGGTCCAAGCGTC	GGGGACCACTTTGTACAAGAAAGCTGGGTCTCAATTCGCTTTTTTCCCAGGTAATAAAATCAATTTC
BLR13	GGGGACAAGTTTGTACAAAAAAGCAGGCTTCACCATGGCACTGGTGGCTAGGGAG	GGGGACCACTTTGTACAAGAAAGCTGGGTCCTAAGATCCAGTTTTCTGCTTTGC
BLR20	GGGGACAAGTTTGTACAAAAAAGCAGGCTTCACCATGAGTCGGGAGACCATTTCG	GGGGACCACTTTGTACAAGAAAGCTGGGTCCTAATGATGATTATTGTAGTATCGTTTGT
BLR36	GGGGACAAGTTTGTACAAAAAAGCAGGCTTCACCATGGGAAAGCAGCGTCAATGC	GGGGACCACTTTGTACAAGAAAGCTGGGTCTCAAATTTCGAGAATTCCGGATGC
BRW25	GGGGACAAGTTTGTACAAAAAAGCAGGCTTCACCATGCATTTCAAGCAGATTTGTGTGC	GGGGACCACTTTGTACAAGAAAGCTGGGTCCTAACTTGCCGTAGTAAACGTATCAA
BSW02	GGGGACAAGTTTGTACAAAAAAGCAGGCTTCACCATGAATGCAGCAATTCGCGCTGT	GGGGACCACTTTGTACAAGAAAGCTGGGTCTTATTGCTTTTGCTTTGCCTCT
BSW03	GGGGACAAGTTTGTACAAAAAAGCAGGCTTCACCATGACAGCCTTAGTGAAAATTACGG	GGGGACCACTTTGTACAAGAAAGCTGGGTCCTATGCGTTGTTTTGGCCTTG
BSW04	GGGGACAAGTTTGTACAAAAAAGCAGGCTTCACCATGGAAATAACAATGGATAGCAACACGA	GGGGACCACTTTGTACAAGAAAGCTGGGTCTCAAGGGGCGATCCGCAGT
BSW10	GGGGACAAGTTTGTACAAAAAAGCAGGCTTCACCATGACGAATGATTCAAATGCGAGGG	GGGGACCACTTTGTACAAGAAAGCTGGGTCTCAAAAGACAGATCGTGACAGG
BSW11	GGGGACAAGTTTGTACAAAAAAGCAGGCTTCACCATGGCTACTTCGCTAATGGCTAAACA	GGGGACCACTTTGTACAAGAAAGCTGGGTCCTAATGTCGCCGTAACTTGTGG
BSW13	GGGGACAAGTTTGTACAAAAAAGCAGGCTTCACCATGTCGATGTCGAATTCGCTCCA	GGGGACCACTTTGTACAAGAAAGCTGGGTCTTAATGGCGCAACTTGC
BSW14	GGGGACAAGTTTGTACAAAAAAGCAGGCTTCACCATGCGACGTTGTTTCTTCCTACTGT	GGGGACCACTTTGTACAAGAAAGCTGGGTCTCACTTTTCCGTCGTTTTCCG
BSW16	GGGGACAAGTTTGTACAAAAAAGCAGGCTTCACCATGATCGAAATCGAGACCGTCGGG	GGGGACCACTTTGTACAAGAAAGCTGGGTCCTAAGGCATCCATTGTAGAATATACGCAGC
BSW17	GGGGACAAGTTTGTACAAAAAAGCAGGCTTCACCATGATGTACAAATTGAAGGATGTGAAAACGGATCT	GGGGACCACTTTGTACAAGAAAGCTGGGTCTCATTCTAATAATGATGGCGCAATACTCGAC
BSW18	GGGGACAAGTTTGTACAAAAAAGCAGGCTTCACCATGCCGTTATTGATACTAGCGCGA	GGGGACCACTTTGTACAAGAAAGCTGGGTCTCACGTTTCATACTTCAGCCA
BSW19	GGGGACAAGTTTGTACAAAAAAGCAGGCTTCACCATGGCTGTCGAGAATGCTGTGGC	GGGGACCACTTTGTACAAGAAAGCTGGGTCTTACCGATTGGCAACTTCG
	qRT-PCR Primers for SYBR Green based quantification
Gene	Forward primer	Reverse primer
BLN01	AACTCCACGTCGCTTCGATT	TGCTGGGCAAGATCTTCCTG
BLN06	CCGAAGCATACTCGAGCAGA	GGCGACAGCTTTCGTGTTTT
BLN08	ATAGCCGTCCCTTCCTTCCT	GAGTTTCGCGGCCAATTTGT
BLR07	ATGCCGTAGAGCTCGTGAAC	TCCTTGTTGGAGTCGTGACG
BLR13	AGACCCTCCCAGTTTGCATG	TTGAATTGAGCCACGACCGA
BLR20	CAATGTCCGCTTCGTCTTGC	TCGGTTGAAAAGGATGGCGA
BLR36	CCCTCTCTTCCGTGCCAATT	TGCAGCTGTCGTGCTCTTAA
BRW25	AGAAGCGACGGCATCAAGTA	CGCACGCGTATTAAGAGCAC
BSW02	ACTCCGTGTCATTGTTGCCT	GCTTGCTCTGGTGCTCTACA
BSW03	AAAACTTCTCGTTGCTCCGC	TGGCCTATTTGGTTGCTGGT
BSW04p	GACCTTATCACCTTCAGTGCAAT	TAGCAGCTTCCAGTTGACGG
BSW04m	AGTGCTCATGACGCTGTCA	CAAGAGGCTTTGCACCCAAA
BSW10	AAGAATACGACGGCCCGTTT	CTCAACCGCCTATGCAGACT
BSW11	TGGCTAAACAGGACGTGCTT	TTGAAGCTTGCGCGATTTCC
BSW13	CACTGTTGAAAAGGCGGCTC	TTCTTGGTGCTTGGTGTGGT
BSW14	GAGGATACGTGGTGGAGCTG	GATTCACTCTGCTCGCATGC
BSW16	AGTAGACCACACTTCCCCGA	GACTCGCCTCACTTCCACAA
BSW17	CTTGGCAACGTGCTTTCGAA	GGTGCGATTTCGGATCCACT
BSW18	AGAGAGGAATGGGCAAACGG	TGGCCCAGTCTTTCCATTCA
BSW19	CACTTCGGGTTGTAGCCACT	GGCAACATCCCAAAGCCTTG
